# Supplementary material for: Identification of the master sex determining gene in Northern pike (Esox lucius) reveals restricted sex chromosome differentiation
Source: PLoS Genet. 2019 Aug 22;15(8):e1008013. doi: 10.1371/journal.pgen.1008013 (PMC6726246; doi:10.1371/journal.pgen.1008013)
Supplement: S1 Table — (XLSX) [file pgen.1008013.s011.xlsx]

## Sheet: Table S1
Table S1: Assemblathon and BUSCOs metrics for the genome assembly with Nanopore reads of a genetic male E.lucius.
Metric	Value
Number of scaffolds	5097
Total size of scaffolds	964698308
Longest scaffold	6292723
Shortest scaffold	2286
Number of scaffolds > 1K nt	5097 (100.0%)
Number of scaffolds > 10K nt	4890 (95.9%)
Number of scaffolds > 100K nt	1593 (31.3%)
Number of scaffolds > 1M nt	221 ( 4.3%)
Number of scaffolds > 10M nt	0
Mean scaffold size	189268
Median scaffold size	34922
N50 scaffold length	794011
L50 scaffold count	302
scaffold %A	28.94
scaffold %C	21.03
scaffold %G	21.05
scaffold %T	28.98
scaffold %N	0
Complete BUSCOs	4271 (93.2%)
Complete single-copy BUSCOs	4101 (89.5%)
Complete duplicated BUSCOs	170 (3.7%)
Fragmented BUSCOs	173 (3.8%)
Missing BUSCOs	140 (3.0%)
Complete BUSCOs (ref assembly GCA_004634155.1)	4310 (94.1%)
Complete single-copy BUSCOs (ref assembly GCA_004634155.1)	4142 (90.4%)
Complete duplicated BUSCOs (ref assembly GCA_004634155.1)	168 (3.7%)
Fragmented BUSCOs (ref assembly GCA_004634155.1)	160 (3.5%)
Missing BUSCOs (ref assembly GCA_004634155.1)	114 (2.4%)
