# Supplementary material for: Identification of the master sex determining gene in Northern pike (Esox lucius) reveals restricted sex chromosome differentiation
Source: PLoS Genet. 2019 Aug 22;15(8):e1008013. doi: 10.1371/journal.pgen.1008013 (PMC6726246; doi:10.1371/journal.pgen.1008013)
Supplement: S2 Table — (XLSX) [file pgen.1008013.s012.xlsx]

## Sheet: Table S2
Table S2: Blastx result for potential protein coding sequences on the Y-specific sequences from tig00003316, tig00009868 and tig00003988 of the Nanopore genome sequence from a male E. lucius against the teleostei (taxid:32443) non-redundant protein database.
Scaffold	Protein hit	Species	e-value	Identity	Accession
tig00003316	LOW QUALITY PROTEIN: uncharacterized protein LOC112845989	Oreochromis niloticus	6e-141	0.61	XP_025760956.1
tig00003316	PREDICTED: LOW QUALITY PROTEIN: uncharacterized protein LOC102206048	Pundamilia nyererei	2e-126	0.51	XP_013770291.1
tig00003316	PREDICTED: muellerian-inhibiting factor	Esox lucius	9e-85	0.63	XP_010870000.1
tig00003316	PREDICTED: uncharacterized protein LOC106512235	Austrofundulus limnaeus	2e-64	0.48	XP_013856355.1
tig00003316	ORF2 protein	Salmo salar	3e-64	0.65	AKP40998.1
tig00003316	uncharacterized protein LOC111191400	Astyanax mexicanus	6e-55	0.81	XP_022522013.1
tig00009868	PREDICTED: LOW QUALITY PROTEIN: uncharacterized protein LOC105026845	Esox lucius	0	0.74	XP_019905069.1
tig00009868	peptidyl-tRNA hydrolase ICT1, mitochondrial isoform X1	Fundulus heteroclitus	4e-119	0.66	XP_021172948.1
tig00009868	transposase	Pleuronectes platessa	3e-102	0.6	CAB51371.1
tig00009868	uncharacterized protein LOC111191873	Astyanax mexicanus	5e-51	0.51	XP_022523665.1
tig00003988	peptidyl-tRNA hydrolase ICT1, mitochondrial isoform X1	Fundulus heteroclitus	1e-112	0.63	XP_021172948.1
tig00003988	B-cell scaffold protein with ankyrin repeats	Anabarilius grahami	4e-90	0.96	ROL45641.1
tig00003988	unnamed protein product	Oncorhynchus mykiss	4e-58	0.61	CDR18418.1
