# Supplementary material for: Identification of the master sex determining gene in Northern pike (Esox lucius) reveals restricted sex chromosome differentiation
Source: PLoS Genet. 2019 Aug 22;15(8):e1008013. doi: 10.1371/journal.pgen.1008013 (PMC6726246; doi:10.1371/journal.pgen.1008013)
Supplement: S4 Table — (XLSX) [file pgen.1008013.s014.xlsx]

## Sheet: Table S4
Table S4: Sequence accession numbers for Amh protein sequences used to construct the teleost Amh phylogeny from eight teleost species and Spotted gar (Lepisosteus oculatus).
Species name	Protein name	Sequence accession number
Lepisosteus oculatus	Amh	XP_015220826.1
Danio rerio	Amh	NP_001007780.1
Astyanax mexicanus	Amh	XP_007233319.1
Odontesthes hatcheri	Amha	ABF47515.2
Odontesthes hatcheri	Amhy	AHG98063.1
Dicentrarchus labrax	Amh	CAJ 78431.1
Haplochromis burtoni	Amh	XP_005932502.1
Oreochromis niloticus	Amh	ABW98500.1
Oreochromis niloticus	Amhy	ABB69057.1
Esox lucius	Amha	XP_010870000.1
Esox lucius	Amhby	MK355503
Oncorhynchus mykiss	Amh	XP_021459508.1
