# Supplementary material for: Identification of the master sex determining gene in Northern pike (Esox lucius) reveals restricted sex chromosome differentiation
Source: PLoS Genet. 2019 Aug 22;15(8):e1008013. doi: 10.1371/journal.pgen.1008013 (PMC6726246; doi:10.1371/journal.pgen.1008013)
Supplement: S5 Table — (XLSX) [file pgen.1008013.s015.xlsx]

## Sheet: Table S5
Table S5: Primers used in different experiments with their names, sequence, target genes and their usage.
Primer name	Sequence	Target gene	Usage
Screen_amha_F1	GTCACTATAGGTTGGTTCATC	amha	Fosmid screening
Screen_amha_R1	CGATTTGCCATTTCAGGTG	amha	Fosmid screening
Screen_amhby_F1	GCTCAACTTTTGTTGTTTCATTTCA	amhby	Fosmid screening
Screen_amhaby_R1	AATTACCATCACAACAGCCATGC	amhby	Fosmid screening
Genotyping_amhby_F1	GTTACTTTTTCTGCCTAGCGTGA	amhby	Genotyping
Genotyping _amhby_R1	GTGATAGGCACTGTAACACACCA	amhby	Genotyping
ISH_Probe_amha_F1	ACAACGAAATGTCAAATGCC	amha	In-situ hybridization
ISH_Probe_amha_R1_T7	GAAATTAATACGACTCACTATAGGGACGGCAGTCGAAGATATTGG	amha	In-situ hybridization
ISH_Probe_amhby_F1	GAAGGAACCAGTGTCATATCCC	amhby	In-situ hybridization
ISH_Probe_amhby_R1_T7	GAAATTAATACGACTCACTATAGGGGGATACATCTTGAATTCCTCCA	amhby	In-situ hybridization
qPCR_dmrt1_For2	CAATACCTGCAACGAGACCA	dmrt1	qPCR
qPCR_dmrt1_Rev2	CTCTACGATGTTCACCAGGGA	dmrt1	qPCR
qPCR_bactinS1	CAGGTCATCACCATCGGCAACGAG	Beta-actin	qPCR
qPCR_bactinAS1	GCGTACAGGTCCTTACGGATGTCG	Beta-actin	qPCR
qPCR_ef1aS1	AGTCCTCCACCACCGGCCATC	Ef1-alfa	qPCR
qPCR_ef1aAS1	CATCTCAGCGGCTTCCTTCTCG	Ef1-alfa	qPCR
qPCR_gapdhS1	ATCAACGATCCCTTCATTGACCT	gapdh	qPCR
qPCR_gapdhAS1	CATGCTCACCTCACCCTTGTAAC	gapdh	qPCR
qPCR_gsdfS1	ATCTCTCACAACACCCTGGTCAA	gsdf	qPCR
qPCR_gsdfAS1	GACCAGCACTAGTCTCAGGTCCA	gsdf	qPCR
qPCR_EFTUD1_F	CTGATCCAGGAGACAGGAGAACA	eftud	qPCR
qPCR_EFTUD1_R	TGATCTTGGCAAACCTCTCTCTG	eftud	qPCR
qPCR_UBR2_F	CGACCGACCTCTACAAGGAAGTT	ubr2	qPCR
qPCR_UBR2_R	GTCTTCACTCTGGGGGTTCAAGT	ubr2	qPCR
qPCR_CCDC6B_F	ATGGAGAACGACACCATCTCAAA	ccdc6b	qPCR
qPCR_CCDC6B_R	GCTTCCAGCTTGTCCATTCTTTT	ccdc6b	qPCR
qPCR_AMH1_For2	TGGATGAAAGAGTGACAGAAAGG	amhby	qPCR
qPCR_AMH1_Rev2	AGAGAACAACGGGACTGGAG	amhby	qPCR
qPCR_AMHR2_For1	GGCTACAGATTGTGGGTCAG	amhr2	qPCR
qPCR_AMHR2_Rev1	ACTCCCTTATGCTCCCTTCAG	amhr2	qPCR
qPCR_amh2S1	CGCATATTCTGCTTGTTGTTGTTGCTG	amha	qPCR
qPCR_amh2AS1	GGTCCTCCTGATTCTGGCCTTGTAGG	amha	qPCR
