# Supplementary material for: Identification of the master sex determining gene in Northern pike (Esox lucius) reveals restricted sex chromosome differentiation
Source: PLoS Genet. 2019 Aug 22;15(8):e1008013. doi: 10.1371/journal.pgen.1008013 (PMC6726246; doi:10.1371/journal.pgen.1008013)
Supplement: S6 Table — dpf: days post fertilization. (XLSX) [file pgen.1008013.s016.xlsx]

## Sheet: Table S6
Table S6: Number of total samples, genetic female samples and genetic male samples at different developmental stages used for qPCR. dpf: days post fertilization.
Developmental stage	Total number of samples	Number of females	Number of males
54 dpf	10	3	7
75 dpf	10	4	6
100 dpf	10	4	6
125 dpf	10	4	6
