# Supplementary material for: Identification of the master sex determining gene in Northern pike (Esox lucius) reveals restricted sex chromosome differentiation
Source: PLoS Genet. 2019 Aug 22;15(8):e1008013. doi: 10.1371/journal.pgen.1008013 (PMC6726246; doi:10.1371/journal.pgen.1008013)
Supplement: S7 Table — (XLSX) [file pgen.1008013.s017.xlsx]

## Sheet: Table S7
Table S7: Number, sequence length, and percentage of sequence of different classes of repeated elements in the sequence of the sex locus and the entire Nanopore genome assembly of E. lucius
		Sex locus				Entire genome assembly
	Number of elements	Length occupied (bp)	Percentage of sequence		Number of elements	Length occupied (bp)	Percentage of sequence
SINEs:	4	232	0.0009		6182	582541	0.0006
ALUs	0	0	0		1	45	0
MIRs	0	0	0		1144	72363	0.0001
LINEs:	6	1121	0.0042		12485	2229014	0.0023
LINE1	0	0	0		567	99565	0.0001
LINE2	5	1075	0.004		8385	1874865	0.0019
L3/CR1	0	0	0		2215	160580	0.0002
LTR elements:	0	0	0		1928	457526	0.0005
ERVL	0	0	0		164	15280	0
ERVL-MaLRs	0	0	0		10	746	0
ERV_classI	0	0	0		1499	377620	0.0004
ERV_classII	0	0	0		16	929	0
DNA elements:	2	131	0.0005		2833	335448	0.0003
hAT-Charlie	2	131	0.0005		1208	215389	0.0002
TcMar-Tigger	0	0	0		406	29851	0
Unclassified:	0	0	0		104	9011	0
Total interspersed repeats:		1484	0.0055			3613540	0.0037
Small RNA:	0	0	0		12042	1054976	0.0011
Satellites:	0	0	0		52	8688	0
Simple repeats:	63	7955	0.0295		334294	18862329	0.0196
Low complexity:	9	1289	0.0048		47246	3476420	0.0036
