# Supplementary material for: Identification of the master sex determining gene in Northern pike (Esox lucius) reveals restricted sex chromosome differentiation
Source: PLoS Genet. 2019 Aug 22;15(8):e1008013. doi: 10.1371/journal.pgen.1008013 (PMC6726246; doi:10.1371/journal.pgen.1008013)
Supplement: S1 Numerical_Data — A) Data for the log10 of p-values from the Fisher’s exact test between each marker and sex phenotype with their aligned position on each linkage group (LG) in the reference genome of Esox lucius. B) Genetic map distance of RAD-Seq markers on LG 24 and their physical position in LG24 for males and females and marker sequences. C) Number of male and female-specific SNPs from pool-seq in 50 kb and 2.5kb non-overlapping windows is plotted along LG 24 of the reference female genome. (XLSX) [file pgen.1008013.s018.xlsx]

## Sheet: Figure_2A
#Data file for Figure2A to plot the log10 of p-values from the Fisher‚Äôs exact test between each marker and sex phenotype with their aligned plostion on each linkage group (LG) in the reference genome of Esox lucius.
# Batch ID	Locus ID	Pop 1 ID	Pop 2 ID	Chr	BP	Column	Overall Pi	Fst	Fisher's P	Odds Ratio	CI Low	CI High	LOD	Corrected Fst	Smoothed Fst	AMOVA Fst	Corrected AMOVA Fst	Smoothed AMOVA Fst	Smoothed AMOVA Fst P-value	Window SNP Count
0	286	M	F	CM015574.1	1709407	31	0.3368	0.0075	0.334087445	0.652173913	0.304245929	1.397983581	0.185636577	0.007459044	0.000000000	0.007603041	0.007603041	0.000000000	0.000000000	0
0	476	M	F	CM015574.1	2108924	36	0.413151365	-0.004816797	0.596309110	1.272727273	0.634653256	2.552314504	0.104735351	-0.004816797	0.000000000	0.002963490	0.002963490	0.000000000	0.000000000	0
0	818	M	F	CM015574.1	2928650	90	0.409981456	-0.005930617	0.599913462	1.228070175	0.613465468	2.458420946	0.089223184	-0.005930617	0.000000000	0.002133184	0.002133184	0.000000000	0.000000000	0
0	817	M	F	CM015574.1	2928804	67	0.028773934	-0.034995683	0.497302444	2.830985915	0.287343657	27.891624025	0.451937709	-0.034995683	0.000000000	0.013480392	0.013480392	0.000000000	0.000000000	0
0	817	M	F	CM015574.1	2928821	84	0.159634055	-0.009097396	1.000000000	0.990566038	0.250268218	3.920677918	0.004116566	-0.009097396	0.000000000	0.000001754	0.000001754	0.000000000	0.000000000	0
0	1025	M	F	CM015574.1	3539384	93	0.374183665	0.006079432	0.357501392	0.688311688	0.333040256	1.422569709	0.162214856	0.006079432	0.000000000	0.006469116	0.006469116	0.000000000	0.000000000	0
0	1025	M	F	CM015574.1	3539437	40	0.374183665	0.006079432	0.357501392	0.688311688	0.333040256	1.422569709	0.162214856	0.006079432	0.000000000	0.006469116	0.006469116	0.000000000	0.000000000	0
0	1031	M	F	CM015574.1	3581499	93	0.499292453	0.012807575	0.112276338	1.717171717	0.916306113	3.218006148	0.234813727	0.012807575	0.000000000	0.017903758	0.017903758	0.000000000	0.000000000	0
0	1031	M	F	CM015574.1	3581529	63	0.370885029	0.005751001	0.454576994	0.709090909	0.340624847	1.476139868	0.149298082	0.005751001	0.000000000	0.005437322	0.005437322	0.000000000	0.000000000	0
0	1081	M	F	CM015574.1	3718240	48	0.500314465	-0.005680628	0.752464776	1.122994652	0.602456274	2.093292152	0.050377688	-0.005680628	0.000000000	0.000833322	0.000833322	0.000000000	0.000000000	0
0	1128	M	F	CM015574.1	3849861	75	0.501169072	-0.006213676	0.873900005	1.069518717	0.571671049	2.000923936	0.029188389	-0.006213676	0.000000000	0.000279927	0.000279927	0.000000000	0.000000000	0
0	1128	M	F	CM015574.1	3849862	74	0.501169072	-0.006213676	0.873900005	1.069518717	0.571671049	2.000923936	0.029188389	-0.006213676	0.000000000	0.000279927	0.000279927	0.000000000	0.000000000	0
0	1127	M	F	CM015574.1	3850004	71	0.154385965	-0.020626601	0.722843833	0.687804878	0.154794866	3.056144960	0.162534748	-0.020626601	0.000000000	0.002542912	0.002542912	0.000000000	0.000000000	0
0	1152	M	F	CM015574.1	3898552	37	0.500282190	-0.005752257	0.751405278	1.120383037	0.598897060	2.095949760	0.049366525	-0.005752257	0.000000000	0.000801044	0.000801044	0.000000000	0.000000000	0
0	1168	M	F	CM015574.1	3966298	85	0.370885029	0.000658010	0.140767590	1.773399015	0.836452378	3.759860274	0.248806463	0.000658010	0.000000000	0.014494663	0.014494663	0.000000000	0.000000000	0
0	1167	M	F	CM015574.1	3966413	33	0.336792453	0.007459044	0.334087445	0.652173913	0.304245929	1.397983581	0.185636577	0.007459044	0.000000000	0.007603041	0.007603041	0.000000000	0.000000000	0
0	1167	M	F	CM015574.1	3966415	35	0.336792453	0.007459044	0.334087445	0.652173913	0.304245929	1.397983581	0.185636577	0.007459044	0.000000000	0.007603041	0.007603041	0.000000000	0.000000000	0
0	1179	M	F	CM015574.1	3986495	31	0.383569182	0.003001422	0.146421167	1.822988506	0.878411041	3.783293853	0.260783930	0.003001422	0.000000000	0.016458958	0.016458958	0.000000000	0.000000000	0
0	1218	M	F	CM015574.1	4105137	57	0.377358491	0.000394571	0.149889551	1.723163842	0.827598570	3.587842869	0.236326573	0.000394571	0.000000000	0.013366750	0.013366750	0.000000000	0.000000000	0
0	32374	M	F	CM015574.1	4213719	91	0.175403226	0.343617665	0.146774194	7.666666667	0.590810910	99.486615352	0.884606581	0.343617665	0.000000000	0.095785441	0.095785441	0.000000000	0.000000000	0
0	32374	M	F	CM015574.1	4213721	89	0.455284553	-0.006902087	0.741809019	1.350000000	0.363986301	5.007056573	0.130333768	-0.006902087	0.000000000	0.004807692	0.004807692	0.000000000	0.000000000	0
0	32374	M	F	CM015574.1	4213724	86	0.176538908	0.082089552	0.590243902	2.166666667	0.271785929	17.272580903	0.335792102	0.082089552	0.000000000	0.013157895	0.013157895	0.000000000	0.000000000	0
0	1297	M	F	CM015574.1	4538512	81	0.380553092	-0.001535888	0.274124654	1.551724138	0.749058574	3.214498683	0.190814516	-0.001535888	0.000000000	0.008911904	0.008911904	0.000000000	0.000000000	0
0	1303	M	F	CM015574.1	4650663	93	0.280701754	-0.003521127	0.098544852	3.000000000	0.891454823	10.095856538	0.477121255	-0.003521127	0.000000000	0.034965035	0.034965035	0.000000000	0.000000000	0
0	1303	M	F	CM015574.1	4650665	91	0.184665974	0.011814173	0.054084374	4.787234043	0.982996802	23.314022715	0.680084660	0.011814173	0.000000000	0.040789108	0.040789108	0.000000000	0.000000000	0
0	1303	M	F	CM015574.1	4650670	86	0.485638876	-0.008664971	0.849026971	1.122448980	0.530112131	2.376651352	0.050166609	-0.008664971	0.000000000	0.000799233	0.000799233	0.000000000	0.000000000	0
0	1303	M	F	CM015574.1	4650675	81	0.276036188	-0.003828791	0.591624378	1.417582418	0.482054820	4.168695812	0.151548318	-0.003828791	0.000000000	0.004127287	0.004127287	0.000000000	0.000000000	0
0	1303	M	F	CM015574.1	4650678	78	0.494517544	-0.006636270	0.681168357	0.812903226	0.360979919	1.830605029	0.089961153	-0.006636270	0.000000000	0.002608035	0.002608035	0.000000000	0.000000000	0
0	1303	M	F	CM015574.1	4650682	74	0.217126026	-0.002157892	0.549398212	0.650793651	0.191522561	2.211396786	0.186556693	-0.002157892	0.000000000	0.004885336	0.004885336	0.000000000	0.000000000	0
0	1303	M	F	CM015574.1	4650685	71	0.064985994	-0.008474576	1.000000000	1.000000000	0.136216915	7.341232181	0.000000000	-0.008474576	0.000000000	0.000000000	0.000000000	0.000000000	0.000000000	0
0	1303	M	F	CM015574.1	4650688	68	0.014925373	-0.043331077	1.000000000	0.538461538	0.047683774	6.080492483	0.268845312	-0.043331077	0.000000000	0.006874329	0.006874329	0.000000000	0.000000000	0
0	1303	M	F	CM015574.1	4650692	64	0.320930233	-0.026329153	0.284327269	1.957894737	0.622384201	6.159140597	0.291789339	-0.026329153	0.000000000	0.015688169	0.015688169	0.000000000	0.000000000	0
0	1303	M	F	CM015574.1	4650698	58	0.014925373	-0.014921999	1.000000000	0.507462687	0.044940044	5.730265390	0.294595886	-0.014921999	0.000000000	0.007297656	0.007297656	0.000000000	0.000000000	0
0	1306	M	F	CM015574.1	4694004	12	0.501169072	-0.006235835	0.874354432	1.062458472	0.568386315	1.986004896	0.026311964	-0.006235835	0.000000000	0.000228096	0.000228096	0.000000000	0.000000000	0
0	1320	M	F	CM015574.1	4894089	42	0.401257862	-0.006934549	0.859548484	1.120000000	0.558261397	2.246976069	0.049218023	-0.006934549	0.000000000	0.000636387	0.000636387	0.000000000	0.000000000	0
0	1322	M	F	CM015574.1	4896162	10	0.013513514	0.028116907	0.486486486	0.467532468	0.041494427	5.267854636	0.330188224	0.028116907	0.000000000	0.007180650	0.007180650	0.000000000	0.000000000	0
0	1335	M	F	CM015574.1	5077578	22	0.184615385	-0.015625000	1.000000000	0.800000000	0.101220313	6.322841512	0.096910013	-0.015625000	0.000000000	0.001122334	0.001122334	0.000000000	0.000000000	0
0	1337	M	F	CM015574.1	5250497	89	0.100000000	-0.226415094	1.000000000	1.000000000	0.076823677	13.016820285	0.000000000	-0.226415094	0.000000000	0.022556391	0.022556391	0.000000000	0.000000000	0
0	1337	M	F	CM015574.1	5250500	92	0.083333333	0.000000000	0.500000000	0.461538462	0.036932319	5.767787092	0.335792102	0.000000000	0.000000000	0.043478261	0.043478261	0.000000000	0.000000000	0
0	1351	M	F	CM015574.1	5446733	60	0.502830189	0.003745239	0.267645764	1.488030888	0.797509452	2.776438470	0.172611946	0.003745239	0.000000000	0.009782116	0.009782116	0.000000000	0.000000000	0
0	1357	M	F	CM015574.1	5528438	93	0.502830189	0.003745239	0.267645764	1.488030888	0.797509452	2.776438470	0.172611946	0.003745239	0.000000000	0.009782116	0.009782116	0.000000000	0.000000000	0
0	1357	M	F	CM015574.1	5528459	72	0.502830189	0.003745239	0.267645764	1.488030888	0.797509452	2.776438470	0.172611946	0.003745239	0.000000000	0.009782116	0.009782116	0.000000000	0.000000000	0
0	1373	M	F	CM015574.1	6031421	11	0.377358491	0.000394571	0.471994763	0.765567766	0.373765972	1.568077482	0.116016361	0.000394571	0.000000000	0.003341688	0.003341688	0.000000000	0.000000000	0
0	1406	M	F	CM015574.1	6641100	9	0.013333333	0.071748879	0.466666667	0.432098765	0.038357054	4.867666451	0.364416975	0.071748879	0.000000000	0.007670182	0.007670182	0.000000000	0.000000000	0
0	1408	M	F	CM015574.1	6659782	43	0.350943396	-0.003787879	0.849949636	0.878787879	0.418241018	1.846466754	0.056115942	-0.003787879	0.000000000	0.000727626	0.000727626	0.000000000	0.000000000	0
0	1420	M	F	CM015574.1	7028184	74	0.412264151	-0.003787879	0.728571392	0.868852459	0.437888230	1.723966401	0.061053965	-0.003787879	0.000000000	0.001011300	0.001011300	0.000000000	0.000000000	0
0	1419	M	F	CM015574.1	7028346	91	0.401257862	-0.006147882	1.000000000	0.987509758	0.492926446	1.978338816	0.005458604	-0.006147882	0.000000000	0.000007857	0.000007857	0.000000000	0.000000000	0
0	1432	M	F	CM015574.1	7459261	42	0.367652987	-0.007619116	0.852715060	1.117647059	0.536992579	2.326167990	0.048304680	-0.007619116	0.000000000	0.000560100	0.000560100	0.000000000	0.000000000	0
0	1432	M	F	CM015574.1	7459288	15	0.503143093	-0.006294636	1.000000000	0.952380952	0.507931711	1.785731151	0.021189299	-0.006294636	0.000000000	0.000148354	0.000148354	0.000000000	0.000000000	0
0	1431	M	F	CM015574.1	7459341	41	0.012987013	0.013326499	0.493506494	0.481012658	0.042726723	5.415186552	0.317843495	0.013326499	0.000000000	0.006707946	0.006707946	0.000000000	0.000000000	0
0	1431	M	F	CM015574.1	7459342	42	0.012987013	0.013326499	0.493506494	0.481012658	0.042726723	5.415186552	0.317843495	0.013326499	0.000000000	0.006707946	0.006707946	0.000000000	0.000000000	0
0	1431	M	F	CM015574.1	7459343	43	0.012658228	0.039863879	0.481012658	0.457831325	0.040687293	5.151719510	0.339294496	0.039863879	0.000000000	0.006872276	0.006872276	0.000000000	0.000000000	0
0	1433	M	F	CM015574.1	7459479	11	0.364465409	-0.003787879	0.271168392	1.533333333	0.730840576	3.216995867	0.185636577	-0.003787879	0.000000000	0.008046432	0.008046432	0.000000000	0.000000000	0
0	1445	M	F	CM015574.1	7632028	64	0.227760471	-0.008025122	0.396156343	1.800000000	0.561120785	5.774157877	0.255272505	-0.008025122	0.000000000	0.009222920	0.009222920	0.000000000	0.000000000	0
0	1445	M	F	CM015574.1	7632030	66	0.129101145	-0.020068930	0.442450547	0.426086957	0.078739364	2.305709423	0.370501760	-0.020068930	0.000000000	0.010108605	0.010108605	0.000000000	0.000000000	0
0	1445	M	F	CM015574.1	7632032	68	0.053544621	-0.021883193	1.000000000	1.821428571	0.160305779	20.695461305	0.260412145	-0.021883193	0.000000000	0.002185643	0.002185643	0.000000000	0.000000000	0
0	1445	M	F	CM015574.1	7632037	73	0.016666667	0.000000000	0.500000000	2.033333333	0.179580287	23.022818942	0.308208580	0.000000000	0.000000000	0.008403361	0.008403361	0.000000000	0.000000000	0
0	1445	M	F	CM015574.1	7632039	75	0.482068002	0.002164895	0.441869991	1.400621118	0.657211664	2.984943244	0.146320670	0.002164895	0.000000000	0.006699275	0.006699275	0.000000000	0.000000000	0
0	1445	M	F	CM015574.1	7632041	77	0.412371134	0.010204082	0.377331950	0.666666667	0.276041017	1.610066680	0.176091259	0.010204082	0.000000000	0.008333333	0.008333333	0.000000000	0.000000000	0
0	1445	M	F	CM015574.1	7632042	78	0.503543849	-0.007138291	1.000000000	1.058823529	0.543116657	2.064210794	0.024823584	-0.007138291	0.000000000	0.000204082	0.000204082	0.000000000	0.000000000	0
0	1445	M	F	CM015574.1	7632045	81	0.504424779	-0.008923028	1.000000000	1.000000000	0.479795022	2.084223375	0.000000000	-0.008923028	0.000000000	0.000000000	0.000000000	0.000000000	0.000000000	0
0	1445	M	F	CM015574.1	7632050	86	0.444384230	-0.008313224	0.704701307	0.859090909	0.402311459	1.834492094	0.065960877	-0.008313224	0.000000000	0.001262878	0.001262878	0.000000000	0.000000000	0
0	1445	M	F	CM015574.1	7632053	89	0.503873016	-0.007711912	0.860105582	0.933333333	0.463072916	1.881153231	0.029963223	-0.007711912	0.000000000	0.000295467	0.000295467	0.000000000	0.000000000	0
0	1455	M	F	CM015574.1	8024880	90	0.055139347	-0.006940253	1.000000000	1.029411765	0.140968159	7.517219393	0.012589127	-0.006940253	0.000000000	0.000005751	0.000005751	0.000000000	0.000000000	0
0	1455	M	F	CM015574.1	8024883	87	0.012500000	-0.047979798	1.000000000	1.833333333	0.162968270	20.624328365	0.263241435	-0.047979798	0.000000000	0.005690326	0.005690326	0.000000000	0.000000000	0
0	1455	M	F	CM015574.1	8024892	78	0.496732026	-0.006578947	0.863028771	1.111111111	0.564378642	2.187481612	0.045757491	-0.006578947	0.000000000	0.000683527	0.000683527	0.000000000	0.000000000	0
0	1455	M	F	CM015574.1	8024896	74	0.436385365	-0.004940395	0.724204235	0.829230769	0.414583658	1.658588456	0.081324591	-0.004940395	0.000000000	0.001895934	0.001895934	0.000000000	0.000000000	0
0	1469	M	F	CM015574.1	8227289	66	0.404418286	-0.005540892	1.000000000	0.951600312	0.474102993	1.910013579	0.021545424	-0.005540892	0.000000000	0.000123286	0.000123286	0.000000000	0.000000000	0
0	1473	M	F	CM015574.1	8369928	87	0.404418286	-0.004942473	0.859391552	0.900000000	0.448722003	1.805126548	0.045757491	-0.004942473	0.000000000	0.000557395	0.000557395	0.000000000	0.000000000	0
0	1474	M	F	CM015574.1	8371569	57	0.412264151	-0.003787879	0.728571392	0.868852459	0.437888230	1.723966401	0.061053965	-0.003787879	0.000000000	0.001011300	0.001011300	0.000000000	0.000000000	0
0	1481	M	F	CM015574.1	8401163	17	0.108530319	0.005023602	0.063412367	7.215384615	0.863539044	60.288849105	0.858259486	0.005023602	0.000000000	0.031568751	0.031568751	0.000000000	0.000000000	0
0	1481	M	F	CM015574.1	8401168	22	0.012987013	-0.061255743	1.000000000	1.780487805	0.158144954	20.045766533	0.250539003	-0.061255743	0.000000000	0.005738881	0.005738881	0.000000000	0.000000000	0
0	1490	M	F	CM015574.1	8445789	28	0.354107877	-0.005995149	0.342879219	1.520737327	0.712413847	3.246205881	0.182054206	-0.005995149	0.000000000	0.007483479	0.007483479	0.000000000	0.000000000	0
0	1496	M	F	CM015574.1	8576132	92	0.166551006	0.035194457	0.070796125	0.282051282	0.072746269	1.093567087	0.549671922	0.035194457	0.000000000	0.028147978	0.028147978	0.000000000	0.000000000	0
0	1496	M	F	CM015574.1	8576133	91	0.502622378	-0.006838223	1.000000000	0.950226244	0.493988447	1.827836098	0.022172979	-0.006838223	0.000000000	0.000162498	0.000162498	0.000000000	0.000000000	0
0	1496	M	F	CM015574.1	8576136	88	0.076825397	0.062915877	0.179576317	0.201492537	0.021873686	1.856076863	0.695741034	0.062915877	0.000000000	0.019192664	0.019192664	0.000000000	0.000000000	0
0	1496	M	F	CM015574.1	8576140	84	0.243440460	-0.003466607	0.597357942	1.395136778	0.481285704	4.044181268	0.144616788	-0.003466607	0.000000000	0.003318369	0.003318369	0.000000000	0.000000000	0
0	1496	M	F	CM015574.1	8576145	79	0.025155204	-0.030710229	0.497540918	2.851851852	0.290357222	28.010527657	0.455126961	-0.030710229	0.000000000	0.011882427	0.011882427	0.000000000	0.000000000	0
0	1516	M	F	CM015574.1	9150108	52	0.398693864	-0.000113941	0.591723057	0.787878788	0.390577977	1.589318960	0.103540592	-0.000113941	0.000000000	0.002812013	0.002812013	0.000000000	0.000000000	0
0	1520	M	F	CM015574.1	9262874	13	0.392808192	0.002594030	0.471411606	0.738636364	0.364044001	1.498675095	0.131569316	0.002594030	0.000000000	0.004471748	0.004471748	0.000000000	0.000000000	0
0	1528	M	F	CM015574.1	9372150	30	0.395518868	-0.001992194	0.596500303	0.818181818	0.406392854	1.647227505	0.087150176	-0.001992194	0.000000000	0.001977215	0.001977215	0.000000000	0.000000000	0
0	1537	M	F	CM015574.1	9523437	84	0.501886792	-0.005674698	0.874183470	0.913513514	0.490707100	1.700621287	0.039285024	-0.005674698	0.000000000	0.000508791	0.000508791	0.000000000	0.000000000	0
0	4	M	F	CM015574.1	10192473	35	0.354107877	-0.001281480	0.255831747	1.623809524	0.760699674	3.466226502	0.210535084	-0.001281480	0.000000000	0.010031660	0.010031660	0.000000000	0.000000000	0
0	4	M	F	CM015574.1	10192475	33	0.354107877	-0.001281480	0.255831747	1.623809524	0.760699674	3.466226502	0.210535084	-0.001281480	0.000000000	0.010031660	0.010031660	0.000000000	0.000000000	0
0	12	M	F	CM015574.1	10281470	47	0.025155204	-0.002343624	1.000000000	0.879518072	0.054040348	14.314342399	0.055755232	-0.002343624	0.000000000	0.000051563	0.000051563	0.000000000	0.000000000	0
0	19	M	F	CM015574.1	10404905	65	0.013513514	0.000000000	0.500000000	0.493333333	0.043785313	5.558434082	0.306859539	0.000000000	0.000000000	0.006802721	0.006802721	0.000000000	0.000000000	0
0	19	M	F	CM015574.1	10404910	70	0.013513514	0.000000000	0.500000000	0.493333333	0.043785313	5.558434082	0.306859539	0.000000000	0.000000000	0.006802721	0.006802721	0.000000000	0.000000000	0
0	19	M	F	CM015574.1	10404922	82	0.013333333	0.013691227	0.493333333	0.480519481	0.042659749	5.412572228	0.318289001	0.013691227	0.000000000	0.006892799	0.006892799	0.000000000	0.000000000	0
0	55	M	F	CM015574.1	11742288	54	0.329481132	-0.007380534	0.846475777	1.109090909	0.514254383	2.391973089	0.044967146	-0.007380534	0.000000000	0.000435950	0.000435950	0.000000000	0.000000000	0
0	60	M	F	CM015574.1	11775573	72	0.325082641	-0.006936406	1.000000000	1.063589744	0.488884667	2.313885500	0.026774141	-0.006936406	0.000000000	0.000152980	0.000152980	0.000000000	0.000000000	0
0	60	M	F	CM015574.1	11775588	57	0.503104088	-0.004942473	0.750247802	1.162162162	0.622286274	2.170417293	0.065266732	-0.004942473	0.000000000	0.001408055	0.001408055	0.000000000	0.000000000	0
0	60	M	F	CM015574.1	11775611	34	0.503104088	-0.004942473	0.750247802	1.162162162	0.622286274	2.170417293	0.065266732	-0.004942473	0.000000000	0.001408055	0.001408055	0.000000000	0.000000000	0
0	78	M	F	CM015574.1	12209474	27	0.503066038	-0.004885943	0.638752052	1.165311653	0.626172148	2.168654822	0.066442089	-0.004885943	0.000000000	0.001457386	0.001457386	0.000000000	0.000000000	0
0	77	M	F	CM015574.1	12209522	24	0.503144654	-0.005669981	0.874278046	1.105471325	0.594219016	2.056593307	0.043547482	-0.005669981	0.000000000	0.000626566	0.000626566	0.000000000	0.000000000	0
0	80	M	F	CM015574.1	12212684	63	0.503184713	-0.005716355	0.752994369	1.107046070	0.592455769	2.068594934	0.044165695	-0.005716355	0.000000000	0.000643501	0.000643501	0.000000000	0.000000000	0
0	88	M	F	CM015574.1	12260121	25	0.499292453	-0.004894242	0.751089752	0.874704492	0.469063147	1.631140611	0.058138643	-0.004894242	0.000000000	0.001108503	0.001108503	0.000000000	0.000000000	0
0	95	M	F	CM015574.1	12478498	67	0.329481132	-0.007380534	0.846475777	1.109090909	0.514254383	2.391973089	0.044967146	-0.007380534	0.000000000	0.000435950	0.000435950	0.000000000	0.000000000	0
0	114	M	F	CM015574.1	13098538	70	0.393260334	-0.003514766	0.716129357	0.841269841	0.411456824	1.720070987	0.075064680	-0.003514766	0.000000000	0.001458398	0.001458398	0.000000000	0.000000000	0
0	114	M	F	CM015574.1	13098601	7	0.393260334	-0.003514766	0.716129357	0.841269841	0.411456824	1.720070987	0.075064680	-0.003514766	0.000000000	0.001458398	0.001458398	0.000000000	0.000000000	0
0	120	M	F	CM015574.1	13226863	14	0.485816555	0.004957598	0.182443570	1.649224806	0.851664632	3.193677840	0.217279858	0.004957598	0.000000000	0.014765282	0.014765282	0.000000000	0.000000000	0
0	131	M	F	CM015574.1	13428360	53	0.206123973	-0.006145212	0.559081733	0.683890578	0.202251136	2.312502817	0.165013380	-0.006145212	0.000000000	0.003623188	0.003623188	0.000000000	0.000000000	0
0	131	M	F	CM015574.1	13428368	61	0.033608576	-0.001305483	1.000000000	0.841269841	0.051371487	13.776804793	0.075064680	-0.001305483	0.000000000	0.000124721	0.000124721	0.000000000	0.000000000	0
0	131	M	F	CM015574.1	13428373	66	0.032515919	0.061197420	0.223953394	0.292307692	0.029571700	2.889376908	0.534159756	0.061197420	0.000000000	0.018390805	0.018390805	0.000000000	0.000000000	0
0	131	M	F	CM015574.1	13428382	75	0.477793199	-0.001635763	0.373624516	0.704433498	0.348058885	1.425697125	0.152160000	-0.001635763	0.000000000	0.007208766	0.007208766	0.000000000	0.000000000	0
0	131	M	F	CM015574.1	13428396	89	0.014084507	-0.040972083	1.000000000	1.864864865	0.165362144	21.030937842	0.270647367	-0.040972083	0.000000000	0.006517155	0.006517155	0.000000000	0.000000000	0
0	149	M	F	CM015574.1	13582009	55	0.339917762	-0.006849385	0.699336971	1.226455026	0.571822989	2.630520217	0.088651627	-0.006849385	0.000000000	0.001743008	0.001743008	0.000000000	0.000000000	0
0	158	M	F	CM015574.1	13761006	78	0.332580827	-0.008418434	0.695408308	1.252747253	0.577483465	2.717611453	0.097863459	-0.008418434	0.000000000	0.002063102	0.002063102	0.000000000	0.000000000	0
0	163	M	F	CM015574.1	13894150	87	0.336792453	-0.007536853	0.701950787	1.188717949	0.554910789	2.546446007	0.075078820	-0.007536853	0.000000000	0.001237922	0.001237922	0.000000000	0.000000000	0
0	162	M	F	CM015574.1	13894284	50	0.347093445	-0.006109653	1.000000000	0.976102941	0.460453669	2.069213508	0.010504379	-0.006109653	0.000000000	0.000025197	0.000025197	0.000000000	0.000000000	0
0	162	M	F	CM015574.1	13894285	51	0.347093445	-0.006109653	1.000000000	0.976102941	0.460453669	2.069213508	0.010504379	-0.006109653	0.000000000	0.000025197	0.000025197	0.000000000	0.000000000	0
0	164	M	F	CM015574.1	13935793	84	0.325082641	-0.006936406	0.692720794	1.245535714	0.570446073	2.719554556	0.095356185	-0.006936406	0.000000000	0.001926182	0.001926182	0.000000000	0.000000000	0
0	201	M	F	CM015574.1	14785851	64	0.396029777	-0.003819329	0.720965994	0.868852459	0.428002495	1.763785501	0.061053965	-0.003819329	0.000000000	0.000971446	0.000971446	0.000000000	0.000000000	0
0	200	M	F	CM015574.1	14786002	90	0.383788255	-0.003819329	0.717653480	0.870967742	0.424280855	1.787930796	0.059997930	-0.003819329	0.000000000	0.000909236	0.000909236	0.000000000	0.000000000	0
0	205	M	F	CM015574.1	14900984	18	0.357320099	-0.006607716	0.453023209	1.354098361	0.637663985	2.875467978	0.131650212	-0.006607716	0.000000000	0.004004614	0.004004614	0.000000000	0.000000000	0
0	247	M	F	CM015574.1	15919064	74	0.383569182	-0.006873925	1.000000000	1.064516129	0.522603259	2.168364948	0.027152246	-0.006873925	0.000000000	0.000185440	0.000185440	0.000000000	0.000000000	0
0	254	M	F	CM015574.1	16060103	93	0.389622642	-0.006218358	1.000000000	0.993548387	0.490839157	2.011123977	0.002810977	-0.006218358	0.000000000	0.000002023	0.000002023	0.000000000	0.000000000	0
0	275	M	F	CM015574.1	16747804	55	0.503144654	-0.003787879	0.634979013	1.222222222	0.656587756	2.275137098	0.087150176	-0.003787879	0.000000000	0.002506266	0.002506266	0.000000000	0.000000000	0
0	274	M	F	CM015574.1	16747945	89	0.503144654	-0.003787879	0.634979013	1.222222222	0.656587756	2.275137098	0.087150176	-0.003787879	0.000000000	0.002506266	0.002506266	0.000000000	0.000000000	0
0	280	M	F	CM015574.1	16845637	7	0.389622642	0.000262920	0.477525488	0.767045455	0.378778398	1.553305923	0.115178899	0.000262920	0.000000000	0.003400349	0.003400349	0.000000000	0.000000000	0
0	302	M	F	CM015574.1	17471975	31	0.389622642	0.000262920	0.477525488	0.767045455	0.378778398	1.553305923	0.115178899	0.000262920	0.000000000	0.003400349	0.003400349	0.000000000	0.000000000	0
0	322	M	F	CM015574.1	17760276	35	0.383569182	0.003001422	0.371541249	0.717482517	0.352015142	1.462383576	0.144188677	0.003001422	0.000000000	0.005240093	0.005240093	0.000000000	0.000000000	0
0	322	M	F	CM015574.1	17760284	27	0.383569182	0.003001422	0.371541249	0.717482517	0.352015142	1.462383576	0.144188677	0.003001422	0.000000000	0.005240093	0.005240093	0.000000000	0.000000000	0
0	321	M	F	CM015574.1	17760342	34	0.386761267	0.005805511	0.364494014	0.690909091	0.338327775	1.410925756	0.160579093	0.005805511	0.000000000	0.006551848	0.006551848	0.000000000	0.000000000	0
0	321	M	F	CM015574.1	17760343	35	0.386761267	0.005805511	0.364494014	0.690909091	0.338327775	1.410925756	0.160579093	0.005805511	0.000000000	0.006551848	0.006551848	0.000000000	0.000000000	0
0	321	M	F	CM015574.1	17760394	86	0.386761267	0.005805511	0.364494014	0.690909091	0.338327775	1.410925756	0.160579093	0.005805511	0.000000000	0.006551848	0.006551848	0.000000000	0.000000000	0
0	362	M	F	CM015574.1	19120190	79	0.389622642	0.005934038	0.286402675	0.673578595	0.331932741	1.366867644	0.171611722	0.005934038	0.000000000	0.007526888	0.007526888	0.000000000	0.000000000	0
0	374	M	F	CM015574.1	19396252	79	0.503144654	-0.000651042	0.348228070	1.351648352	0.725399474	2.518547822	0.130863719	-0.000651042	0.000000000	0.005639098	0.005639098	0.000000000	0.000000000	0
0	374	M	F	CM015574.1	19396253	78	0.503144654	-0.000651042	0.348228070	1.351648352	0.725399474	2.518547822	0.130863719	-0.000651042	0.000000000	0.005639098	0.005639098	0.000000000	0.000000000	0
0	385	M	F	CM015574.1	19498823	89	0.281124498	0.059926412	0.233417559	0.443181818	0.138339108	1.419772953	0.353418065	0.059926412	0.000000000	0.023058824	0.023058824	0.000000000	0.000000000	0
0	385	M	F	CM015574.1	19498825	87	0.071997231	-0.008025122	1.000000000	0.925925926	0.125637748	6.823895135	0.033423755	-0.008025122	0.000000000	0.000052832	0.000052832	0.000000000	0.000000000	0
0	385	M	F	CM015574.1	19498830	82	0.205383023	0.002498578	0.261209005	3.200000000	0.598752434	17.102226927	0.505149978	0.002498578	0.000000000	0.028700190	0.028700190	0.000000000	0.000000000	0
0	385	M	F	CM015574.1	19498834	78	0.469738031	-0.012137892	0.818645953	0.825882353	0.334398761	2.039725445	0.083081814	-0.012137892	0.000000000	0.002099436	0.002099436	0.000000000	0.000000000	0
0	385	M	F	CM015574.1	19498839	73	0.157401052	-0.006678950	1.000000000	0.869565217	0.204125266	3.704311971	0.060697840	-0.006678950	0.000000000	0.000380550	0.000380550	0.000000000	0.000000000	0
0	385	M	F	CM015574.1	19498842	70	0.452257182	-0.014378823	0.649416957	1.278409091	0.512262713	3.190413360	0.106669850	-0.014378823	0.000000000	0.003227801	0.003227801	0.000000000	0.000000000	0
0	385	M	F	CM015574.1	19498847	65	0.503996748	-0.008057908	0.858599343	1.068965517	0.525500103	2.174475837	0.028963696	-0.008057908	0.000000000	0.000277778	0.000277778	0.000000000	0.000000000	0
0	385	M	F	CM015574.1	19498850	62	0.503933910	-0.007917745	0.859576464	1.068965517	0.528384951	2.162603753	0.028963696	-0.007917745	0.000000000	0.000277561	0.000277561	0.000000000	0.000000000	0
0	385	M	F	CM015574.1	19498852	60	0.385727191	-0.001471334	0.614657413	1.385185185	0.512485402	3.743985665	0.141507838	-0.001471334	0.000000000	0.005049883	0.005049883	0.000000000	0.000000000	0
0	385	M	F	CM015574.1	19498854	58	0.346883469	0.023479730	0.292106437	1.826923077	0.636065439	5.247334197	0.261720262	0.023479730	0.000000000	0.015507582	0.015507582	0.000000000	0.000000000	0
0	385	M	F	CM015574.1	19498860	52	0.497580475	-0.008706083	0.838858106	1.168498168	0.525771572	2.596922397	0.067628036	-0.008706083	0.000000000	0.001491191	0.001491191	0.000000000	0.000000000	0
0	385	M	F	CM015574.1	19498862	50	0.207934337	-0.019100865	1.000000000	1.214285714	0.316829308	4.653893314	0.084320886	-0.019100865	0.000000000	0.000934903	0.000934903	0.000000000	0.000000000	0
0	385	M	F	CM015574.1	19498864	48	0.037376460	-0.009249184	1.000000000	0.962264151	0.058609399	15.798699637	0.016705694	-0.009249184	0.000000000	0.000006849	0.000006849	0.000000000	0.000000000	0
0	385	M	F	CM015574.1	19498866	46	0.097832948	-0.012159266	1.000000000	1.468085106	0.234367230	9.196140078	0.166751233	-0.012159266	0.000000000	0.001734767	0.001734767	0.000000000	0.000000000	0
0	385	M	F	CM015574.1	19498868	44	0.017543860	0.018164735	0.491228070	2.107142857	0.185842055	23.891529982	0.323693980	0.018164735	0.000000000	0.009165613	0.009165613	0.000000000	0.000000000	0
0	385	M	F	CM015574.1	19498875	37	0.017857143	-0.035019455	1.000000000	1.896551724	0.167187113	21.514268577	0.277964692	-0.035019455	0.000000000	0.008387698	0.008387698	0.000000000	0.000000000	0
0	385	M	F	CM015574.1	19498876	36	0.503540519	-0.007146516	0.857486828	1.137931034	0.562380644	2.302509969	0.056115942	-0.007146516	0.000000000	0.001041667	0.001041667	0.000000000	0.000000000	0
0	385	M	F	CM015574.1	19498877	35	0.409937888	-0.009161041	0.820462706	0.885714286	0.357189194	2.196286477	0.052706351	-0.009161041	0.000000000	0.000746097	0.000746097	0.000000000	0.000000000	0
0	402	M	F	CM015574.1	19734239	92	0.395518868	0.009180957	0.216186078	0.633333333	0.313333403	1.280141561	0.198367654	0.009180957	0.000000000	0.010186966	0.010186966	0.000000000	0.000000000	0
0	407	M	F	CM015574.1	19888588	52	0.395518868	0.009180957	0.216186078	0.633333333	0.313333403	1.280141561	0.198367654	0.009180957	0.000000000	0.010186966	0.010186966	0.000000000	0.000000000	0
0	409	M	F	CM015574.1	19888957	74	0.507023705	-0.014172683	1.000000000	0.894736842	0.344966498	2.320671779	0.048304680	-0.014172683	0.000000000	0.000769601	0.000769601	0.000000000	0.000000000	0
0	409	M	F	CM015574.1	19888973	58	0.421422300	-0.017560047	0.790342409	1.269230769	0.439918018	3.661924907	0.103540592	-0.017560047	0.000000000	0.002865497	0.002865497	0.000000000	0.000000000	0
0	409	M	F	CM015574.1	19889016	15	0.507023705	-0.014172683	1.000000000	1.117647059	0.430909709	2.898832222	0.048304680	-0.014172683	0.000000000	0.000769601	0.000769601	0.000000000	0.000000000	0
0	421	M	F	CM015574.1	20141320	28	0.364465409	-0.006386122	1.000000000	1.006944444	0.485634262	2.087861574	0.003005510	-0.006386122	0.000000000	0.000002162	0.000002162	0.000000000	0.000000000	0
0	429	M	F	CM015574.1	20368489	85	0.395518868	0.009180957	0.216186078	0.633333333	0.313333403	1.280141561	0.198367654	0.009180957	0.000000000	0.010186966	0.010186966	0.000000000	0.000000000	0
0	443	M	F	CM015574.1	20473165	34	0.503066038	0.001388711	0.273095386	1.425339367	0.764335513	2.657984976	0.153918280	0.001388711	0.000000000	0.007786696	0.007786696	0.000000000	0.000000000	0
0	475	M	F	CM015574.1	21033730	68	0.392808192	0.009908894	0.208009292	0.609375000	0.298903309	1.242334494	0.215115367	0.009908894	0.000000000	0.011856808	0.011856808	0.000000000	0.000000000	0
0	490	M	F	CM015574.1	21565344	59	0.503143093	0.001626345	0.336040142	1.430842607	0.761255274	2.689387696	0.155591864	0.001626345	0.000000000	0.007958573	0.007958573	0.000000000	0.000000000	0
0	503	M	F	CM015574.1	21711313	92	0.401257862	0.005652133	0.292096862	0.677083333	0.337181886	1.359627723	0.169357876	0.005652133	0.000000000	0.007550224	0.007550224	0.000000000	0.000000000	0
0	513	M	F	CM015574.1	21984464	18	0.482539683	-0.006054960	0.466261360	1.350000000	0.655076734	2.782116820	0.130333768	-0.006054960	0.000000000	0.005263158	0.005263158	0.000000000	0.000000000	0
0	512	M	F	CM015574.1	21984492	13	0.395518868	0.009180957	0.216186078	0.633333333	0.313333403	1.280141561	0.198367654	0.009180957	0.000000000	0.010186966	0.010186966	0.000000000	0.000000000	0
0	526	M	F	CM015574.1	22313581	30	0.350289495	-0.004636114	0.847996705	0.869488536	0.409595261	1.845749664	0.060736140	-0.004636114	0.000000000	0.000850680	0.000850680	0.000000000	0.000000000	0
0	541	M	F	CM015574.1	22623636	90	0.357783019	-0.005331829	1.000000000	0.941880342	0.451414850	1.965240131	0.026004267	-0.005331829	0.000000000	0.000159154	0.000159154	0.000000000	0.000000000	0
0	541	M	F	CM015574.1	22623683	43	0.395518868	0.009180957	0.216186078	0.633333333	0.313333403	1.280141561	0.198367654	0.009180957	0.000000000	0.010186966	0.010186966	0.000000000	0.000000000	0
0	543	M	F	CM015574.1	22712808	47	0.357783019	-0.005331829	1.000000000	0.941880342	0.451414850	1.965240131	0.026004267	-0.005331829	0.000000000	0.000159154	0.000159154	0.000000000	0.000000000	0
0	544	M	F	CM015574.1	22713721	77	0.343721906	-0.006783154	1.000000000	0.974712644	0.439361006	2.162378372	0.011123400	-0.006783154	0.000000000	0.000027952	0.000027952	0.000000000	0.000000000	0
0	549	M	F	CM015574.1	22818323	81	0.357783019	-0.005331829	1.000000000	0.941880342	0.451414850	1.965240131	0.026004267	-0.005331829	0.000000000	0.000159154	0.000159154	0.000000000	0.000000000	0
0	551	M	F	CM015574.1	22849411	67	0.350943396	-0.003787879	0.849949636	0.878787879	0.418241018	1.846466754	0.056115942	-0.003787879	0.000000000	0.000727626	0.000727626	0.000000000	0.000000000	0
0	555	M	F	CM015574.1	22862869	67	0.357783019	-0.005331829	1.000000000	0.941880342	0.451414850	1.965240131	0.026004267	-0.005331829	0.000000000	0.000159154	0.000159154	0.000000000	0.000000000	0
0	554	M	F	CM015574.1	22862969	36	0.357783019	-0.005331829	1.000000000	0.941880342	0.451414850	1.965240131	0.026004267	-0.005331829	0.000000000	0.000159154	0.000159154	0.000000000	0.000000000	0
0	560	M	F	CM015574.1	23022034	89	0.354107877	-0.005995149	1.000000000	0.980090498	0.465395346	2.064002986	0.008733821	-0.005995149	0.000000000	0.000017729	0.000017729	0.000000000	0.000000000	0
0	562	M	F	CM015574.1	23063481	89	0.395518868	0.009180957	0.216186078	0.633333333	0.313333403	1.280141561	0.198367654	0.009180957	0.000000000	0.010186966	0.010186966	0.000000000	0.000000000	0
0	564	M	F	CM015574.1	23102162	9	0.357783019	-0.005331829	1.000000000	0.941880342	0.451414850	1.965240131	0.026004267	-0.005331829	0.000000000	0.000159154	0.000159154	0.000000000	0.000000000	0
0	32795	M	F	CM015574.1	23130815	27	0.428571429	-0.166666667	1.000000000	1.800000000	0.123676853	26.197302962	0.255272505	-0.166666667	0.000000000	0.111111111	0.111111111	0.000000000	0.000000000	0
0	32795	M	F	CM015574.1	23130821	33	0.355555556	-0.071428571	1.000000000	0.600000000	0.026504267	13.582718486	0.221848750	-0.071428571	0.000000000	0.010416667	0.010416667	0.000000000	0.000000000	0
0	32795	M	F	CM015574.1	23130826	38	0.555555556	-0.114285714	1.000000000	1.000000000	0.079631215	12.557889576	0.000000000	-0.114285714	0.000000000	0.000000000	0.000000000	0.000000000	0.000000000	0
0	32795	M	F	CM015574.1	23130829	41	0.333333333	0.571428571	0.333333333	5.000000000	0.273156088	91.522763190	0.698970004	0.571428571	0.000000000	0.400000000	0.400000000	0.000000000	0.000000000	0
0	32795	M	F	CM015574.1	23130836	48	0.600000000	-0.190476190	1.000000000	1.000000000	0.033546606	29.809274885	0.000000000	-0.190476190	0.000000000	0.000000000	0.000000000	0.000000000	0.000000000	0
0	32795	M	F	CM015574.1	23130840	52	0.600000000	-0.190476190	1.000000000	1.000000000	0.033546606	29.809274885	0.000000000	-0.190476190	0.000000000	0.000000000	0.000000000	0.000000000	0.000000000	0
0	32795	M	F	CM015574.1	23130845	57	0.571428571	-0.093750000	1.000000000	1.000000000	0.040735041	24.548888966	0.000000000	-0.093750000	0.000000000	0.000000000	0.000000000	0.000000000	0.000000000	0
0	32795	M	F	CM015574.1	23130851	63	0.555555556	-0.114285714	1.000000000	1.000000000	0.079631215	12.557889576	0.000000000	-0.114285714	0.000000000	0.000000000	0.000000000	0.000000000	0.000000000	0
0	32795	M	F	CM015574.1	23130853	65	0.500000000	0.000000000	0.500000000	3.000000000	0.150267661	59.893126126	0.477121255	0.000000000	0.000000000	0.333333333	0.333333333	0.000000000	0.000000000	0
0	32795	M	F	CM015574.1	23130857	69	0.555555556	-0.114285714	1.000000000	1.000000000	0.079631215	12.557889576	0.000000000	-0.114285714	0.000000000	0.000000000	0.000000000	0.000000000	0.000000000	0
0	32795	M	F	CM015574.1	23130860	72	0.250000000	0.000000000	0.500000000	0.400000000	0.025905971	6.176182219	0.397940009	0.000000000	0.000000000	0.142857143	0.142857143	0.000000000	0.000000000	0
0	32795	M	F	CM015574.1	23130871	83	0.571428571	-0.166666667	1.000000000	1.000000000	0.062545650	15.988322024	0.000000000	-0.166666667	0.000000000	0.000000000	0.000000000	0.000000000	0.000000000	0
0	32795	M	F	CM015574.1	23130874	86	0.600000000	-0.190476190	1.000000000	1.000000000	0.033546606	29.809274885	0.000000000	-0.190476190	0.000000000	0.000000000	0.000000000	0.000000000	0.000000000	0
0	32795	M	F	CM015574.1	23130876	88	0.355555556	-0.071428571	1.000000000	0.600000000	0.026504267	13.582718486	0.221848750	-0.071428571	0.000000000	0.010416667	0.010416667	0.000000000	0.000000000	0
0	32795	M	F	CM015574.1	23130880	92	0.500000000	0.000000000	0.500000000	0.333333333	0.016696407	6.654791792	0.477121255	0.000000000	0.000000000	0.333333333	0.333333333	0.000000000	0.000000000	0
0	571	M	F	CM015574.1	23198364	26	0.357783019	-0.005331829	1.000000000	0.941880342	0.451414850	1.965240131	0.026004267	-0.005331829	0.000000000	0.000159154	0.000159154	0.000000000	0.000000000	0
0	574	M	F	CM015574.1	23358859	66	0.354107877	-0.004942473	0.850664412	0.906250000	0.430783496	1.906500760	0.042751980	-0.004942473	0.000000000	0.000426145	0.000426145	0.000000000	0.000000000	0
0	580	M	F	CM015574.1	23565536	12	0.354107877	-0.004942473	0.850664412	0.906250000	0.430783496	1.906500760	0.042751980	-0.004942473	0.000000000	0.000426145	0.000426145	0.000000000	0.000000000	0
0	583	M	F	CM015574.1	23625707	47	0.357783019	-0.005331829	1.000000000	0.941880342	0.451414850	1.965240131	0.026004267	-0.005331829	0.000000000	0.000159154	0.000159154	0.000000000	0.000000000	0
0	582	M	F	CM015574.1	23625766	15	0.354107877	-0.005995149	1.000000000	0.980090498	0.465395346	2.064002986	0.008733821	-0.005995149	0.000000000	0.000017729	0.000017729	0.000000000	0.000000000	0
0	582	M	F	CM015574.1	23625774	23	0.354107877	-0.005995149	1.000000000	0.980090498	0.465395346	2.064002986	0.008733821	-0.005995149	0.000000000	0.000017729	0.000017729	0.000000000	0.000000000	0
0	582	M	F	CM015574.1	23625808	57	0.354107877	-0.005995149	1.000000000	0.980090498	0.465395346	2.064002986	0.008733821	-0.005995149	0.000000000	0.000017729	0.000017729	0.000000000	0.000000000	0
0	585	M	F	CM015574.1	23707117	76	0.357783019	-0.005331829	1.000000000	0.941880342	0.451414850	1.965240131	0.026004267	-0.005331829	0.000000000	0.000159154	0.000159154	0.000000000	0.000000000	0
0	586	M	F	CM015574.1	23806695	92	0.357783019	-0.005331829	1.000000000	0.941880342	0.451414850	1.965240131	0.026004267	-0.005331829	0.000000000	0.000159154	0.000159154	0.000000000	0.000000000	0
0	598	M	F	CM015574.1	24145334	65	0.357783019	-0.005331829	1.000000000	0.941880342	0.451414850	1.965240131	0.026004267	-0.005331829	0.000000000	0.000159154	0.000159154	0.000000000	0.000000000	0
0	605	M	F	CM015574.1	24367088	66	0.354107877	-0.004942473	0.850664412	0.906250000	0.430783496	1.906500760	0.042751980	-0.004942473	0.000000000	0.000426145	0.000426145	0.000000000	0.000000000	0
0	604	M	F	CM015574.1	24367215	64	0.367028814	-0.005975486	0.847235024	0.894736842	0.418345930	1.913617320	0.048304680	-0.005975486	0.000000000	0.000563498	0.000563498	0.000000000	0.000000000	0
0	606	M	F	CM015574.1	24367905	71	0.354107877	-0.005995149	1.000000000	0.980090498	0.465395346	2.064002986	0.008733821	-0.005995149	0.000000000	0.000017729	0.000017729	0.000000000	0.000000000	0
0	608	M	F	CM015574.1	24419019	90	0.354107877	-0.004942473	0.850664412	0.906250000	0.430783496	1.906500760	0.042751980	-0.004942473	0.000000000	0.000426145	0.000426145	0.000000000	0.000000000	0
0	619	M	F	CM015574.1	24548750	42	0.354107877	-0.004942473	0.850664412	0.906250000	0.430783496	1.906500760	0.042751980	-0.004942473	0.000000000	0.000426145	0.000426145	0.000000000	0.000000000	0
0	618	M	F	CM015574.1	24548852	63	0.357783019	-0.005331829	1.000000000	0.941880342	0.451414850	1.965240131	0.026004267	-0.005331829	0.000000000	0.000159154	0.000159154	0.000000000	0.000000000	0
0	623	M	F	CM015574.1	24657988	18	0.370990566	-0.006978559	0.856207044	1.074074074	0.520939744	2.214526975	0.031034234	-0.006978559	0.000000000	0.000234216	0.000234216	0.000000000	0.000000000	0
0	627	M	F	CM015574.1	24737443	67	0.357783019	-0.005331829	1.000000000	0.941880342	0.451414850	1.965240131	0.026004267	-0.005331829	0.000000000	0.000159154	0.000159154	0.000000000	0.000000000	0
0	627	M	F	CM015574.1	24737444	66	0.395518868	0.009180957	0.216186078	0.633333333	0.313333403	1.280141561	0.198367654	0.009180957	0.000000000	0.010186966	0.010186966	0.000000000	0.000000000	0
0	628	M	F	CM015574.1	24761144	48	0.450980392	0.001201373	0.367919126	0.702857143	0.344441808	1.434228225	0.153132937	0.001201373	0.000000000	0.006927243	0.006927243	0.000000000	0.000000000	0
0	628	M	F	CM015574.1	24761187	91	0.450980392	0.001201373	0.367919126	0.702857143	0.344441808	1.434228225	0.153132937	0.001201373	0.000000000	0.006927243	0.006927243	0.000000000	0.000000000	0
0	629	M	F	CM015574.1	24810265	24	0.392808192	0.009177567	0.279698109	0.648160535	0.318767054	1.317928167	0.188317416	0.009177567	0.000000000	0.009135939	0.009135939	0.000000000	0.000000000	0
0	629	M	F	CM015574.1	24810290	49	0.503104088	0.001511544	0.338795390	1.424148607	0.760461326	2.667064301	0.153555309	0.001511544	0.000000000	0.007742220	0.007742220	0.000000000	0.000000000	0
0	629	M	F	CM015574.1	24810295	54	0.392808192	0.009177567	0.279698109	0.648160535	0.318767054	1.317928167	0.188317416	0.009177567	0.000000000	0.009135939	0.009135939	0.000000000	0.000000000	0
0	633	M	F	CM015574.1	24982966	61	0.357783019	-0.005331829	1.000000000	0.941880342	0.451414850	1.965240131	0.026004267	-0.005331829	0.000000000	0.000159154	0.000159154	0.000000000	0.000000000	0
0	636	M	F	CM015574.1	25094980	92	0.386761267	0.006579694	0.277238142	0.648097826	0.316661049	1.326436559	0.188359435	0.006579694	0.000000000	0.008975577	0.008975577	0.000000000	0.000000000	0
0	642	M	F	CM015574.1	25310961	36	0.350943396	-0.003787879	0.849949636	0.878787879	0.418241018	1.846466754	0.056115942	-0.003787879	0.000000000	0.000727626	0.000727626	0.000000000	0.000000000	0
0	641	M	F	CM015574.1	25311068	74	0.350943396	-0.003787879	0.849949636	0.878787879	0.418241018	1.846466754	0.056115942	-0.003787879	0.000000000	0.000727626	0.000727626	0.000000000	0.000000000	0
0	644	M	F	CM015574.1	25338482	65	0.350943396	-0.003787879	0.849949636	0.878787879	0.418241018	1.846466754	0.056115942	-0.003787879	0.000000000	0.000727626	0.000727626	0.000000000	0.000000000	0
0	652	M	F	CM015574.1	25550860	88	0.357783019	-0.001802801	0.707731202	0.818181818	0.392058841	1.707451579	0.087150176	-0.001802801	0.000000000	0.001789246	0.001789246	0.000000000	0.000000000	0
0	652	M	F	CM015574.1	25550867	81	0.357783019	-0.001802801	0.707731202	0.818181818	0.392058841	1.707451579	0.087150176	-0.001802801	0.000000000	0.001789246	0.001789246	0.000000000	0.000000000	0
0	652	M	F	CM015574.1	25550926	22	0.357783019	-0.001802801	0.707731202	0.818181818	0.392058841	1.707451579	0.087150176	-0.001802801	0.000000000	0.001789246	0.001789246	0.000000000	0.000000000	0
0	32074	M	F	CM015574.1	25551032	87	0.492339545	0.038771039	0.049059433	3.039473684	1.096265497	8.427155927	0.482798388	0.038771039	0.000000000	0.067353518	0.067353518	0.000000000	0.000000000	0
0	655	M	F	CM015574.1	25581920	32	0.503144654	0.009386837	0.153998599	1.655200655	0.885476469	3.094028249	0.218850650	0.009386837	0.000000000	0.015664160	0.015664160	0.000000000	0.000000000	0
0	657	M	F	CM015574.1	25617469	12	0.406839623	0.008820085	0.221468384	0.637500000	0.318602589	1.275589917	0.195519811	0.008820085	0.000000000	0.010182461	0.010182461	0.000000000	0.000000000	0
0	660	M	F	CM015574.1	25621529	12	0.503183091	0.013903497	0.077837183	1.795899348	0.945391867	3.411553008	0.254281993	0.013903497	0.000000000	0.020923302	0.020923302	0.000000000	0.000000000	0
0	659	M	F	CM015574.1	25621566	28	0.503144654	0.009386837	0.153998599	1.655200655	0.885476469	3.094028249	0.218850650	0.009386837	0.000000000	0.015664160	0.015664160	0.000000000	0.000000000	0
0	659	M	F	CM015574.1	25621610	72	0.503144654	0.009386837	0.153998599	1.655200655	0.885476469	3.094028249	0.218850650	0.009386837	0.000000000	0.015664160	0.015664160	0.000000000	0.000000000	0
0	662	M	F	CM015574.1	25632547	90	0.357783019	-0.001802801	0.707731202	0.818181818	0.392058841	1.707451579	0.087150176	-0.001802801	0.000000000	0.001789246	0.001789246	0.000000000	0.000000000	0
0	668	M	F	CM015574.1	25751496	23	0.357783019	-0.001802801	0.707731202	0.818181818	0.392058841	1.707451579	0.087150176	-0.001802801	0.000000000	0.001789246	0.001789246	0.000000000	0.000000000	0
0	671	M	F	CM015574.1	25764393	73	0.357783019	-0.001802801	0.707731202	0.818181818	0.392058841	1.707451579	0.087150176	-0.001802801	0.000000000	0.001789246	0.001789246	0.000000000	0.000000000	0
0	678	M	F	CM015574.1	26141255	71	0.357783019	-0.001802801	0.707731202	0.818181818	0.392058841	1.707451579	0.087150176	-0.001802801	0.000000000	0.001789246	0.001789246	0.000000000	0.000000000	0
0	679	M	F	CM015574.1	26208826	84	0.354107877	-0.001281480	0.572065392	0.784615385	0.372574114	1.652345881	0.105343181	-0.001281480	0.000000000	0.002585077	0.002585077	0.000000000	0.000000000	0
0	688	M	F	CM015574.1	26457977	49	0.354107877	-0.001281480	0.572065392	0.784615385	0.372574114	1.652345881	0.105343181	-0.001281480	0.000000000	0.002585077	0.002585077	0.000000000	0.000000000	0
0	710	M	F	CM015574.1	26896117	50	0.502862211	0.009719987	0.151525146	1.658823529	0.884141821	3.112278411	0.219800187	0.009719987	0.000000000	0.015813534	0.015813534	0.000000000	0.000000000	0
0	714	M	F	CM015574.1	26920062	13	0.347093445	0.001360302	0.447024111	0.727272727	0.342309548	1.545167593	0.138302698	0.001360302	0.000000000	0.004359650	0.004359650	0.000000000	0.000000000	0
0	726	M	F	CM015574.1	27116759	44	0.502862211	0.009719987	0.151525146	1.658823529	0.884141821	3.112278411	0.219800187	0.009719987	0.000000000	0.015813534	0.015813534	0.000000000	0.000000000	0
0	726	M	F	CM015574.1	27116779	24	0.502862211	0.009719987	0.151525146	1.658823529	0.884141821	3.112278411	0.219800187	0.009719987	0.000000000	0.015813534	0.015813534	0.000000000	0.000000000	0
0	729	M	F	CM015574.1	27123482	56	0.502830189	0.009395076	0.153920379	1.647058824	0.881202222	3.078524656	0.216709110	0.009395076	0.000000000	0.015362045	0.015362045	0.000000000	0.000000000	0
0	734	M	F	CM015574.1	27190925	55	0.389622642	0.005934038	0.286402675	0.673578595	0.331932741	1.366867644	0.171611722	0.005934038	0.000000000	0.007526888	0.007526888	0.000000000	0.000000000	0
0	733	M	F	CM015574.1	27191069	92	0.380553092	0.009548589	0.272868893	0.644628099	0.313399193	1.325929980	0.190690768	0.009548589	0.000000000	0.009074995	0.009074995	0.000000000	0.000000000	0
0	760	M	F	CM015574.1	27859259	37	0.350943396	0.000709379	0.570190332	0.761194030	0.361881208	1.601123071	0.118504627	0.000709379	0.000000000	0.003242874	0.003242874	0.000000000	0.000000000	0
0	778	M	F	CM015574.1	28208107	84	0.502437107	0.006421198	0.205008614	1.561904762	0.836310407	2.917034711	0.193654549	0.006421198	0.000000000	0.012285839	0.012285839	0.000000000	0.000000000	0
0	780	M	F	CM015574.1	28213204	56	0.502862211	0.009709570	0.151049171	1.656565657	0.882305409	3.110271960	0.219208653	0.009709570	0.000000000	0.015692873	0.015692873	0.000000000	0.000000000	0
0	804	M	F	CM015574.1	28549610	70	0.502830189	0.009395076	0.153920379	1.647058824	0.881202222	3.078524656	0.216709110	0.009395076	0.000000000	0.015362045	0.015362045	0.000000000	0.000000000	0
0	806	M	F	CM015574.1	28653768	47	0.350943396	0.000709379	0.570190332	0.761194030	0.361881208	1.601123071	0.118504627	0.000709379	0.000000000	0.003242874	0.003242874	0.000000000	0.000000000	0
0	857	M	F	CM015574.1	30217216	8	0.502862211	0.016780778	0.079109854	1.837500000	0.976486932	3.457707562	0.264227348	0.016780778	0.000000000	0.022694412	0.022694412	0.000000000	0.000000000	0
0	860	M	F	CM015574.1	30303193	54	0.398693864	0.006234845	0.109103589	1.840909091	0.897403536	3.776390602	0.265032342	0.006234845	0.000000000	0.017769275	0.017769275	0.000000000	0.000000000	0
0	859	M	F	CM015574.1	30303335	91	0.079357581	-0.005223172	1.000000000	1.089552239	0.212553540	5.585059094	0.037248057	-0.005223172	0.000000000	0.000072503	0.000072503	0.000000000	0.000000000	0
0	863	M	F	CM015574.1	30320998	69	0.303030303	-0.100000000	1.000000000	1.000000000	0.048006496	20.830514261	0.000000000	-0.100000000	0.000000000	0.000000000	0.000000000	0.000000000	0.000000000	0
0	863	M	F	CM015574.1	30321008	79	0.023255814	-0.066115702	1.000000000	1.782608696	0.155820000	20.393362605	0.251056021	-0.066115702	0.000000000	0.010230179	0.010230179	0.000000000	0.000000000	0
0	863	M	F	CM015574.1	30321010	81	0.022222222	-0.022211005	1.000000000	0.511111111	0.044753277	5.837216506	0.291484678	-0.022211005	0.000000000	0.010747435	0.010747435	0.000000000	0.000000000	0
0	863	M	F	CM015574.1	30321011	82	0.022222222	-0.099750623	1.000000000	1.640000000	0.143551083	18.736187480	0.214843848	-0.099750623	0.000000000	0.008988764	0.008988764	0.000000000	0.000000000	0
0	863	M	F	CM015574.1	30321020	91	0.029411765	-0.105448155	1.000000000	1.631578947	0.141229120	18.849156989	0.212608093	-0.105448155	0.000000000	0.011783189	0.011783189	0.000000000	0.000000000	0
0	863	M	F	CM015574.1	30321021	92	0.124637681	0.205463987	0.075098814	6.000000000	0.619217702	58.137872820	0.778151250	0.205463987	0.000000000	0.090697674	0.090697674	0.000000000	0.000000000	0
0	892	M	F	CM015574.1	31461225	86	0.027208314	-0.006752901	0.496646197	3.000000000	0.304911191	29.516791308	0.477121255	-0.006752901	0.000000000	0.013513514	0.013513514	0.000000000	0.000000000	0
0	892	M	F	CM015574.1	31461245	66	0.121171634	0.024178804	0.306473681	0.422535211	0.101327761	1.761965355	0.374137094	0.024178804	0.000000000	0.010509469	0.010509469	0.000000000	0.000000000	0
0	894	M	F	CM015574.1	31549271	17	0.013513514	0.000000000	0.500000000	0.493333333	0.043785313	5.558434082	0.306859539	0.000000000	0.000000000	0.006802721	0.006802721	0.000000000	0.000000000	0
0	907	M	F	CM015574.1	31867676	10	0.386761267	0.006579694	0.277238142	0.648097826	0.316661049	1.326436559	0.188359435	0.006579694	0.000000000	0.008975577	0.008975577	0.000000000	0.000000000	0
0	907	M	F	CM015574.1	31867756	90	0.386761267	0.006579694	0.277238142	0.648097826	0.316661049	1.326436559	0.188359435	0.006579694	0.000000000	0.008975577	0.008975577	0.000000000	0.000000000	0
0	947	M	F	CM015574.1	32645573	60	0.401902399	0.002998131	0.151039290	1.779545455	0.866159728	3.656117830	0.250309086	0.002998131	0.000000000	0.015960841	0.015960841	0.000000000	0.000000000	0
0	950	M	F	CM015574.1	32734407	69	0.383569182	-0.006873925	1.000000000	1.064516129	0.522603259	2.168364948	0.027152246	-0.006873925	0.000000000	0.000185440	0.000185440	0.000000000	0.000000000	0
0	960	M	F	CM015574.1	32875585	79	0.012658228	-0.059802812	1.000000000	1.785714286	0.158691709	20.094153188	0.251811973	-0.059802812	0.000000000	0.005611162	0.005611162	0.000000000	0.000000000	0
0	960	M	F	CM015574.1	32875593	87	0.038950854	0.070260801	0.103938655	0.216049383	0.023592762	1.978459998	0.665446970	0.070260801	0.000000000	0.022371365	0.022371365	0.000000000	0.000000000	0
0	960	M	F	CM015574.1	32875594	88	0.026141513	-0.003848845	1.000000000	0.898734177	0.055183196	14.637121035	0.046368743	-0.003848845	0.000000000	0.000037037	0.000037037	0.000000000	0.000000000	0
0	968	M	F	CM015574.1	32991111	69	0.377358491	-0.007133838	0.855131850	1.143369176	0.557375314	2.345444872	0.058186480	-0.007133838	0.000000000	0.000835422	0.000835422	0.000000000	0.000000000	0
0	972	M	F	CM015574.1	33109939	13	0.502459082	-0.004942473	0.636154363	1.171428571	0.626906348	2.188915302	0.068715812	-0.004942473	0.000000000	0.001558172	0.001558172	0.000000000	0.000000000	0
0	972	M	F	CM015574.1	33109949	23	0.502459082	-0.004942473	0.636154363	1.171428571	0.626906348	2.188915302	0.068715812	-0.004942473	0.000000000	0.001558172	0.001558172	0.000000000	0.000000000	0
0	972	M	F	CM015574.1	33109957	31	0.502459082	-0.004942473	0.636154363	1.171428571	0.626906348	2.188915302	0.068715812	-0.004942473	0.000000000	0.001558172	0.001558172	0.000000000	0.000000000	0
0	972	M	F	CM015574.1	33109962	36	0.502459082	-0.004942473	0.636154363	1.171428571	0.626906348	2.188915302	0.068715812	-0.004942473	0.000000000	0.001558172	0.001558172	0.000000000	0.000000000	0
0	972	M	F	CM015574.1	33109973	47	0.502459082	-0.004942473	0.636154363	1.171428571	0.626906348	2.188915302	0.068715812	-0.004942473	0.000000000	0.001558172	0.001558172	0.000000000	0.000000000	0
0	972	M	F	CM015574.1	33109974	48	0.502459082	-0.004942473	0.636154363	1.171428571	0.626906348	2.188915302	0.068715812	-0.004942473	0.000000000	0.001558172	0.001558172	0.000000000	0.000000000	0
0	972	M	F	CM015574.1	33109977	51	0.502459082	-0.004942473	0.636154363	1.171428571	0.626906348	2.188915302	0.068715812	-0.004942473	0.000000000	0.001558172	0.001558172	0.000000000	0.000000000	0
0	972	M	F	CM015574.1	33109984	58	0.502894955	-0.005800551	0.751000412	1.114285714	0.594045312	2.090131219	0.046996563	-0.005800551	0.000000000	0.000729018	0.000729018	0.000000000	0.000000000	0
0	972	M	F	CM015574.1	33109987	61	0.502459082	-0.004942473	0.636154363	1.171428571	0.626906348	2.188915302	0.068715812	-0.004942473	0.000000000	0.001558172	0.001558172	0.000000000	0.000000000	0
0	972	M	F	CM015574.1	33109992	66	0.502459082	-0.004942473	0.636154363	1.171428571	0.626906348	2.188915302	0.068715812	-0.004942473	0.000000000	0.001558172	0.001558172	0.000000000	0.000000000	0
0	972	M	F	CM015574.1	33110005	79	0.502459082	-0.004942473	0.636154363	1.171428571	0.626906348	2.188915302	0.068715812	-0.004942473	0.000000000	0.001558172	0.001558172	0.000000000	0.000000000	0
0	975	M	F	CM015574.1	33392535	64	0.370990566	-0.006978559	0.586554839	1.231499051	0.595606361	2.546295695	0.090434082	-0.006978559	0.000000000	0.001976227	0.001976227	0.000000000	0.000000000	0
0	995	M	F	CM015574.1	34360860	7	0.377358491	-0.007133838	0.855131850	1.143369176	0.557375314	2.345444872	0.058186480	-0.007133838	0.000000000	0.000835422	0.000835422	0.000000000	0.000000000	0
0	997	M	F	CM015574.1	34477721	62	0.501179245	0.020303030	0.056832806	1.909090909	1.017337492	3.582516252	0.280826610	0.020303030	0.000000000	0.025563910	0.025563910	0.000000000	0.000000000	0
0	1015	M	F	CM015574.1	35254190	52	0.300330943	0.006264192	0.397012781	0.666666667	0.288031056	1.543043483	0.176091259	0.006264192	0.000000000	0.006105006	0.006105006	0.000000000	0.000000000	0
0	1017	M	F	CM015574.1	35283884	9	0.493429009	0.021240932	0.036205197	2.055609756	1.079274574	3.915158913	0.312940670	0.021240932	0.000000000	0.030774577	0.030774577	0.000000000	0.000000000	0
0	1017	M	F	CM015574.1	35283926	51	0.493429009	0.021240932	0.036205197	2.055609756	1.079274574	3.915158913	0.312940670	0.021240932	0.000000000	0.030774577	0.030774577	0.000000000	0.000000000	0
0	1029	M	F	CM015574.1	35698080	78	0.503066038	-0.004885943	0.638752052	1.165311653	0.626172148	2.168654822	0.066442089	-0.004885943	0.000000000	0.001457386	0.001457386	0.000000000	0.000000000	0
0	1029	M	F	CM015574.1	35698081	77	0.503066038	-0.004885943	0.638752052	1.165311653	0.626172148	2.168654822	0.066442089	-0.004885943	0.000000000	0.001457386	0.001457386	0.000000000	0.000000000	0
0	1029	M	F	CM015574.1	35698082	76	0.503066038	-0.004885943	0.638752052	1.165311653	0.626172148	2.168654822	0.066442089	-0.004885943	0.000000000	0.001457386	0.001457386	0.000000000	0.000000000	0
0	1033	M	F	CM015574.1	35826335	13	0.503184713	-0.005716355	0.752994369	1.107046070	0.592455769	2.068594934	0.044165695	-0.005716355	0.000000000	0.000643501	0.000643501	0.000000000	0.000000000	0
0	1032	M	F	CM015574.1	35826365	20	0.370990566	-0.006978559	0.586554839	1.231499051	0.595606361	2.546295695	0.090434082	-0.006978559	0.000000000	0.001976227	0.001976227	0.000000000	0.000000000	0
0	1036	M	F	CM015574.1	35915382	11	0.377358491	-0.007133838	0.855131850	1.143369176	0.557375314	2.345444872	0.058186480	-0.007133838	0.000000000	0.000835422	0.000835422	0.000000000	0.000000000	0
0	1064	M	F	CM015574.1	36546070	65	0.500314465	-0.003787879	0.634400741	0.829787234	0.445126686	1.546855932	0.081033251	-0.003787879	0.000000000	0.002156554	0.002156554	0.000000000	0.000000000	0
0	1074	M	F	CM015574.1	36924118	46	0.377358491	-0.007133838	0.855131850	1.143369176	0.557375314	2.345444872	0.058186480	-0.007133838	0.000000000	0.000835422	0.000835422	0.000000000	0.000000000	0
0	1086	M	F	CM015574.1	37356225	93	0.241837149	0.011707934	0.197858316	0.477272727	0.164353422	1.385972092	0.321233382	0.011707934	0.000000000	0.015614590	0.015614590	0.000000000	0.000000000	0
0	1086	M	F	CM015574.1	37356228	90	0.386414566	-0.008431671	0.834973536	1.187301587	0.522716619	2.696843774	0.074561048	-0.008431671	0.000000000	0.001403436	0.001403436	0.000000000	0.000000000	0
0	1086	M	F	CM015574.1	37356230	88	0.012658228	0.039863879	0.481012658	0.457831325	0.040687293	5.151719510	0.339294496	0.039863879	0.000000000	0.006872276	0.006872276	0.000000000	0.000000000	0
0	1086	M	F	CM015574.1	37356235	83	0.312139821	-0.005223172	0.400668056	1.545454545	0.667253904	3.579491609	0.189056236	-0.005223172	0.000000000	0.007129431	0.007129431	0.000000000	0.000000000	0
0	1112	M	F	CM015574.1	38148504	30	0.503144654	-0.006297348	1.000000000	1.000000000	0.537631104	1.860011434	0.000000000	-0.006297348	0.000000000	0.000000000	0.000000000	0.000000000	0.000000000	0
0	1112	M	F	CM015574.1	38148505	31	0.503144654	-0.006297348	1.000000000	1.000000000	0.537631104	1.860011434	0.000000000	-0.006297348	0.000000000	0.000000000	0.000000000	0.000000000	0.000000000	0
0	1112	M	F	CM015574.1	38148514	40	0.503144654	-0.006297348	1.000000000	1.000000000	0.537631104	1.860011434	0.000000000	-0.006297348	0.000000000	0.000000000	0.000000000	0.000000000	0.000000000	0
0	1112	M	F	CM015574.1	38148554	80	0.503144654	-0.006297348	1.000000000	1.000000000	0.537631104	1.860011434	0.000000000	-0.006297348	0.000000000	0.000000000	0.000000000	0.000000000	0.000000000	0
0	1112	M	F	CM015574.1	38148560	86	0.503144654	-0.006297348	1.000000000	1.000000000	0.537631104	1.860011434	0.000000000	-0.006297348	0.000000000	0.000000000	0.000000000	0.000000000	0.000000000	0
0	1119	M	F	CM015574.1	38204653	68	0.359754369	0.013783149	0.172491503	0.564516129	0.259297445	1.229007329	0.248323645	0.013783149	0.000000000	0.014393915	0.014393915	0.000000000	0.000000000	0
0	1119	M	F	CM015574.1	38204654	67	0.359754369	0.013783149	0.172491503	0.564516129	0.259297445	1.229007329	0.248323645	0.013783149	0.000000000	0.014393915	0.014393915	0.000000000	0.000000000	0
0	1119	M	F	CM015574.1	38204667	54	0.359754369	0.013783149	0.172491503	0.564516129	0.259297445	1.229007329	0.248323645	0.013783149	0.000000000	0.014393915	0.014393915	0.000000000	0.000000000	0
0	1119	M	F	CM015574.1	38204671	50	0.359754369	0.013783149	0.172491503	0.564516129	0.259297445	1.229007329	0.248323645	0.013783149	0.000000000	0.014393915	0.014393915	0.000000000	0.000000000	0
0	1119	M	F	CM015574.1	38204673	48	0.359754369	0.013783149	0.172491503	0.564516129	0.259297445	1.229007329	0.248323645	0.013783149	0.000000000	0.014393915	0.014393915	0.000000000	0.000000000	0
0	1119	M	F	CM015574.1	38204674	47	0.359754369	0.013783149	0.172491503	0.564516129	0.259297445	1.229007329	0.248323645	0.013783149	0.000000000	0.014393915	0.014393915	0.000000000	0.000000000	0
0	1119	M	F	CM015574.1	38204681	40	0.356315499	0.017879857	0.170382090	0.546875000	0.251507435	1.189118986	0.262111930	0.017879857	0.000000000	0.015895697	0.015895697	0.000000000	0.000000000	0
0	1119	M	F	CM015574.1	38204687	34	0.359754369	0.013783149	0.172491503	0.564516129	0.259297445	1.229007329	0.248323645	0.013783149	0.000000000	0.014393915	0.014393915	0.000000000	0.000000000	0
0	1123	M	F	CM015574.1	38312794	77	0.406839623	0.002613087	0.159027010	1.735294118	0.857506818	3.511628841	0.239373095	0.002613087	0.000000000	0.014831765	0.014831765	0.000000000	0.000000000	0
0	1122	M	F	CM015574.1	38312874	6	0.503184713	-0.005747586	0.873558553	1.106756757	0.592778313	2.066388887	0.044052182	-0.005747586	0.000000000	0.000641849	0.000641849	0.000000000	0.000000000	0
0	1135	M	F	CM015574.1	38628973	85	0.345503356	-0.010611008	0.553133935	1.364764268	0.621241366	2.998160794	0.135057643	-0.010611008	0.000000000	0.004014876	0.004014876	0.000000000	0.000000000	0
0	1140	M	F	CM015574.1	38683134	9	0.364465409	-0.007252203	0.714242917	1.156862745	0.556702244	2.404034516	0.063281836	-0.007252203	0.000000000	0.000953635	0.000953635	0.000000000	0.000000000	0
0	1148	M	F	CM015574.1	38948474	78	0.383569182	0.003001422	0.371541249	0.717482517	0.352015142	1.462383576	0.144188677	0.003001422	0.000000000	0.005240093	0.005240093	0.000000000	0.000000000	0
0	1162	M	F	CM015574.1	39589038	92	0.338017429	0.008018556	0.295166007	0.596348884	0.259748953	1.369137346	0.224499589	0.008018556	0.000000000	0.011049494	0.011049494	0.000000000	0.000000000	0
0	1162	M	F	CM015574.1	39589057	73	0.338017429	0.008018556	0.295166007	0.596348884	0.259748953	1.369137346	0.224499589	0.008018556	0.000000000	0.011049494	0.011049494	0.000000000	0.000000000	0
0	1162	M	F	CM015574.1	39589074	56	0.338017429	0.008018556	0.295166007	0.596348884	0.259748953	1.369137346	0.224499589	0.008018556	0.000000000	0.011049494	0.011049494	0.000000000	0.000000000	0
0	1164	M	F	CM015574.1	39605482	74	0.343946541	0.011125541	0.250895155	0.608695652	0.285632548	1.297157483	0.215599800	0.011125541	0.000000000	0.010440387	0.010440387	0.000000000	0.000000000	0
0	1166	M	F	CM015574.1	39626737	70	0.015384615	-0.015380918	1.000000000	0.507692308	0.044928158	5.736969615	0.294399417	-0.015380918	0.000000000	0.007517031	0.007517031	0.000000000	0.000000000	0
0	1169	M	F	CM015574.1	39716886	66	0.335732010	0.013257038	0.169432722	0.543283582	0.248229337	1.189049830	0.264973419	0.013257038	0.000000000	0.015176800	0.015176800	0.000000000	0.000000000	0
0	1172	M	F	CM015574.1	39718019	34	0.012658228	-0.036947010	1.000000000	1.878048780	0.166904643	21.132229521	0.273706868	-0.036947010	0.000000000	0.005903371	0.005903371	0.000000000	0.000000000	0
0	1174	M	F	CM015574.1	39746080	67	0.343946541	0.011125541	0.250895155	0.608695652	0.285632548	1.297157483	0.215599800	0.011125541	0.000000000	0.010440387	0.010440387	0.000000000	0.000000000	0
0	1186	M	F	CM015574.1	39893183	87	0.339917762	0.012219733	0.178511038	0.576470588	0.267143446	1.243969650	0.239222846	0.012219733	0.000000000	0.012627487	0.012627487	0.000000000	0.000000000	0
0	1186	M	F	CM015574.1	39893184	86	0.339917762	0.012219733	0.178511038	0.576470588	0.267143446	1.243969650	0.239222846	0.012219733	0.000000000	0.012627487	0.012627487	0.000000000	0.000000000	0
0	1189	M	F	CM015574.1	40001085	77	0.339917762	0.010970238	0.250308106	0.629290618	0.293099703	1.351098883	0.201148743	0.010970238	0.000000000	0.009012825	0.009012825	0.000000000	0.000000000	0
0	1208	M	F	CM015574.1	40594250	76	0.343946541	0.011125541	0.250895155	0.608695652	0.285632548	1.297157483	0.215599800	0.011125541	0.000000000	0.010440387	0.010440387	0.000000000	0.000000000	0
0	1222	M	F	CM015574.1	41075298	81	0.343946541	0.011125541	0.250895155	0.608695652	0.285632548	1.297157483	0.215599800	0.011125541	0.000000000	0.010440387	0.010440387	0.000000000	0.000000000	0
0	1222	M	F	CM015574.1	41075299	80	0.343946541	0.011125541	0.250895155	0.608695652	0.285632548	1.297157483	0.215599800	0.011125541	0.000000000	0.010440387	0.010440387	0.000000000	0.000000000	0
0	1225	M	F	CM015574.1	41109363	10	0.343946541	0.011125541	0.250895155	0.608695652	0.285632548	1.297157483	0.215599800	0.011125541	0.000000000	0.010440387	0.010440387	0.000000000	0.000000000	0
0	1257	M	F	CM015574.1	42036507	79	0.370990566	-0.006978559	0.586554839	1.231499051	0.595606361	2.546295695	0.090434082	-0.006978559	0.000000000	0.001976227	0.001976227	0.000000000	0.000000000	0
0	1263	M	F	CM015574.1	42188004	28	0.343946541	0.011125541	0.250895155	0.608695652	0.285632548	1.297157483	0.215599800	0.011125541	0.000000000	0.010440387	0.010440387	0.000000000	0.000000000	0
0	1267	M	F	CM015574.1	42331163	29	0.377358491	-0.006297348	1.000000000	1.000000000	0.488416329	2.047433593	0.000000000	-0.006297348	0.000000000	0.000000000	0.000000000	0.000000000	0.000000000	0
0	1283	M	F	CM015574.1	43284278	28	0.343946541	0.011125541	0.250895155	0.608695652	0.285632548	1.297157483	0.215599800	0.011125541	0.000000000	0.010440387	0.010440387	0.000000000	0.000000000	0
0	1669	M	F	CM015575.1	131566	15	0.503225806	-0.005758833	0.751284063	1.108710801	0.590619607	2.081271306	0.044818279	-0.005758833	0.000000000	0.000661376	0.000661376	0.000000000	0.000000000	0
0	2787	M	F	CM015575.1	581714	92	0.498366013	0.055712001	0.005691780	2.713846154	1.351007481	5.451458301	0.433585224	0.055712001	0.000000000	0.059122920	0.059122920	0.000000000	0.000000000	0
0	2951	M	F	CM015575.1	940249	54	0.503144654	-0.005669981	0.874278046	1.105471325	0.594219016	2.056593307	0.043547482	-0.005669981	0.000000000	0.000626566	0.000626566	0.000000000	0.000000000	0
0	2952	M	F	CM015575.1	941084	50	0.503066038	-0.004885943	0.751637292	1.159459459	0.623082450	2.157573590	0.064255568	-0.004885943	0.000000000	0.001363387	0.001363387	0.000000000	0.000000000	0
0	1555	M	F	CM015575.1	1027743	29	0.503104088	-0.006198792	1.000000000	1.048780488	0.561342036	1.959483595	0.020684599	-0.006198792	0.000000000	0.000141178	0.000141178	0.000000000	0.000000000	0
0	1554	M	F	CM015575.1	1027797	28	0.503184713	-0.005747586	0.873558553	1.106756757	0.592778313	2.066388887	0.044052182	-0.005747586	0.000000000	0.000641849	0.000641849	0.000000000	0.000000000	0
0	1554	M	F	CM015575.1	1027839	70	0.503184713	-0.005747586	0.873558553	1.106756757	0.592778313	2.066388887	0.044052182	-0.005747586	0.000000000	0.000641849	0.000641849	0.000000000	0.000000000	0
0	1611	M	F	CM015575.1	1189017	34	0.503144654	-0.005669981	0.874278046	1.105471325	0.594219016	2.056593307	0.043547482	-0.005669981	0.000000000	0.000626566	0.000626566	0.000000000	0.000000000	0
0	1611	M	F	CM015575.1	1189030	47	0.503144654	-0.005669981	0.874278046	1.105471325	0.594219016	2.056593307	0.043547482	-0.005669981	0.000000000	0.000626566	0.000626566	0.000000000	0.000000000	0
0	1654	M	F	CM015575.1	1264102	23	0.503066038	-0.004885943	0.638752052	1.165311653	0.626172148	2.168654822	0.066442089	-0.004885943	0.000000000	0.001457386	0.001457386	0.000000000	0.000000000	0
0	1721	M	F	CM015575.1	1422272	13	0.503066038	-0.004885943	0.638752052	1.165311653	0.626172148	2.168654822	0.066442089	-0.004885943	0.000000000	0.001457386	0.001457386	0.000000000	0.000000000	0
0	1748	M	F	CM015575.1	1496645	17	0.503184713	-0.005716355	0.752994369	1.107046070	0.592455769	2.068594934	0.044165695	-0.005716355	0.000000000	0.000643501	0.000643501	0.000000000	0.000000000	0
0	1791	M	F	CM015575.1	1607453	41	0.503066038	-0.004885943	0.638752052	1.165311653	0.626172148	2.168654822	0.066442089	-0.004885943	0.000000000	0.001457386	0.001457386	0.000000000	0.000000000	0
0	1790	M	F	CM015575.1	1607579	88	0.503066038	-0.004885943	0.638752052	1.165311653	0.626172148	2.168654822	0.066442089	-0.004885943	0.000000000	0.001457386	0.001457386	0.000000000	0.000000000	0
0	1833	M	F	CM015575.1	1681947	56	0.503066038	-0.004885943	0.638752052	1.165311653	0.626172148	2.168654822	0.066442089	-0.004885943	0.000000000	0.001457386	0.001457386	0.000000000	0.000000000	0
0	1838	M	F	CM015575.1	1691727	10	0.503184713	-0.005716355	0.752994369	1.107046070	0.592455769	2.068594934	0.044165695	-0.005716355	0.000000000	0.000643501	0.000643501	0.000000000	0.000000000	0
0	1879	M	F	CM015575.1	1779768	21	0.503184713	-0.005716355	0.752994369	1.107046070	0.592455769	2.068594934	0.044165695	-0.005716355	0.000000000	0.000643501	0.000643501	0.000000000	0.000000000	0
0	1879	M	F	CM015575.1	1779821	74	0.503184713	-0.005716355	0.752994369	1.107046070	0.592455769	2.068594934	0.044165695	-0.005716355	0.000000000	0.000643501	0.000643501	0.000000000	0.000000000	0
0	1879	M	F	CM015575.1	1779826	79	0.503184713	-0.005716355	0.752994369	1.107046070	0.592455769	2.068594934	0.044165695	-0.005716355	0.000000000	0.000643501	0.000643501	0.000000000	0.000000000	0
0	1923	M	F	CM015575.1	1960619	56	0.503104088	-0.006230861	1.000000000	0.952380952	0.510151961	1.777959407	0.021189299	-0.006230861	0.000000000	0.000148530	0.000148530	0.000000000	0.000000000	0
0	1923	M	F	CM015575.1	1960667	8	0.503104088	-0.006230861	1.000000000	0.952380952	0.510151961	1.777959407	0.021189299	-0.006230861	0.000000000	0.000148530	0.000148530	0.000000000	0.000000000	0
0	1982	M	F	CM015575.1	2111903	43	0.503143093	-0.004974472	0.634551509	1.170000000	0.623692279	2.194832366	0.068185862	-0.004974472	0.000000000	0.001534584	0.001534584	0.000000000	0.000000000	0
0	1981	M	F	CM015575.1	2111977	34	0.503066038	-0.004885943	0.638752052	1.165311653	0.626172148	2.168654822	0.066442089	-0.004885943	0.000000000	0.001457386	0.001457386	0.000000000	0.000000000	0
0	2040	M	F	CM015575.1	2230452	57	0.503225806	-0.005823627	0.751899427	1.108108108	0.591282217	2.076679366	0.044582133	-0.005823627	0.000000000	0.000657895	0.000657895	0.000000000	0.000000000	0
0	2039	M	F	CM015575.1	2230546	40	0.503224120	-0.005097835	0.631114560	1.171171171	0.619739992	2.213253832	0.068620374	-0.005097835	0.000000000	0.001558442	0.001558442	0.000000000	0.000000000	0
0	2068	M	F	CM015575.1	2269297	7	0.503225806	-0.005823627	0.751899427	1.108108108	0.591282217	2.076679366	0.044582133	-0.005823627	0.000000000	0.000657895	0.000657895	0.000000000	0.000000000	0
0	2111	M	F	CM015575.1	2356071	58	0.503184713	-0.005747586	0.873558553	1.106756757	0.592778313	2.066388887	0.044052182	-0.005747586	0.000000000	0.000641849	0.000641849	0.000000000	0.000000000	0
0	2150	M	F	CM015575.1	2399954	54	0.503143093	-0.006294636	0.874121544	1.055555556	0.562939624	1.979248720	0.023481096	-0.006294636	0.000000000	0.000182165	0.000182165	0.000000000	0.000000000	0
0	2192	M	F	CM015575.1	2514917	16	0.503184713	-0.005716355	0.752994369	1.107046070	0.592455769	2.068594934	0.044165695	-0.005716355	0.000000000	0.000643501	0.000643501	0.000000000	0.000000000	0
0	2217	M	F	CM015575.1	2549228	29	0.503224120	-0.006483306	0.872727188	1.055555556	0.558678920	1.994343245	0.023481096	-0.006483306	0.000000000	0.000182520	0.000182520	0.000000000	0.000000000	0
0	2217	M	F	CM015575.1	2549282	83	0.503224120	-0.006483306	0.872727188	1.055555556	0.558678920	1.994343245	0.023481096	-0.006483306	0.000000000	0.000182520	0.000182520	0.000000000	0.000000000	0
0	2246	M	F	CM015575.1	2598657	82	0.413151365	-0.006833802	1.000000000	1.044334975	0.521691730	2.090574716	0.018839823	-0.006833802	0.000000000	0.000096207	0.000096207	0.000000000	0.000000000	0
0	2246	M	F	CM015575.1	2598659	84	0.025475600	-0.042929173	0.498097601	2.777777778	0.282733145	27.290926140	0.443697499	-0.042929173	0.000000000	0.011719987	0.011719987	0.000000000	0.000000000	0
0	2246	M	F	CM015575.1	2598661	86	0.459494556	-0.005189053	0.601130951	1.226086957	0.614836597	2.445022356	0.088521272	-0.005189053	0.000000000	0.002361801	0.002361801	0.000000000	0.000000000	0
0	2276	M	F	CM015575.1	2651119	17	0.343946541	0.011125541	0.250895155	0.608695652	0.285632548	1.297157483	0.215599800	0.011125541	0.000000000	0.010440387	0.010440387	0.000000000	0.000000000	0
0	2276	M	F	CM015575.1	2651180	78	0.417531447	-0.006622904	1.000000000	1.040061633	0.526087403	2.056175827	0.017059076	-0.006622904	0.000000000	0.000079751	0.000079751	0.000000000	0.000000000	0
0	2345	M	F	CM015575.1	2825215	64	0.336792453	0.015894236	0.175716508	0.560000000	0.259783410	1.207159454	0.251811973	0.015894236	0.000000000	0.013874556	0.013874556	0.000000000	0.000000000	0
0	2344	M	F	CM015575.1	2825327	51	0.329481132	0.021360708	0.117550858	0.512676056	0.234728739	1.119746731	0.290156965	0.021360708	0.000000000	0.017897882	0.017897882	0.000000000	0.000000000	0
0	2361	M	F	CM015575.1	2886899	81	0.336792453	0.015894236	0.175716508	0.560000000	0.259783410	1.207159454	0.251811973	0.015894236	0.000000000	0.013874556	0.013874556	0.000000000	0.000000000	0
0	2603	M	F	CM015575.1	3607266	74	0.357783019	0.010548797	0.259990675	0.616246499	0.293667706	1.293161418	0.210245535	0.010548797	0.000000000	0.010336212	0.010336212	0.000000000	0.000000000	0
0	2685	M	F	CM015575.1	3950749	69	0.495283019	0.034451659	0.016759160	2.221674877	1.174987599	4.200758598	0.346680504	0.034451659	0.000000000	0.038230497	0.038230497	0.000000000	0.000000000	0
0	2685	M	F	CM015575.1	3950750	68	0.495283019	0.034451659	0.016759160	2.221674877	1.174987599	4.200758598	0.346680504	0.034451659	0.000000000	0.038230497	0.038230497	0.000000000	0.000000000	0
0	2684	M	F	CM015575.1	3950829	14	0.495122148	0.035477783	0.015966256	2.259183673	1.189209043	4.291853396	0.353951541	0.035477783	0.000000000	0.039789069	0.039789069	0.000000000	0.000000000	0
0	2684	M	F	CM015575.1	3950865	50	0.495122148	0.035477783	0.015966256	2.259183673	1.189209043	4.291853396	0.353951541	0.035477783	0.000000000	0.039789069	0.039789069	0.000000000	0.000000000	0
0	2698	M	F	CM015575.1	4041971	89	0.357783019	0.010548797	0.259990675	0.616246499	0.293667706	1.293161418	0.210245535	0.010548797	0.000000000	0.010336212	0.010336212	0.000000000	0.000000000	0
0	2700	M	F	CM015575.1	4080389	68	0.354107877	0.011531994	0.186594338	0.586353945	0.276288234	1.244392289	0.231840149	0.011531994	0.000000000	0.012375313	0.012375313	0.000000000	0.000000000	0
0	2709	M	F	CM015575.1	4178497	42	0.503144654	-0.005669981	0.874278046	1.105471325	0.594219016	2.056593307	0.043547482	-0.005669981	0.000000000	0.000626566	0.000626566	0.000000000	0.000000000	0
0	2712	M	F	CM015575.1	4191089	55	0.503066038	-0.004885943	0.638752052	1.165311653	0.626172148	2.168654822	0.066442089	-0.004885943	0.000000000	0.001457386	0.001457386	0.000000000	0.000000000	0
0	2711	M	F	CM015575.1	4191201	60	0.503066038	-0.004885943	0.638752052	1.165311653	0.626172148	2.168654822	0.066442089	-0.004885943	0.000000000	0.001457386	0.001457386	0.000000000	0.000000000	0
0	2714	M	F	CM015575.1	4209693	90	0.114735138	0.000693481	1.000000000	0.823529412	0.197009453	3.442477917	0.084320886	0.000693481	0.000000000	0.000537634	0.000537634	0.000000000	0.000000000	0
0	2714	M	F	CM015575.1	4209703	80	0.283934521	-0.004210413	0.628729084	0.754010695	0.286980295	1.981084198	0.122622494	-0.004210413	0.000000000	0.002792048	0.002792048	0.000000000	0.000000000	0
0	2714	M	F	CM015575.1	4209715	68	0.499582588	-0.003926722	0.479533551	1.340090090	0.667069920	2.692133757	0.127133996	-0.003926722	0.000000000	0.005213664	0.005213664	0.000000000	0.000000000	0
0	2714	M	F	CM015575.1	4209717	66	0.025804261	-0.055049569	0.498854087	2.703703704	0.275109105	26.571325995	0.431959096	-0.055049569	0.000000000	0.011553273	0.011553273	0.000000000	0.000000000	0
0	2714	M	F	CM015575.1	4209731	52	0.287856072	-0.009651939	0.809115593	1.172335601	0.445487959	3.085090706	0.069051954	-0.009651939	0.000000000	0.000895337	0.000895337	0.000000000	0.000000000	0
0	2714	M	F	CM015575.1	4209757	26	0.501957051	-0.006327213	0.731888969	1.161111111	0.591098148	2.280803986	0.064873781	-0.006327213	0.000000000	0.001363378	0.001363378	0.000000000	0.000000000	0
0	2714	M	F	CM015575.1	4209758	25	0.012500000	-0.047979798	1.000000000	1.833333333	0.162968270	20.624328365	0.263241435	-0.047979798	0.000000000	0.005690326	0.005690326	0.000000000	0.000000000	0
0	2714	M	F	CM015575.1	4209763	20	0.276385314	-0.005859907	0.234069290	1.857142857	0.684931159	5.035512759	0.268845312	-0.005859907	0.000000000	0.012365302	0.012365302	0.000000000	0.000000000	0
0	2714	M	F	CM015575.1	4209766	17	0.361712598	-0.009890367	0.836882803	1.110304790	0.486954837	2.531603821	0.045442213	-0.009890367	0.000000000	0.000483898	0.000483898	0.000000000	0.000000000	0
0	2714	M	F	CM015575.1	4209767	16	0.037965261	-0.012397638	0.245657568	3.948717949	0.431511384	36.134326931	0.596456114	-0.012397638	0.000000000	0.018627451	0.018627451	0.000000000	0.000000000	0
0	2714	M	F	CM015575.1	4209768	15	0.091428571	0.003391349	0.436113687	2.137931034	0.377221603	12.116880564	0.329993692	0.003391349	0.000000000	0.006098790	0.006098790	0.000000000	0.000000000	0
0	2727	M	F	CM015575.1	4488480	87	0.498113208	0.045007365	0.006758013	2.471264368	1.304641106	4.681093940	0.392919207	0.045007365	0.000000000	0.049011417	0.049011417	0.000000000	0.000000000	0
0	2727	M	F	CM015575.1	4488541	26	0.498113208	0.045007365	0.006758013	2.471264368	1.304641106	4.681093940	0.392919207	0.045007365	0.000000000	0.049011417	0.049011417	0.000000000	0.000000000	0
0	2726	M	F	CM015575.1	4488587	23	0.498113208	0.045007365	0.006758013	2.471264368	1.304641106	4.681093940	0.392919207	0.045007365	0.000000000	0.049011417	0.049011417	0.000000000	0.000000000	0
0	2726	M	F	CM015575.1	4488592	28	0.498113208	0.045007365	0.006758013	2.471264368	1.304641106	4.681093940	0.392919207	0.045007365	0.000000000	0.049011417	0.049011417	0.000000000	0.000000000	0
0	2740	M	F	CM015575.1	4779231	9	0.502862211	-0.000575822	0.425406812	1.348872180	0.720705360	2.524549228	0.129970798	-0.000575822	0.000000000	0.005553275	0.005553275	0.000000000	0.000000000	0
0	2740	M	F	CM015575.1	4779273	51	0.502862211	-0.000575822	0.425406812	1.348872180	0.720705360	2.524549228	0.129970798	-0.000575822	0.000000000	0.005553275	0.005553275	0.000000000	0.000000000	0
0	2769	M	F	CM015575.1	5484631	90	0.354107877	0.010436714	0.258190936	0.635294118	0.300630010	1.342509407	0.197025166	0.010436714	0.000000000	0.009011353	0.009011353	0.000000000	0.000000000	0
0	2769	M	F	CM015575.1	5484658	63	0.354107877	0.010436714	0.258190936	0.635294118	0.300630010	1.342509407	0.197025166	0.010436714	0.000000000	0.009011353	0.009011353	0.000000000	0.000000000	0
0	2773	M	F	CM015575.1	5508667	59	0.367456073	0.007735690	0.259790363	0.630952381	0.299430977	1.329524792	0.200003416	0.007735690	0.000000000	0.009599620	0.009599620	0.000000000	0.000000000	0
0	2772	M	F	CM015575.1	5508754	31	0.357783019	0.010548797	0.259990675	0.616246499	0.293667706	1.293161418	0.210245535	0.010548797	0.000000000	0.010336212	0.010336212	0.000000000	0.000000000	0
0	2772	M	F	CM015575.1	5508809	86	0.357783019	0.010548797	0.259990675	0.616246499	0.293667706	1.293161418	0.210245535	0.010548797	0.000000000	0.010336212	0.010336212	0.000000000	0.000000000	0
0	2781	M	F	CM015575.1	5663684	91	0.396029777	-0.006335167	0.588166002	1.287356322	0.631045539	2.626254678	0.109698770	-0.006335167	0.000000000	0.003097725	0.003097725	0.000000000	0.000000000	0
0	2781	M	F	CM015575.1	5663719	56	0.396029777	-0.006335167	0.588166002	1.287356322	0.631045539	2.626254678	0.109698770	-0.006335167	0.000000000	0.003097725	0.003097725	0.000000000	0.000000000	0
0	2784	M	F	CM015575.1	5750930	75	0.501179245	-0.002370766	0.526222051	1.270270270	0.681493744	2.367720282	0.103896134	-0.002370766	0.000000000	0.003548086	0.003548086	0.000000000	0.000000000	0
0	2805	M	F	CM015575.1	6116557	15	0.392808192	-0.005635393	0.370645428	1.420737787	0.694565064	2.906129263	0.152513931	-0.005635393	0.000000000	0.005880397	0.005880397	0.000000000	0.000000000	0
0	2804	M	F	CM015575.1	6116638	69	0.389622642	-0.003787879	0.368614731	1.470588235	0.720085534	3.003295657	0.167491087	-0.003787879	0.000000000	0.007041413	0.007041413	0.000000000	0.000000000	0
0	2809	M	F	CM015575.1	6185931	91	0.401257862	-0.006147882	0.595423179	1.271186441	0.631992199	2.556859041	0.104209252	-0.006147882	0.000000000	0.002836244	0.002836244	0.000000000	0.000000000	0
0	2811	M	F	CM015575.1	6189040	77	0.389622642	-0.003787879	0.368614731	1.470588235	0.720085534	3.003295657	0.167491087	-0.003787879	0.000000000	0.007041413	0.007041413	0.000000000	0.000000000	0
0	2815	M	F	CM015575.1	6294306	48	0.412264151	0.005400111	0.115474547	1.829946524	0.906521181	3.694016591	0.262438399	0.005400111	0.000000000	0.017987379	0.017987379	0.000000000	0.000000000	0
0	2815	M	F	CM015575.1	6294339	15	0.412264151	0.005400111	0.115474547	1.829946524	0.906521181	3.694016591	0.262438399	0.005400111	0.000000000	0.017987379	0.017987379	0.000000000	0.000000000	0
0	2814	M	F	CM015575.1	6294379	28	0.417531447	0.008497230	0.082219520	1.928104575	0.957275302	3.883509001	0.285130585	0.008497230	0.000000000	0.021409672	0.021409672	0.000000000	0.000000000	0
0	2814	M	F	CM015575.1	6294442	91	0.383569182	-0.001936251	0.276593410	1.588983051	0.771031711	3.274660562	0.201119265	-0.001936251	0.000000000	0.009924894	0.009924894	0.000000000	0.000000000	0
0	2817	M	F	CM015575.1	6339370	72	0.386761267	-0.003476015	0.366518508	1.436105477	0.699518533	2.948312080	0.157186338	-0.003476015	0.000000000	0.006185001	0.006185001	0.000000000	0.000000000	0
0	2816	M	F	CM015575.1	6339491	52	0.383788255	-0.003819329	0.358774027	1.500000000	0.722994405	3.112057278	0.176091259	-0.003819329	0.000000000	0.007646671	0.007646671	0.000000000	0.000000000	0
0	2820	M	F	CM015575.1	6469118	86	0.395518868	-0.005184523	0.475546953	1.365348399	0.673957695	2.766013749	0.135243485	-0.005184523	0.000000000	0.004687230	0.004687230	0.000000000	0.000000000	0
0	2820	M	F	CM015575.1	6469119	87	0.395518868	-0.005184523	0.475546953	1.365348399	0.673957695	2.766013749	0.135243485	-0.005184523	0.000000000	0.004687230	0.004687230	0.000000000	0.000000000	0
0	2828	M	F	CM015575.1	6589510	12	0.380553092	-0.005741399	0.361918971	1.450000000	0.699953623	3.003770436	0.161368002	-0.005741399	0.000000000	0.006360840	0.006360840	0.000000000	0.000000000	0
0	2828	M	F	CM015575.1	6589580	82	0.380553092	-0.005741399	0.361918971	1.450000000	0.699953623	3.003770436	0.161368002	-0.005741399	0.000000000	0.006360840	0.006360840	0.000000000	0.000000000	0
0	2832	M	F	CM015575.1	6663585	31	0.389622642	-0.003787879	0.368614731	1.470588235	0.720085534	3.003295657	0.167491087	-0.003787879	0.000000000	0.007041413	0.007041413	0.000000000	0.000000000	0
0	2836	M	F	CM015575.1	6719371	65	0.395518868	-0.005184523	0.475546953	1.365348399	0.673957695	2.766013749	0.135243485	-0.005184523	0.000000000	0.004687230	0.004687230	0.000000000	0.000000000	0
0	2852	M	F	CM015575.1	7008936	28	0.386761267	-0.003476015	0.366518508	1.436105477	0.699518533	2.948312080	0.157186338	-0.003476015	0.000000000	0.006185001	0.006185001	0.000000000	0.000000000	0
0	2855	M	F	CM015575.1	7011666	78	0.389622642	-0.003787879	0.368614731	1.470588235	0.720085534	3.003295657	0.167491087	-0.003787879	0.000000000	0.007041413	0.007041413	0.000000000	0.000000000	0
0	2855	M	F	CM015575.1	7011698	46	0.389622642	-0.003787879	0.368614731	1.470588235	0.720085534	3.003295657	0.167491087	-0.003787879	0.000000000	0.007041413	0.007041413	0.000000000	0.000000000	0
0	2859	M	F	CM015575.1	7206453	82	0.389622642	0.000262920	0.207724670	1.681034483	0.818409312	3.452889513	0.225576622	0.000262920	0.000000000	0.012624378	0.012624378	0.000000000	0.000000000	0
0	2864	M	F	CM015575.1	7239150	16	0.392808192	-0.001642169	0.282363812	1.522187822	0.744161585	3.113646034	0.182468243	-0.001642169	0.000000000	0.008432693	0.008432693	0.000000000	0.000000000	0
0	2868	M	F	CM015575.1	7249626	90	0.389622642	0.000262920	0.207724670	1.681034483	0.818409312	3.452889513	0.225576622	0.000262920	0.000000000	0.012624378	0.012624378	0.000000000	0.000000000	0
0	2869	M	F	CM015575.1	7286155	91	0.501894703	-0.006369100	1.000000000	1.012987013	0.541785333	1.894002342	0.005603878	-0.006369100	0.000000000	0.000010337	0.000010337	0.000000000	0.000000000	0
0	2873	M	F	CM015575.1	7313087	18	0.395518868	-0.001992194	0.284169124	1.555780933	0.764365018	3.166620991	0.191948445	-0.001992194	0.000000000	0.009350050	0.009350050	0.000000000	0.000000000	0
0	2876	M	F	CM015575.1	7317058	47	0.336792453	0.015894236	0.175716508	0.560000000	0.259783410	1.207159454	0.251811973	0.015894236	0.000000000	0.013874556	0.013874556	0.000000000	0.000000000	0
0	2875	M	F	CM015575.1	7317115	13	0.412264151	0.005400111	0.115474547	1.829946524	0.906521181	3.694016591	0.262438399	0.005400111	0.000000000	0.017987379	0.017987379	0.000000000	0.000000000	0
0	2878	M	F	CM015575.1	7516005	91	0.498113208	0.045007365	0.006758013	2.471264368	1.304641106	4.681093940	0.392919207	0.045007365	0.000000000	0.049011417	0.049011417	0.000000000	0.000000000	0
0	2877	M	F	CM015575.1	7516109	16	0.498024671	0.046305201	0.006388091	2.512987013	1.320449193	4.782542002	0.400190244	0.046305201	0.000000000	0.050770249	0.050770249	0.000000000	0.000000000	0
0	2907	M	F	CM015575.1	8061895	92	0.333333333	-0.011443662	1.000000000	0.958441558	0.356235590	2.578659311	0.018434363	-0.011443662	0.000000000	0.000073611	0.000073611	0.000000000	0.000000000	0
0	2907	M	F	CM015575.1	8061898	89	0.025804261	-0.006406971	0.496816909	3.000000000	0.305276082	29.481510423	0.477121255	-0.006406971	0.000000000	0.012820513	0.012820513	0.000000000	0.000000000	0
0	2931	M	F	CM015575.1	8893508	24	0.346405229	0.011216758	0.300748690	0.609172483	0.268966162	1.379694422	0.215259723	0.011216758	0.000000000	0.010486548	0.010486548	0.000000000	0.000000000	0
0	2949	M	F	CM015575.1	9402043	16	0.012658228	0.039863879	0.481012658	0.457831325	0.040687293	5.151719510	0.339294496	0.039863879	0.000000000	0.006872276	0.006872276	0.000000000	0.000000000	0
0	2976	M	F	CM015575.1	9713834	90	0.409981456	0.005343967	0.080056754	1.911363636	0.936710883	3.900147863	0.281343319	0.005343967	0.000000000	0.020349173	0.020349173	0.000000000	0.000000000	0
0	2976	M	F	CM015575.1	9713906	18	0.409981456	0.005343967	0.080056754	1.911363636	0.936710883	3.900147863	0.281343319	0.005343967	0.000000000	0.020349173	0.020349173	0.000000000	0.000000000	0
0	32533	M	F	CM015575.1	10378401	81	0.555555556	-0.055172414	1.000000000	1.000000000	0.045092826	22.176476433	0.000000000	-0.055172414	0.000000000	0.000000000	0.000000000	0.000000000	0.000000000	0
0	32533	M	F	CM015575.1	10378421	61	0.530303030	-0.024844720	0.469696970	3.000000000	0.238893644	37.673668728	0.477121255	-0.024844720	0.000000000	0.142857143	0.142857143	0.000000000	0.000000000	0
0	32533	M	F	CM015575.1	10378424	58	0.535714286	-0.050000000	1.000000000	2.000000000	0.077525752	51.595758790	0.301029996	-0.050000000	0.000000000	0.022222222	0.022222222	0.000000000	0.000000000	0
0	32533	M	F	CM015575.1	10378430	52	0.166666667	-0.173913043	1.000000000	1.666666667	0.109214244	25.434207741	0.221848750	-0.173913043	0.000000000	0.018181818	0.018181818	0.000000000	0.000000000	0
0	32533	M	F	CM015575.1	10378434	48	0.533333333	-0.071428571	1.000000000	3.000000000	0.083756479	107.454374158	0.477121255	-0.071428571	0.000000000	0.062500000	0.062500000	0.000000000	0.000000000	0
0	32533	M	F	CM015575.1	10378440	42	0.530303030	-0.024844720	0.469696970	3.000000000	0.238893644	37.673668728	0.477121255	-0.024844720	0.000000000	0.142857143	0.142857143	0.000000000	0.000000000	0
0	32533	M	F	CM015575.1	10378442	40	0.555555556	-0.055172414	1.000000000	1.000000000	0.045092826	22.176476433	0.000000000	-0.055172414	0.000000000	0.000000000	0.000000000	0.000000000	0.000000000	0
0	32533	M	F	CM015575.1	10378448	34	0.200000000	-0.206896552	1.000000000	1.333333333	0.085850230	20.707897674	0.124938737	-0.206896552	0.000000000	0.027777778	0.027777778	0.000000000	0.000000000	0
0	32533	M	F	CM015575.1	10378455	27	0.535714286	-0.050000000	0.464285714	3.000000000	0.211138649	42.626018689	0.477121255	-0.050000000	0.000000000	0.200000000	0.200000000	0.000000000	0.000000000	0
0	32533	M	F	CM015575.1	10378456	26	0.530303030	-0.024844720	0.469696970	3.000000000	0.238893644	37.673668728	0.477121255	-0.024844720	0.000000000	0.142857143	0.142857143	0.000000000	0.000000000	0
0	32533	M	F	CM015575.1	10378460	22	0.200000000	-0.206896552	1.000000000	1.333333333	0.085850230	20.707897674	0.124938737	-0.206896552	0.000000000	0.027777778	0.027777778	0.000000000	0.000000000	0
0	32533	M	F	CM015575.1	10378470	12	0.166666667	-0.173913043	1.000000000	1.666666667	0.109214244	25.434207741	0.221848750	-0.173913043	0.000000000	0.018181818	0.018181818	0.000000000	0.000000000	0
0	32533	M	F	CM015575.1	10378472	10	0.535714286	-0.050000000	1.000000000	2.000000000	0.077525752	51.595758790	0.301029996	-0.050000000	0.000000000	0.022222222	0.022222222	0.000000000	0.000000000	0
0	32533	M	F	CM015575.1	10378474	8	0.571428571	-0.093750000	1.000000000	1.000000000	0.040735041	24.548888966	0.000000000	-0.093750000	0.000000000	0.000000000	0.000000000	0.000000000	0.000000000	0
0	1563	M	F	CM015575.1	10524954	38	0.496776730	-0.006170664	0.873973328	1.076416337	0.576286587	2.010583202	0.031980281	-0.006170664	0.000000000	0.000333561	0.000333561	0.000000000	0.000000000	0
0	1563	M	F	CM015575.1	10524986	70	0.496776730	-0.006170664	0.873973328	1.076416337	0.576286587	2.010583202	0.031980281	-0.006170664	0.000000000	0.000333561	0.000333561	0.000000000	0.000000000	0
0	1587	M	F	CM015575.1	11018077	58	0.357783019	0.010548797	0.259990675	0.616246499	0.293667706	1.293161418	0.210245535	0.010548797	0.000000000	0.010336212	0.010336212	0.000000000	0.000000000	0
0	1593	M	F	CM015575.1	11272693	31	0.503066038	-0.004885943	0.638752052	1.165311653	0.626172148	2.168654822	0.066442089	-0.004885943	0.000000000	0.001457386	0.001457386	0.000000000	0.000000000	0
0	1598	M	F	CM015575.1	11391336	44	0.364465409	0.006605093	0.352520805	0.664534471	0.319546269	1.381978463	0.177482487	0.006605093	0.000000000	0.007527447	0.007527447	0.000000000	0.000000000	0
0	1608	M	F	CM015575.1	11763143	93	0.374183665	0.000903993	0.462368907	0.736607143	0.356608691	1.521527929	0.132764074	0.000903993	0.000000000	0.004332789	0.004332789	0.000000000	0.000000000	0
0	1616	M	F	CM015575.1	11979879	67	0.500282190	-0.003808775	0.526288636	1.240981241	0.662853864	2.323339313	0.093765217	-0.003808775	0.000000000	0.002884853	0.002884853	0.000000000	0.000000000	0
0	1659	M	F	CM015575.1	12863430	13	0.424886720	0.013444695	0.158974754	0.589743590	0.293408666	1.185368881	0.229336771	0.013444695	0.000000000	0.014583903	0.014583903	0.000000000	0.000000000	0
0	1659	M	F	CM015575.1	12863479	62	0.424886720	0.013444695	0.158974754	0.589743590	0.293408666	1.185368881	0.229336771	0.013444695	0.000000000	0.014583903	0.014583903	0.000000000	0.000000000	0
0	1662	M	F	CM015575.1	12915923	30	0.370990566	-0.001873471	0.203529624	1.626666667	0.778432864	3.399194161	0.211298567	-0.001873471	0.000000000	0.010558819	0.010558819	0.000000000	0.000000000	0
0	1664	M	F	CM015575.1	12969118	59	0.370990566	-0.001873471	0.203529624	1.626666667	0.778432864	3.399194161	0.211298567	-0.001873471	0.000000000	0.010558819	0.010558819	0.000000000	0.000000000	0
0	1666	M	F	CM015575.1	13094101	87	0.422641509	0.020111833	0.085218444	0.535714286	0.270026000	1.062822825	0.271066772	0.020111833	0.000000000	0.020169471	0.020169471	0.000000000	0.000000000	0
0	1667	M	F	CM015575.1	13112666	60	0.412264151	0.020713427	0.081973913	0.530484330	0.264951829	1.062131279	0.275327440	0.020713427	0.000000000	0.020281444	0.020281444	0.000000000	0.000000000	0
0	1683	M	F	CM015575.1	13389837	89	0.501179245	-0.006149733	0.874919239	1.064935065	0.571766839	1.983477556	0.027323127	-0.006149733	0.000000000	0.000245712	0.000245712	0.000000000	0.000000000	0
0	1723	M	F	CM015575.1	14321720	33	0.422641509	0.020111833	0.085218444	0.535714286	0.270026000	1.062822825	0.271066772	0.020111833	0.000000000	0.020169471	0.020169471	0.000000000	0.000000000	0
0	1731	M	F	CM015575.1	14768742	7	0.013333333	-0.085015181	1.000000000	1.682926829	0.149385344	18.959307730	0.226065234	-0.085015181	0.000000000	0.005565559	0.005565559	0.000000000	0.000000000	0
0	1731	M	F	CM015575.1	14768743	8	0.107395751	-0.022336800	0.119835626	5.700000000	0.665384070	48.828941744	0.755874856	-0.022336800	0.000000000	0.025365439	0.025365439	0.000000000	0.000000000	0
0	1731	M	F	CM015575.1	14768783	48	0.057516340	0.053442746	0.330585830	0.269406393	0.027307047	2.657914826	0.569592103	0.053442746	0.000000000	0.010567753	0.010567753	0.000000000	0.000000000	0
0	1731	M	F	CM015575.1	14768785	50	0.498651483	0.002715696	0.312011989	0.688888889	0.354306434	1.339427841	0.161850820	0.002715696	0.000000000	0.008524165	0.008524165	0.000000000	0.000000000	0
0	1731	M	F	CM015575.1	14768791	56	0.012658228	-0.059802812	1.000000000	1.785714286	0.158691709	20.094153188	0.251811973	-0.059802812	0.000000000	0.005611162	0.005611162	0.000000000	0.000000000	0
0	1731	M	F	CM015575.1	14768793	58	0.500047237	-0.003893763	0.618464176	0.812585499	0.423246642	1.560071902	0.090130932	-0.003893763	0.000000000	0.002666169	0.002666169	0.000000000	0.000000000	0
0	1731	M	F	CM015575.1	14768811	76	0.012658228	-0.059802812	1.000000000	1.785714286	0.158691709	20.094153188	0.251811973	-0.059802812	0.000000000	0.005611162	0.005611162	0.000000000	0.000000000	0
0	1749	M	F	CM015575.1	14989707	13	0.496654035	-0.006248859	1.000000000	0.978078659	0.521424638	1.834661796	0.009626217	-0.006248859	0.000000000	0.000030190	0.000030190	0.000000000	0.000000000	0
0	1749	M	F	CM015575.1	14989718	24	0.159949222	0.005215034	0.550588467	1.589830508	0.478933719	5.277475664	0.201350827	0.005215034	0.000000000	0.004213765	0.004213765	0.000000000	0.000000000	0
0	1749	M	F	CM015575.1	14989719	25	0.344488189	-0.008255223	0.398265232	1.484848485	0.632252706	3.487173722	0.171682140	-0.008255223	0.000000000	0.006476190	0.006476190	0.000000000	0.000000000	0
0	1749	M	F	CM015575.1	14989720	26	0.051585918	0.000135135	0.370016445	3.082191781	0.313361082	30.316164674	0.488859658	0.000135135	0.000000000	0.006756757	0.006756757	0.000000000	0.000000000	0
0	1749	M	F	CM015575.1	14989722	28	0.496654035	-0.006248859	1.000000000	0.978078659	0.521424638	1.834661796	0.009626217	-0.006248859	0.000000000	0.000030190	0.000030190	0.000000000	0.000000000	0
0	1749	M	F	CM015575.1	14989723	29	0.496654035	-0.006248859	1.000000000	0.978078659	0.521424638	1.834661796	0.009626217	-0.006248859	0.000000000	0.000030190	0.000030190	0.000000000	0.000000000	0
0	1783	M	F	CM015575.1	15978907	79	0.386761267	-0.000045150	0.147649171	1.763218391	0.848370724	3.664599693	0.246306107	-0.000045150	0.000000000	0.014786161	0.014786161	0.000000000	0.000000000	0
0	1786	M	F	CM015575.1	16059463	85	0.383569182	0.003001422	0.146421167	1.822988506	0.878411041	3.783293853	0.260783930	0.003001422	0.000000000	0.016458958	0.016458958	0.000000000	0.000000000	0
0	1788	M	F	CM015575.1	16063956	21	0.389622642	0.000262920	0.207724670	1.681034483	0.818409312	3.452889513	0.225576622	0.000262920	0.000000000	0.012624378	0.012624378	0.000000000	0.000000000	0
0	1788	M	F	CM015575.1	16063959	24	0.389622642	0.000262920	0.207724670	1.681034483	0.818409312	3.452889513	0.225576622	0.000262920	0.000000000	0.012624378	0.012624378	0.000000000	0.000000000	0
0	1793	M	F	CM015575.1	16080569	21	0.493429009	-0.006256123	1.000000000	0.970341715	0.516653430	1.822426776	0.013075298	-0.006256123	0.000000000	0.000055480	0.000055480	0.000000000	0.000000000	0
0	1794	M	F	CM015575.1	16109512	31	0.430621624	0.012179745	0.168314548	0.590163934	0.298823687	1.165548398	0.229027334	0.012179745	0.000000000	0.014721296	0.014721296	0.000000000	0.000000000	0
0	1801	M	F	CM015575.1	16173119	44	0.383788255	0.001113087	0.271022299	1.607142857	0.774553180	3.334707324	0.206054482	0.001113087	0.000000000	0.010490018	0.010490018	0.000000000	0.000000000	0
0	1800	M	F	CM015575.1	16173249	89	0.386761267	-0.000045150	0.147649171	1.763218391	0.848370724	3.664599693	0.246306107	-0.000045150	0.000000000	0.014786161	0.014786161	0.000000000	0.000000000	0
0	1808	M	F	CM015575.1	16304339	35	0.380553092	0.003573989	0.144304016	1.783625731	0.855305284	3.719514901	0.251303729	0.003573989	0.000000000	0.015260901	0.015260901	0.000000000	0.000000000	0
0	1808	M	F	CM015575.1	16304350	46	0.380553092	0.003573989	0.144304016	1.783625731	0.855305284	3.719514901	0.251303729	0.003573989	0.000000000	0.015260901	0.015260901	0.000000000	0.000000000	0
0	1815	M	F	CM015575.1	16353996	36	0.383569182	0.003001422	0.146421167	1.822988506	0.878411041	3.783293853	0.260783930	0.003001422	0.000000000	0.016458958	0.016458958	0.000000000	0.000000000	0
0	1814	M	F	CM015575.1	16354046	17	0.383569182	0.003001422	0.146421167	1.822988506	0.878411041	3.783293853	0.260783930	0.003001422	0.000000000	0.016458958	0.016458958	0.000000000	0.000000000	0
0	1814	M	F	CM015575.1	16354049	20	0.383569182	0.003001422	0.146421167	1.822988506	0.878411041	3.783293853	0.260783930	0.003001422	0.000000000	0.016458958	0.016458958	0.000000000	0.000000000	0
0	1814	M	F	CM015575.1	16354058	29	0.383569182	0.003001422	0.146421167	1.822988506	0.878411041	3.783293853	0.260783930	0.003001422	0.000000000	0.016458958	0.016458958	0.000000000	0.000000000	0
0	1820	M	F	CM015575.1	16433300	74	0.383569182	0.003001422	0.146421167	1.822988506	0.878411041	3.783293853	0.260783930	0.003001422	0.000000000	0.016458958	0.016458958	0.000000000	0.000000000	0
0	1820	M	F	CM015575.1	16433314	60	0.383569182	0.003001422	0.146421167	1.822988506	0.878411041	3.783293853	0.260783930	0.003001422	0.000000000	0.016458958	0.016458958	0.000000000	0.000000000	0
0	1820	M	F	CM015575.1	16433316	58	0.383569182	0.003001422	0.146421167	1.822988506	0.878411041	3.783293853	0.260783930	0.003001422	0.000000000	0.016458958	0.016458958	0.000000000	0.000000000	0
0	1823	M	F	CM015575.1	16533133	76	0.386761267	-0.000045150	0.147649171	1.763218391	0.848370724	3.664599693	0.246306107	-0.000045150	0.000000000	0.014786161	0.014786161	0.000000000	0.000000000	0
0	1822	M	F	CM015575.1	16533215	9	0.383569182	0.003001422	0.146421167	1.822988506	0.878411041	3.783293853	0.260783930	0.003001422	0.000000000	0.016458958	0.016458958	0.000000000	0.000000000	0
0	1822	M	F	CM015575.1	16533221	15	0.383569182	0.003001422	0.146421167	1.822988506	0.878411041	3.783293853	0.260783930	0.003001422	0.000000000	0.016458958	0.016458958	0.000000000	0.000000000	0
0	1825	M	F	CM015575.1	16631985	68	0.380553092	0.003573989	0.144304016	1.783625731	0.855305284	3.719514901	0.251303729	0.003573989	0.000000000	0.015260901	0.015260901	0.000000000	0.000000000	0
0	1837	M	F	CM015575.1	16905745	78	0.383569182	-0.001936251	0.276593410	1.588983051	0.771031711	3.274660562	0.201119265	-0.001936251	0.000000000	0.009924894	0.009924894	0.000000000	0.000000000	0
0	1837	M	F	CM015575.1	16905816	7	0.383569182	-0.001936251	0.276593410	1.588983051	0.771031711	3.274660562	0.201119265	-0.001936251	0.000000000	0.009924894	0.009924894	0.000000000	0.000000000	0
0	1836	M	F	CM015575.1	16905852	32	0.377358491	0.000394571	0.149889551	1.723163842	0.827598570	3.587842869	0.236326573	0.000394571	0.000000000	0.013366750	0.013366750	0.000000000	0.000000000	0
0	1845	M	F	CM015575.1	17117022	79	0.377419355	0.003440377	0.100672191	1.879699248	0.889694661	3.971327936	0.274088368	0.003440377	0.000000000	0.017798286	0.017798286	0.000000000	0.000000000	0
0	1845	M	F	CM015575.1	17117040	61	0.380553092	0.003573989	0.144304016	1.783625731	0.855305284	3.719514901	0.251303729	0.003573989	0.000000000	0.015260901	0.015260901	0.000000000	0.000000000	0
0	1847	M	F	CM015575.1	17118165	80	0.374114313	0.005450165	0.251273615	1.619607843	0.756502038	3.467445472	0.209409871	0.005450165	0.000000000	0.010648717	0.010648717	0.000000000	0.000000000	0
0	1848	M	F	CM015575.1	17126261	48	0.374183665	0.000032110	0.140091317	1.815980630	0.860850533	3.830845796	0.259111212	0.000032110	0.000000000	0.015746978	0.015746978	0.000000000	0.000000000	0
0	1853	M	F	CM015575.1	17162165	30	0.383569182	0.003001422	0.146421167	1.822988506	0.878411041	3.783293853	0.260783930	0.003001422	0.000000000	0.016458958	0.016458958	0.000000000	0.000000000	0
0	1853	M	F	CM015575.1	17162173	22	0.383569182	0.003001422	0.146421167	1.822988506	0.878411041	3.783293853	0.260783930	0.003001422	0.000000000	0.016458958	0.016458958	0.000000000	0.000000000	0
0	1855	M	F	CM015575.1	17189075	20	0.383788255	0.000507478	0.198418136	1.725146199	0.826063057	3.602787200	0.236825906	0.000507478	0.000000000	0.013652740	0.013652740	0.000000000	0.000000000	0
0	1855	M	F	CM015575.1	17189080	25	0.383788255	0.000507478	0.198418136	1.725146199	0.826063057	3.602787200	0.236825906	0.000507478	0.000000000	0.013652740	0.013652740	0.000000000	0.000000000	0
0	1855	M	F	CM015575.1	17189130	75	0.383788255	0.000507478	0.198418136	1.725146199	0.826063057	3.602787200	0.236825906	0.000507478	0.000000000	0.013652740	0.013652740	0.000000000	0.000000000	0
0	1858	M	F	CM015575.1	17240985	9	0.493632075	-0.006185843	1.000000000	0.977272727	0.522314903	1.828517582	0.009984221	-0.006185843	0.000000000	0.000032331	0.000032331	0.000000000	0.000000000	0
0	1864	M	F	CM015575.1	17482487	11	0.386761267	0.000713864	0.205698176	1.644736842	0.796827086	3.394913812	0.216096421	0.000713864	0.000000000	0.011565316	0.011565316	0.000000000	0.000000000	0
0	32534	M	F	CM015575.1	17524636	48	0.466666667	0.081632653	0.500000000	5.000000000	0.273156088	91.522763190	0.698970004	0.081632653	0.000000000	0.126984127	0.126984127	0.000000000	0.000000000	0
0	1867	M	F	CM015575.1	17531041	38	0.386761267	-0.000045150	0.147649171	1.763218391	0.848370724	3.664599693	0.246306107	-0.000045150	0.000000000	0.014786161	0.014786161	0.000000000	0.000000000	0
0	1867	M	F	CM015575.1	17531084	81	0.503144654	-0.006297348	1.000000000	1.000000000	0.537631104	1.860011434	0.000000000	-0.006297348	0.000000000	0.000000000	0.000000000	0.000000000	0.000000000	0
0	1867	M	F	CM015575.1	17531087	84	0.503144654	-0.006297348	1.000000000	1.000000000	0.537631104	1.860011434	0.000000000	-0.006297348	0.000000000	0.000000000	0.000000000	0.000000000	0.000000000	0
0	1867	M	F	CM015575.1	17531090	87	0.503144654	-0.006297348	1.000000000	1.000000000	0.537631104	1.860011434	0.000000000	-0.006297348	0.000000000	0.000000000	0.000000000	0.000000000	0.000000000	0
0	1870	M	F	CM015575.1	17547842	79	0.383569182	0.003001422	0.146421167	1.822988506	0.878411041	3.783293853	0.260783930	0.003001422	0.000000000	0.016458958	0.016458958	0.000000000	0.000000000	0
0	1870	M	F	CM015575.1	17547875	46	0.383569182	0.003001422	0.146421167	1.822988506	0.878411041	3.783293853	0.260783930	0.003001422	0.000000000	0.016458958	0.016458958	0.000000000	0.000000000	0
0	1874	M	F	CM015575.1	17603395	66	0.498113208	0.024728822	0.026264136	2.094017094	1.108535215	3.955587095	0.320980223	0.024728822	0.000000000	0.032809296	0.032809296	0.000000000	0.000000000	0
0	1873	M	F	CM015575.1	17603511	53	0.498113208	0.024728822	0.026264136	2.094017094	1.108535215	3.955587095	0.320980223	0.024728822	0.000000000	0.032809296	0.032809296	0.000000000	0.000000000	0
0	1890	M	F	CM015575.1	18498477	45	0.498113208	0.024728822	0.026264136	2.094017094	1.108535215	3.955587095	0.320980223	0.024728822	0.000000000	0.032809296	0.032809296	0.000000000	0.000000000	0
0	1893	M	F	CM015575.1	18636814	92	0.061184211	-0.028315412	1.000000000	1.206896552	0.105522625	13.803668012	0.081670046	-0.028315412	0.000000000	0.000238949	0.000238949	0.000000000	0.000000000	0
0	1895	M	F	CM015575.1	18745916	75	0.364465409	0.006605093	0.352520805	0.664534471	0.319546269	1.381978463	0.177482487	0.006605093	0.000000000	0.007527447	0.007527447	0.000000000	0.000000000	0
0	1898	M	F	CM015575.1	18848025	65	0.498024671	0.025480749	0.025624915	2.101364522	1.108479365	3.983594999	0.322501396	0.025480749	0.000000000	0.033170486	0.033170486	0.000000000	0.000000000	0
0	1898	M	F	CM015575.1	18848027	63	0.498024671	0.025480749	0.025624915	2.101364522	1.108479365	3.983594999	0.322501396	0.025480749	0.000000000	0.033170486	0.033170486	0.000000000	0.000000000	0
0	1905	M	F	CM015575.1	19131211	77	0.498024671	0.025480749	0.025624915	2.101364522	1.108479365	3.983594999	0.322501396	0.025480749	0.000000000	0.033170486	0.033170486	0.000000000	0.000000000	0
0	1908	M	F	CM015575.1	19150115	18	0.498113208	0.024728822	0.026264136	2.094017094	1.108535215	3.955587095	0.320980223	0.024728822	0.000000000	0.032809296	0.032809296	0.000000000	0.000000000	0
0	1910	M	F	CM015575.1	19194450	64	0.499292453	0.029244977	0.017440565	2.196881092	1.162316900	4.152298336	0.341806551	0.029244977	0.000000000	0.037193046	0.037193046	0.000000000	0.000000000	0
0	1910	M	F	CM015575.1	19194496	18	0.499292453	0.029244977	0.017440565	2.196881092	1.162316900	4.152298336	0.341806551	0.029244977	0.000000000	0.037193046	0.037193046	0.000000000	0.000000000	0
0	1909	M	F	CM015575.1	19194537	26	0.498113208	0.024728822	0.026264136	2.094017094	1.108535215	3.955587095	0.320980223	0.024728822	0.000000000	0.032809296	0.032809296	0.000000000	0.000000000	0
0	1917	M	F	CM015575.1	19223149	52	0.498024671	0.025480749	0.025624915	2.101364522	1.108479365	3.983594999	0.322501396	0.025480749	0.000000000	0.033170486	0.033170486	0.000000000	0.000000000	0
0	1916	M	F	CM015575.1	19223211	13	0.498113208	0.024728822	0.026264136	2.094017094	1.108535215	3.955587095	0.320980223	0.024728822	0.000000000	0.032809296	0.032809296	0.000000000	0.000000000	0
0	1916	M	F	CM015575.1	19223249	51	0.498113208	0.024728822	0.026264136	2.094017094	1.108535215	3.955587095	0.320980223	0.024728822	0.000000000	0.032809296	0.032809296	0.000000000	0.000000000	0
0	1925	M	F	CM015575.1	19714262	82	0.498113208	0.024728822	0.026264136	2.094017094	1.108535215	3.955587095	0.320980223	0.024728822	0.000000000	0.032809296	0.032809296	0.000000000	0.000000000	0
0	1928	M	F	CM015575.1	19770379	26	0.498113208	0.024728822	0.026264136	2.094017094	1.108535215	3.955587095	0.320980223	0.024728822	0.000000000	0.032809296	0.032809296	0.000000000	0.000000000	0
0	1930	M	F	CM015575.1	19838958	88	0.498024671	0.025404597	0.024982380	2.130177515	1.121423685	4.046335300	0.328415796	0.025404597	0.000000000	0.034204294	0.034204294	0.000000000	0.000000000	0
0	1934	M	F	CM015575.1	19928683	26	0.498113208	0.024728822	0.026264136	2.094017094	1.108535215	3.955587095	0.320980223	0.024728822	0.000000000	0.032809296	0.032809296	0.000000000	0.000000000	0
0	1936	M	F	CM015575.1	19942062	28	0.498113208	0.024728822	0.026264136	2.094017094	1.108535215	3.955587095	0.320980223	0.024728822	0.000000000	0.032809296	0.032809296	0.000000000	0.000000000	0
0	1935	M	F	CM015575.1	19942143	56	0.497932175	0.026255797	0.025010549	2.109109109	1.108441985	4.013147549	0.324099047	0.026255797	0.000000000	0.033541266	0.033541266	0.000000000	0.000000000	0
0	1944	M	F	CM015575.1	20162203	54	0.498113208	0.024728822	0.026264136	2.094017094	1.108535215	3.955587095	0.320980223	0.024728822	0.000000000	0.032809296	0.032809296	0.000000000	0.000000000	0
0	1943	M	F	CM015575.1	20162268	14	0.498113208	0.024728822	0.026264136	2.094017094	1.108535215	3.955587095	0.320980223	0.024728822	0.000000000	0.032809296	0.032809296	0.000000000	0.000000000	0
0	1958	M	F	CM015575.1	20557990	11	0.496776730	0.020516528	0.038729938	1.996296296	1.057237759	3.769444354	0.300225001	0.020516528	0.000000000	0.028700093	0.028700093	0.000000000	0.000000000	0
0	1960	M	F	CM015575.1	20574967	92	0.496776730	0.020516528	0.038729938	1.996296296	1.057237759	3.769444354	0.300225001	0.020516528	0.000000000	0.028700093	0.028700093	0.000000000	0.000000000	0
0	1963	M	F	CM015575.1	20668137	33	0.496776730	0.020516528	0.038729938	1.996296296	1.057237759	3.769444354	0.300225001	0.020516528	0.000000000	0.028700093	0.028700093	0.000000000	0.000000000	0
0	1966	M	F	CM015575.1	20725587	86	0.496776730	0.020516528	0.038729938	1.996296296	1.057237759	3.769444354	0.300225001	0.020516528	0.000000000	0.028700093	0.028700093	0.000000000	0.000000000	0
0	1966	M	F	CM015575.1	20725631	42	0.496776730	0.020516528	0.038729938	1.996296296	1.057237759	3.769444354	0.300225001	0.020516528	0.000000000	0.028700093	0.028700093	0.000000000	0.000000000	0
0	1966	M	F	CM015575.1	20725639	34	0.370990566	0.003231617	0.461136148	0.714285714	0.346236555	1.473570814	0.146128036	0.003231617	0.000000000	0.005205321	0.005205321	0.000000000	0.000000000	0
0	1970	M	F	CM015575.1	20750976	68	0.496776730	0.020516528	0.038729938	1.996296296	1.057237759	3.769444354	0.300225001	0.020516528	0.000000000	0.028700093	0.028700093	0.000000000	0.000000000	0
0	1972	M	F	CM015575.1	20824657	26	0.370990566	0.003231617	0.461136148	0.714285714	0.346236555	1.473570814	0.146128036	0.003231617	0.000000000	0.005205321	0.005205321	0.000000000	0.000000000	0
0	1972	M	F	CM015575.1	20824662	21	0.370990566	0.003231617	0.461136148	0.714285714	0.346236555	1.473570814	0.146128036	0.003231617	0.000000000	0.005205321	0.005205321	0.000000000	0.000000000	0
0	1976	M	F	CM015575.1	20953417	93	0.066666667	-0.132930514	1.000000000	0.384615385	0.029019543	5.097564575	0.414973348	-0.132930514	0.000000000	0.005305040	0.005305040	0.000000000	0.000000000	0
0	1976	M	F	CM015575.1	20953419	91	0.325000000	0.017094017	1.000000000	0.600000000	0.039317128	9.156314787	0.221848750	0.017094017	0.000000000	0.008547009	0.008547009	0.000000000	0.000000000	0
0	1978	M	F	CM015575.1	20990776	36	0.496654035	0.021087786	0.037052579	2.030769231	1.069526005	3.855935852	0.307660575	0.021087786	0.000000000	0.030012201	0.030012201	0.000000000	0.000000000	0
0	1977	M	F	CM015575.1	20990855	46	0.496776730	0.020516528	0.038729938	1.996296296	1.057237759	3.769444354	0.300225001	0.020516528	0.000000000	0.028700093	0.028700093	0.000000000	0.000000000	0
0	1977	M	F	CM015575.1	20990858	49	0.496776730	0.020516528	0.038729938	1.996296296	1.057237759	3.769444354	0.300225001	0.020516528	0.000000000	0.028700093	0.028700093	0.000000000	0.000000000	0
0	1980	M	F	CM015575.1	21028373	11	0.496392496	0.022464220	0.035403862	2.040485830	1.066993606	3.902162486	0.309733583	0.022464220	0.000000000	0.030525104	0.030525104	0.000000000	0.000000000	0
0	1979	M	F	CM015575.1	21028462	81	0.496654035	0.013277316	0.077884874	1.825654923	0.964573120	3.455431039	0.261418693	0.013277316	0.000000000	0.021817283	0.021817283	0.000000000	0.000000000	0
0	1988	M	F	CM015575.1	21217178	53	0.432389937	0.011542700	0.173088664	0.608294931	0.310133718	1.193107043	0.215885803	0.011542700	0.000000000	0.013169287	0.013169287	0.000000000	0.000000000	0
0	1990	M	F	CM015575.1	21226475	85	0.432389937	0.011542700	0.173088664	0.608294931	0.310133718	1.193107043	0.215885803	0.011542700	0.000000000	0.013169287	0.013169287	0.000000000	0.000000000	0
0	1990	M	F	CM015575.1	21226479	81	0.496776730	0.020516528	0.038729938	1.996296296	1.057237759	3.769444354	0.300225001	0.020516528	0.000000000	0.028700093	0.028700093	0.000000000	0.000000000	0
0	1990	M	F	CM015575.1	21226489	71	0.496776730	0.020516528	0.038729938	1.996296296	1.057237759	3.769444354	0.300225001	0.020516528	0.000000000	0.028700093	0.028700093	0.000000000	0.000000000	0
0	1994	M	F	CM015575.1	21339749	61	0.495122148	0.025567264	0.024352432	2.156000000	1.131709335	4.107358538	0.333648757	0.025567264	0.000000000	0.035007860	0.035007860	0.000000000	0.000000000	0
0	1994	M	F	CM015575.1	21339750	60	0.495122148	0.025567264	0.024352432	2.156000000	1.131709335	4.107358538	0.333648757	0.025567264	0.000000000	0.035007860	0.035007860	0.000000000	0.000000000	0
0	1998	M	F	CM015575.1	21357951	77	0.493632075	0.020671358	0.037861898	2.016885553	1.065134371	3.819074331	0.304681255	0.020671358	0.000000000	0.029314008	0.029314008	0.000000000	0.000000000	0
0	2001	M	F	CM015575.1	21437508	16	0.432389937	0.011542700	0.173088664	0.608294931	0.310133718	1.193107043	0.215885803	0.011542700	0.000000000	0.013169287	0.013169287	0.000000000	0.000000000	0
0	2004	M	F	CM015575.1	21444783	26	0.432389937	0.011542700	0.173088664	0.608294931	0.310133718	1.193107043	0.215885803	0.011542700	0.000000000	0.013169287	0.013169287	0.000000000	0.000000000	0
0	2013	M	F	CM015575.1	21825333	53	0.495122148	0.025659097	0.025004570	2.120315582	1.115563217	4.030016494	0.326400505	0.025659097	0.000000000	0.033720198	0.033720198	0.000000000	0.000000000	0
0	2020	M	F	CM015575.1	21942094	60	0.495122148	0.025567264	0.024352432	2.156000000	1.131709335	4.107358538	0.333648757	0.025567264	0.000000000	0.035007860	0.035007860	0.000000000	0.000000000	0
0	2020	M	F	CM015575.1	21942137	17	0.495122148	0.025567264	0.024352432	2.156000000	1.131709335	4.107358538	0.333648757	0.025567264	0.000000000	0.035007860	0.035007860	0.000000000	0.000000000	0
0	2019	M	F	CM015575.1	21942212	61	0.495283019	0.024891775	0.025625728	2.115384615	1.116879686	4.006565907	0.325389342	0.024891775	0.000000000	0.033456658	0.033456658	0.000000000	0.000000000	0
0	2019	M	F	CM015575.1	21942215	64	0.495283019	0.024891775	0.025625728	2.115384615	1.116879686	4.006565907	0.325389342	0.024891775	0.000000000	0.033456658	0.033456658	0.000000000	0.000000000	0
0	2019	M	F	CM015575.1	21942218	67	0.495283019	0.024891775	0.025625728	2.115384615	1.116879686	4.006565907	0.325389342	0.024891775	0.000000000	0.033456658	0.033456658	0.000000000	0.000000000	0
0	2019	M	F	CM015575.1	21942223	72	0.495283019	0.024891775	0.025625728	2.115384615	1.116879686	4.006565907	0.325389342	0.024891775	0.000000000	0.033456658	0.033456658	0.000000000	0.000000000	0
0	2019	M	F	CM015575.1	21942241	90	0.495283019	0.024891775	0.025625728	2.115384615	1.116879686	4.006565907	0.325389342	0.024891775	0.000000000	0.033456658	0.033456658	0.000000000	0.000000000	0
0	2027	M	F	CM015575.1	21999506	76	0.495283019	0.024891775	0.025625728	2.115384615	1.116879686	4.006565907	0.325389342	0.024891775	0.000000000	0.033456658	0.033456658	0.000000000	0.000000000	0
0	2033	M	F	CM015575.1	22154505	23	0.494448300	0.032103547	0.022998065	2.303571429	1.136595445	4.668715988	0.362401683	0.032103547	0.000000000	0.041246130	0.041246130	0.000000000	0.000000000	0
0	2035	M	F	CM015575.1	22155090	76	0.495272354	0.028077267	0.028554740	2.148989899	1.087580428	4.246267647	0.332234374	0.028077267	0.000000000	0.035069516	0.035069516	0.000000000	0.000000000	0
0	2035	M	F	CM015575.1	22155146	20	0.495272354	0.028077267	0.028554740	2.148989899	1.087580428	4.246267647	0.332234374	0.028077267	0.000000000	0.035069516	0.035069516	0.000000000	0.000000000	0
0	2038	M	F	CM015575.1	22161838	64	0.495283019	0.024891775	0.025625728	2.115384615	1.116879686	4.006565907	0.325389342	0.024891775	0.000000000	0.033456658	0.033456658	0.000000000	0.000000000	0
0	2045	M	F	CM015575.1	22319006	48	0.495283019	0.024891775	0.025625728	2.115384615	1.116879686	4.006565907	0.325389342	0.024891775	0.000000000	0.033456658	0.033456658	0.000000000	0.000000000	0
0	2045	M	F	CM015575.1	22319033	75	0.495283019	0.024891775	0.025625728	2.115384615	1.116879686	4.006565907	0.325389342	0.024891775	0.000000000	0.033456658	0.033456658	0.000000000	0.000000000	0
0	2051	M	F	CM015575.1	22324483	88	0.493217535	0.031364008	0.015080945	2.297008547	1.197081197	4.407594303	0.361162611	0.031364008	0.000000000	0.040731180	0.040731180	0.000000000	0.000000000	0
0	2051	M	F	CM015575.1	22324555	16	0.493217535	0.031364008	0.015080945	2.297008547	1.197081197	4.407594303	0.361162611	0.031364008	0.000000000	0.040731180	0.040731180	0.000000000	0.000000000	0
0	2055	M	F	CM015575.1	22547487	39	0.493632075	0.020671358	0.037861898	2.016885553	1.065134371	3.819074331	0.304681255	0.020671358	0.000000000	0.029314008	0.029314008	0.000000000	0.000000000	0
0	2054	M	F	CM015575.1	22547605	82	0.016129032	-0.061084781	1.000000000	0.559322034	0.049435834	6.328226214	0.252338072	-0.061084781	0.000000000	0.007144617	0.007144617	0.000000000	0.000000000	0
0	2058	M	F	CM015575.1	22607771	53	0.491574619	0.025879939	0.024315807	2.142000000	1.123416892	4.084115196	0.330819466	0.025879939	0.000000000	0.034323263	0.034323263	0.000000000	0.000000000	0
0	2065	M	F	CM015575.1	22632721	80	0.493632075	0.020671358	0.037861898	2.016885553	1.065134371	3.819074331	0.304681255	0.020671358	0.000000000	0.029314008	0.029314008	0.000000000	0.000000000	0
0	2071	M	F	CM015575.1	22738459	23	0.491823899	0.025093486	0.024935761	2.139512195	1.126015039	4.065232056	0.330314766	0.025093486	0.000000000	0.034158286	0.034158286	0.000000000	0.000000000	0
0	2070	M	F	CM015575.1	22738488	9	0.493429009	0.021330533	0.037050453	2.019230769	1.062656930	3.836885439	0.305185955	0.021330533	0.000000000	0.029460008	0.029460008	0.000000000	0.000000000	0
0	2070	M	F	CM015575.1	22738522	43	0.493429009	0.021330533	0.037050453	2.019230769	1.062656930	3.836885439	0.305185955	0.021330533	0.000000000	0.029460008	0.029460008	0.000000000	0.000000000	0
0	2073	M	F	CM015575.1	22768080	57	0.493632075	0.020671358	0.037861898	2.016885553	1.065134371	3.819074331	0.304681255	0.020671358	0.000000000	0.029314008	0.029314008	0.000000000	0.000000000	0
0	2073	M	F	CM015575.1	22768087	50	0.493632075	0.020671358	0.037861898	2.016885553	1.065134371	3.819074331	0.304681255	0.020671358	0.000000000	0.029314008	0.029314008	0.000000000	0.000000000	0
0	2075	M	F	CM015575.1	22807130	22	0.491574619	0.025879939	0.024315807	2.142000000	1.123416892	4.084115196	0.330819466	0.025879939	0.000000000	0.034323263	0.034323263	0.000000000	0.000000000	0
0	2077	M	F	CM015575.1	22810058	37	0.493632075	0.020671358	0.037861898	2.016885553	1.065134371	3.819074331	0.304681255	0.020671358	0.000000000	0.029314008	0.029314008	0.000000000	0.000000000	0
0	2084	M	F	CM015575.1	22893792	76	0.493429009	0.021330533	0.037050453	2.019230769	1.062656930	3.836885439	0.305185955	0.021330533	0.000000000	0.029460008	0.029460008	0.000000000	0.000000000	0
0	2089	M	F	CM015575.1	22969964	44	0.493632075	0.020671358	0.037861898	2.016885553	1.065134371	3.819074331	0.304681255	0.020671358	0.000000000	0.029314008	0.029314008	0.000000000	0.000000000	0
0	2090	M	F	CM015575.1	23039300	7	0.493632075	0.020671358	0.037861898	2.016885553	1.065134371	3.819074331	0.304681255	0.020671358	0.000000000	0.029314008	0.029314008	0.000000000	0.000000000	0
0	2095	M	F	CM015575.1	23113490	71	0.493429009	0.021330533	0.037050453	2.019230769	1.062656930	3.836885439	0.305185955	0.021330533	0.000000000	0.029460008	0.029460008	0.000000000	0.000000000	0
0	2095	M	F	CM015575.1	23113538	23	0.493429009	0.021330533	0.037050453	2.019230769	1.062656930	3.836885439	0.305185955	0.021330533	0.000000000	0.029460008	0.029460008	0.000000000	0.000000000	0
0	2098	M	F	CM015575.1	23194602	82	0.493632075	0.020671358	0.037861898	2.016885553	1.065134371	3.819074331	0.304681255	0.020671358	0.000000000	0.029314008	0.029314008	0.000000000	0.000000000	0
0	2101	M	F	CM015575.1	23307631	30	0.360961058	0.000119137	0.132279371	1.876923077	0.874910006	4.026517256	0.273446474	0.000119137	0.000000000	0.016811796	0.016811796	0.000000000	0.000000000	0
0	2102	M	F	CM015575.1	23353927	46	0.364465409	0.000542526	0.141725557	1.771428571	0.837906424	3.744999553	0.248323645	0.000542526	0.000000000	0.014187756	0.014187756	0.000000000	0.000000000	0
0	2107	M	F	CM015575.1	23420730	24	0.360961058	0.000119137	0.132279371	1.876923077	0.874910006	4.026517256	0.273446474	0.000119137	0.000000000	0.016811796	0.016811796	0.000000000	0.000000000	0
0	2115	M	F	CM015575.1	23611895	14	0.357320099	-0.000496524	0.088833083	2.000000000	0.916898228	4.362534334	0.301029996	-0.000496524	0.000000000	0.019841270	0.019841270	0.000000000	0.000000000	0
0	2119	M	F	CM015575.1	23617656	7	0.370990566	0.003231617	0.101507969	1.876513317	0.890778187	3.953062932	0.273351651	0.003231617	0.000000000	0.017399400	0.017399400	0.000000000	0.000000000	0
0	2119	M	F	CM015575.1	23617669	20	0.370990566	0.003231617	0.101507969	1.876513317	0.890778187	3.953062932	0.273351651	0.003231617	0.000000000	0.017399400	0.017399400	0.000000000	0.000000000	0
0	2119	M	F	CM015575.1	23617684	35	0.370990566	0.003231617	0.101507969	1.876513317	0.890778187	3.953062932	0.273351651	0.003231617	0.000000000	0.017399400	0.017399400	0.000000000	0.000000000	0
0	2125	M	F	CM015575.1	23665580	6	0.364465409	0.000542526	0.141725557	1.771428571	0.837906424	3.744999553	0.248323645	0.000542526	0.000000000	0.014187756	0.014187756	0.000000000	0.000000000	0
0	2129	M	F	CM015575.1	23771346	31	0.306603774	-0.003787879	0.225840767	1.727272727	0.762033422	3.915144646	0.237360916	-0.003787879	0.000000000	0.010860485	0.010860485	0.000000000	0.000000000	0
0	2132	M	F	CM015575.1	23779512	93	0.314386792	-0.005544947	0.319831765	1.558974359	0.699858445	3.472703758	0.192838972	-0.005544947	0.000000000	0.007446097	0.007446097	0.000000000	0.000000000	0
0	2133	M	F	CM015575.1	23838459	46	0.432389937	0.011542700	0.173088664	0.608294931	0.310133718	1.193107043	0.215885803	0.011542700	0.000000000	0.013169287	0.013169287	0.000000000	0.000000000	0
0	2148	M	F	CM015575.1	23961606	40	0.364465409	0.000542526	0.141725557	1.771428571	0.837906424	3.744999553	0.248323645	0.000542526	0.000000000	0.014187756	0.014187756	0.000000000	0.000000000	0
0	2151	M	F	CM015575.1	24195421	40	0.364465409	0.000542526	0.141725557	1.771428571	0.837906424	3.744999553	0.248323645	0.000542526	0.000000000	0.014187756	0.014187756	0.000000000	0.000000000	0
0	2160	M	F	CM015575.1	24451070	43	0.364465409	0.000542526	0.141725557	1.771428571	0.837906424	3.744999553	0.248323645	0.000542526	0.000000000	0.014187756	0.014187756	0.000000000	0.000000000	0
0	2171	M	F	CM015575.1	24654971	26	0.498113208	-0.006322697	1.000000000	1.020460358	0.546896867	1.904087232	0.008796138	-0.006322697	0.000000000	0.000025316	0.000025316	0.000000000	0.000000000	0
0	2171	M	F	CM015575.1	24654987	42	0.498113208	-0.006322697	1.000000000	1.020460358	0.546896867	1.904087232	0.008796138	-0.006322697	0.000000000	0.000025316	0.000025316	0.000000000	0.000000000	0
0	2181	M	F	CM015575.1	24970631	71	0.364465409	0.000542526	0.141725557	1.771428571	0.837906424	3.744999553	0.248323645	0.000542526	0.000000000	0.014187756	0.014187756	0.000000000	0.000000000	0
0	2183	M	F	CM015575.1	24988313	46	0.498113208	-0.006322697	1.000000000	1.020460358	0.546896867	1.904087232	0.008796138	-0.006322697	0.000000000	0.000025316	0.000025316	0.000000000	0.000000000	0
0	2187	M	F	CM015575.1	25021529	30	0.364465409	0.000542526	0.141725557	1.771428571	0.837906424	3.744999553	0.248323645	0.000542526	0.000000000	0.014187756	0.014187756	0.000000000	0.000000000	0
0	2187	M	F	CM015575.1	25021552	53	0.364465409	0.000542526	0.141725557	1.771428571	0.837906424	3.744999553	0.248323645	0.000542526	0.000000000	0.014187756	0.014187756	0.000000000	0.000000000	0
0	2190	M	F	CM015575.1	25054619	37	0.364465409	0.000542526	0.141725557	1.771428571	0.837906424	3.744999553	0.248323645	0.000542526	0.000000000	0.014187756	0.014187756	0.000000000	0.000000000	0
0	2193	M	F	CM015575.1	25206077	29	0.364465409	0.000542526	0.141725557	1.771428571	0.837906424	3.744999553	0.248323645	0.000542526	0.000000000	0.014187756	0.014187756	0.000000000	0.000000000	0
0	2201	M	F	CM015575.1	25324003	10	0.360961058	0.001118159	0.189107917	1.726392252	0.812243539	3.669380015	0.237139478	0.001118159	0.000000000	0.012902919	0.012902919	0.000000000	0.000000000	0
0	2204	M	F	CM015575.1	25335154	60	0.360961058	0.001118159	0.189107917	1.726392252	0.812243539	3.669380015	0.237139478	0.001118159	0.000000000	0.012902919	0.012902919	0.000000000	0.000000000	0
0	2206	M	F	CM015575.1	25347081	27	0.432389937	0.011542700	0.173088664	0.608294931	0.310133718	1.193107043	0.215885803	0.011542700	0.000000000	0.013169287	0.013169287	0.000000000	0.000000000	0
0	2207	M	F	CM015575.1	25365150	18	0.364465409	0.000542526	0.141725557	1.771428571	0.837906424	3.744999553	0.248323645	0.000542526	0.000000000	0.014187756	0.014187756	0.000000000	0.000000000	0
0	2213	M	F	CM015575.1	25386046	20	0.364465409	0.000542526	0.141725557	1.771428571	0.837906424	3.744999553	0.248323645	0.000542526	0.000000000	0.014187756	0.014187756	0.000000000	0.000000000	0
0	32770	M	F	CM015575.1	25513198	40	0.525000000	-0.031746032	0.584615385	3.000000000	0.238893644	37.673668728	0.477121255	-0.031746032	0.000000000	0.047619048	0.047619048	0.000000000	0.000000000	0
0	2221	M	F	CM015575.1	25529284	86	0.360961058	0.000119137	0.132279371	1.876923077	0.874910006	4.026517256	0.273446474	0.000119137	0.000000000	0.016811796	0.016811796	0.000000000	0.000000000	0
0	2220	M	F	CM015575.1	25529438	71	0.364465409	0.000542526	0.141725557	1.771428571	0.837906424	3.744999553	0.248323645	0.000542526	0.000000000	0.014187756	0.014187756	0.000000000	0.000000000	0
0	2223	M	F	CM015575.1	25559305	65	0.360961058	0.001118159	0.189107917	1.726392252	0.812243539	3.669380015	0.237139478	0.001118159	0.000000000	0.012902919	0.012902919	0.000000000	0.000000000	0
0	2235	M	F	CM015575.1	25705342	89	0.383569182	-0.005228034	0.468597148	1.388235294	0.677240924	2.845659742	0.142463082	-0.005228034	0.000000000	0.005034620	0.005034620	0.000000000	0.000000000	0
0	2244	M	F	CM015575.1	25939221	73	0.377358491	-0.006297348	0.583758455	1.308582449	0.635767591	2.693418243	0.116801091	-0.006297348	0.000000000	0.003341688	0.003341688	0.000000000	0.000000000	0
0	2249	M	F	CM015575.1	26188980	49	0.377358491	-0.006297348	0.583758455	1.308582449	0.635767591	2.693418243	0.116801091	-0.006297348	0.000000000	0.003341688	0.003341688	0.000000000	0.000000000	0
0	2251	M	F	CM015575.1	26197193	77	0.374183665	-0.006025152	0.581569084	1.272549020	0.614586420	2.634911794	0.104674521	-0.006025152	0.000000000	0.002672087	0.002672087	0.000000000	0.000000000	0
0	2257	M	F	CM015575.1	26285467	77	0.377358491	-0.006297348	0.583758455	1.308582449	0.635767591	2.693418243	0.116801091	-0.006297348	0.000000000	0.003341688	0.003341688	0.000000000	0.000000000	0
0	2257	M	F	CM015575.1	26285491	53	0.377358491	-0.006297348	0.583758455	1.308582449	0.635767591	2.693418243	0.116801091	-0.006297348	0.000000000	0.003341688	0.003341688	0.000000000	0.000000000	0
0	2261	M	F	CM015575.1	26317618	82	0.374183665	-0.006025152	0.581569084	1.272549020	0.614586420	2.634911794	0.104674521	-0.006025152	0.000000000	0.002672087	0.002672087	0.000000000	0.000000000	0
0	2273	M	F	CM015575.1	26475722	88	0.377358491	-0.003787879	0.719232810	0.875000000	0.427576752	1.790614193	0.057991947	-0.003787879	0.000000000	0.000835422	0.000835422	0.000000000	0.000000000	0
0	2272	M	F	CM015575.1	26475839	32	0.495283019	-0.003787879	0.524801507	1.258064516	0.672029790	2.355143106	0.099702913	-0.003787879	0.000000000	0.003222342	0.003222342	0.000000000	0.000000000	0
0	2272	M	F	CM015575.1	26475866	59	0.430621624	0.012179745	0.168314548	0.590163934	0.298823687	1.165548398	0.229027334	0.012179745	0.000000000	0.014721296	0.014721296	0.000000000	0.000000000	0
0	2301	M	F	CM015575.1	27382950	73	0.367652987	-0.006705530	0.710826210	1.194792671	0.574170269	2.486247727	0.077292550	-0.006705530	0.000000000	0.001435855	0.001435855	0.000000000	0.000000000	0
0	2303	M	F	CM015575.1	27437764	65	0.364185277	-0.006508949	0.711332586	1.156862745	0.552106404	2.424046165	0.063281836	-0.006508949	0.000000000	0.000956286	0.000956286	0.000000000	0.000000000	0
0	2305	M	F	CM015575.1	27456084	34	0.367652987	-0.006705530	0.710826210	1.194792671	0.574170269	2.486247727	0.077292550	-0.006705530	0.000000000	0.001435855	0.001435855	0.000000000	0.000000000	0
0	2309	M	F	CM015575.1	27510729	76	0.383569182	-0.005228034	0.858259685	0.933333333	0.458709283	1.899048359	0.029963223	-0.005228034	0.000000000	0.000226535	0.000226535	0.000000000	0.000000000	0
0	2312	M	F	CM015575.1	27537906	91	0.367652987	-0.007619116	0.577396998	1.286290323	0.615657428	2.687440643	0.109339002	-0.007619116	0.000000000	0.002845515	0.002845515	0.000000000	0.000000000	0
0	2311	M	F	CM015575.1	27538041	47	0.503144654	-0.005669981	0.874278046	1.105471325	0.594219016	2.056593307	0.043547482	-0.005669981	0.000000000	0.000626566	0.000626566	0.000000000	0.000000000	0
0	2313	M	F	CM015575.1	27584972	84	0.377358491	-0.007133838	0.855131850	1.143369176	0.557375314	2.345444872	0.058186480	-0.007133838	0.000000000	0.000835422	0.000835422	0.000000000	0.000000000	0
0	2315	M	F	CM015575.1	27738054	13	0.374183665	-0.006025152	0.581569084	1.272549020	0.614586420	2.634911794	0.104674521	-0.006025152	0.000000000	0.002672087	0.002672087	0.000000000	0.000000000	0
0	2319	M	F	CM015575.1	27759812	90	0.377358491	-0.006297348	0.583758455	1.308582449	0.635767591	2.693418243	0.116801091	-0.006297348	0.000000000	0.003341688	0.003341688	0.000000000	0.000000000	0
0	2322	M	F	CM015575.1	27777636	42	0.377358491	-0.006297348	0.583758455	1.308582449	0.635767591	2.693418243	0.116801091	-0.006297348	0.000000000	0.003341688	0.003341688	0.000000000	0.000000000	0
0	2321	M	F	CM015575.1	27777755	80	0.374183665	-0.006879115	0.461733779	1.366803279	0.657128227	2.842902077	0.135706012	-0.006879115	0.000000000	0.004442664	0.004442664	0.000000000	0.000000000	0
0	2323	M	F	CM015575.1	27807528	49	0.383569182	-0.005228034	0.468597148	1.388235294	0.677240924	2.845659742	0.142463082	-0.005228034	0.000000000	0.005034620	0.005034620	0.000000000	0.000000000	0
0	2323	M	F	CM015575.1	27807536	57	0.503144654	-0.005669981	0.874278046	1.105471325	0.594219016	2.056593307	0.043547482	-0.005669981	0.000000000	0.000626566	0.000626566	0.000000000	0.000000000	0
0	2326	M	F	CM015575.1	27814994	84	0.079357581	-0.029439582	0.695628333	1.589743590	0.281876462	8.965930177	0.201327082	-0.029439582	0.000000000	0.001920006	0.001920006	0.000000000	0.000000000	0
0	2328	M	F	CM015575.1	27840179	15	0.367652987	-0.004942473	0.853143391	0.904761905	0.436056736	1.877265127	0.043465694	-0.004942473	0.000000000	0.000457317	0.000457317	0.000000000	0.000000000	0
0	2327	M	F	CM015575.1	27840259	68	0.377358491	-0.006297348	0.583758455	1.308582449	0.635767591	2.693418243	0.116801091	-0.006297348	0.000000000	0.003341688	0.003341688	0.000000000	0.000000000	0
0	2335	M	F	CM015575.1	27975323	86	0.025804261	0.047863217	0.229267465	0.300411523	0.030567678	2.952369555	0.522283413	0.047863217	0.000000000	0.014224751	0.014224751	0.000000000	0.000000000	0
0	2335	M	F	CM015575.1	27975324	85	0.013157895	0.027349229	0.486842105	0.468354430	0.041590601	5.274169383	0.329425367	0.027349229	0.000000000	0.006980490	0.006980490	0.000000000	0.000000000	0
0	2335	M	F	CM015575.1	27975336	73	0.013157895	0.055983205	0.473684211	0.444444444	0.039465390	5.005166935	0.352182518	0.055983205	0.000000000	0.007358352	0.007358352	0.000000000	0.000000000	0
0	2335	M	F	CM015575.1	27975347	62	0.013513514	0.028116907	0.486486486	0.467532468	0.041494427	5.267854636	0.330188224	0.028116907	0.000000000	0.007180650	0.007180650	0.000000000	0.000000000	0
0	2335	M	F	CM015575.1	27975357	52	0.310857143	-0.009033882	0.650540812	1.346153846	0.547527697	3.309659381	0.129094696	-0.009033882	0.000000000	0.003342246	0.003342246	0.000000000	0.000000000	0
0	2335	M	F	CM015575.1	27975358	51	0.254798228	-0.012041077	0.807588809	1.165254237	0.434896615	3.122161431	0.066420691	-0.012041077	0.000000000	0.000723574	0.000723574	0.000000000	0.000000000	0
0	2335	M	F	CM015575.1	27975373	36	0.493443483	-0.005793334	0.589176832	1.242857143	0.608940810	2.536689696	0.094421213	-0.005793334	0.000000000	0.002880016	0.002880016	0.000000000	0.000000000	0
0	2335	M	F	CM015575.1	27975388	21	0.028365879	-0.003920759	1.000000000	0.890410959	0.054584153	14.524942341	0.050409503	-0.003920759	0.000000000	0.000047478	0.000047478	0.000000000	0.000000000	0
0	2336	M	F	CM015575.1	27979014	30	0.367456073	-0.005709530	0.707497018	1.196754564	0.570293718	2.511375176	0.078005092	-0.005709530	0.000000000	0.001466586	0.001466586	0.000000000	0.000000000	0
0	2336	M	F	CM015575.1	27979056	72	0.367456073	-0.005709530	0.707497018	1.196754564	0.570293718	2.511375176	0.078005092	-0.005709530	0.000000000	0.001466586	0.001466586	0.000000000	0.000000000	0
0	2339	M	F	CM015575.1	28125879	36	0.370990566	-0.006978559	0.586554839	1.231499051	0.595606361	2.546295695	0.090434082	-0.006978559	0.000000000	0.001976227	0.001976227	0.000000000	0.000000000	0
0	2341	M	F	CM015575.1	28192448	68	0.377358491	-0.003787879	0.719232810	0.875000000	0.427576752	1.790614193	0.057991947	-0.003787879	0.000000000	0.000835422	0.000835422	0.000000000	0.000000000	0
0	2341	M	F	CM015575.1	28192449	67	0.377358491	-0.003787879	0.719232810	0.875000000	0.427576752	1.790614193	0.057991947	-0.003787879	0.000000000	0.000835422	0.000835422	0.000000000	0.000000000	0
0	2340	M	F	CM015575.1	28192566	53	0.503184713	-0.005747586	0.873558553	1.106756757	0.592778313	2.066388887	0.044052182	-0.005747586	0.000000000	0.000641849	0.000641849	0.000000000	0.000000000	0
0	2340	M	F	CM015575.1	28192568	55	0.503184713	-0.005747586	0.873558553	1.106756757	0.592778313	2.066388887	0.044052182	-0.005747586	0.000000000	0.000641849	0.000641849	0.000000000	0.000000000	0
0	2342	M	F	CM015575.1	28203569	81	0.377358491	-0.006297348	0.583758455	1.308582449	0.635767591	2.693418243	0.116801091	-0.006297348	0.000000000	0.003341688	0.003341688	0.000000000	0.000000000	0
0	2348	M	F	CM015575.1	28515934	75	0.377358491	-0.006297348	0.583758455	1.308582449	0.635767591	2.693418243	0.116801091	-0.006297348	0.000000000	0.003341688	0.003341688	0.000000000	0.000000000	0
0	2358	M	F	CM015575.1	28776415	47	0.377358491	-0.006297348	0.583758455	1.308582449	0.635767591	2.693418243	0.116801091	-0.006297348	0.000000000	0.003341688	0.003341688	0.000000000	0.000000000	0
0	2360	M	F	CM015575.1	28826394	69	0.374183665	-0.006879115	0.461733779	1.366803279	0.657128227	2.842902077	0.135706012	-0.006879115	0.000000000	0.004442664	0.004442664	0.000000000	0.000000000	0
0	2367	M	F	CM015575.1	28967638	35	0.374183665	-0.006879115	0.461733779	1.366803279	0.657128227	2.842902077	0.135706012	-0.006879115	0.000000000	0.004442664	0.004442664	0.000000000	0.000000000	0
0	2367	M	F	CM015575.1	28967655	52	0.374183665	-0.006879115	0.461733779	1.366803279	0.657128227	2.842902077	0.135706012	-0.006879115	0.000000000	0.004442664	0.004442664	0.000000000	0.000000000	0
0	2369	M	F	CM015575.1	28996758	56	0.377358491	-0.006297348	0.583758455	1.308582449	0.635767591	2.693418243	0.116801091	-0.006297348	0.000000000	0.003341688	0.003341688	0.000000000	0.000000000	0
0	2372	M	F	CM015575.1	29000588	30	0.370885029	-0.006505732	0.462618175	1.329166667	0.635289185	2.780913119	0.123579441	-0.006505732	0.000000000	0.003669974	0.003669974	0.000000000	0.000000000	0
0	2373	M	F	CM015575.1	29053399	44	0.374183665	-0.006025152	0.581569084	1.272549020	0.614586420	2.634911794	0.104674521	-0.006025152	0.000000000	0.002672087	0.002672087	0.000000000	0.000000000	0
0	2374	M	F	CM015575.1	29061854	81	0.417531447	0.016057297	0.119624422	0.567129630	0.285143680	1.127978767	0.246317662	0.016057297	0.000000000	0.016501902	0.016501902	0.000000000	0.000000000	0
0	2374	M	F	CM015575.1	29061855	80	0.374183665	-0.006025152	0.581569084	1.272549020	0.614586420	2.634911794	0.104674521	-0.006025152	0.000000000	0.002672087	0.002672087	0.000000000	0.000000000	0
0	2377	M	F	CM015575.1	29126423	84	0.367652987	-0.005860619	0.352679031	1.483060109	0.705862058	3.116001578	0.171158754	-0.005860619	0.000000000	0.006892372	0.006892372	0.000000000	0.000000000	0
0	2482	M	F	CM015575.1	32142975	40	0.053660841	0.007426717	0.119986391	0.194520548	0.022170275	1.706710605	0.711034516	0.007426717	0.000000000	0.027407689	0.027407689	0.000000000	0.000000000	0
0	2482	M	F	CM015575.1	32142994	21	0.260756193	-0.020898876	0.440510924	1.703703704	0.592646878	4.897699484	0.231394068	-0.020898876	0.000000000	0.008414918	0.008414918	0.000000000	0.000000000	0
0	2493	M	F	CM015575.1	32555632	51	0.354107877	-0.006772969	1.000000000	1.046685341	0.497154178	2.203642755	0.019816142	-0.006772969	0.000000000	0.000091338	0.000091338	0.000000000	0.000000000	0
0	2493	M	F	CM015575.1	32555655	74	0.354107877	-0.006772969	1.000000000	1.046685341	0.497154178	2.203642755	0.019816142	-0.006772969	0.000000000	0.000091338	0.000091338	0.000000000	0.000000000	0
0	2499	M	F	CM015575.1	32633287	32	0.037965261	0.005133057	0.613032129	0.468354430	0.041590601	5.274169383	0.329425367	0.005133057	0.000000000	0.002528380	0.002528380	0.000000000	0.000000000	0
0	2499	M	F	CM015575.1	32633339	84	0.498024671	-0.000549815	0.339952113	1.382488479	0.736361561	2.595565136	0.140661521	-0.000549815	0.000000000	0.006442488	0.006442488	0.000000000	0.000000000	0
0	2510	M	F	CM015575.1	32914393	32	0.389622642	-0.007028518	0.857425919	1.131147541	0.557895544	2.293430686	0.053519256	-0.007028518	0.000000000	0.000730236	0.000730236	0.000000000	0.000000000	0
0	2538	M	F	CM015575.1	33577156	81	0.503144654	-0.006297348	1.000000000	1.000000000	0.537631104	1.860011434	0.000000000	-0.006297348	0.000000000	0.000000000	0.000000000	0.000000000	0.000000000	0
0	2538	M	F	CM015575.1	33577200	37	0.503144654	-0.006297348	1.000000000	1.000000000	0.537631104	1.860011434	0.000000000	-0.006297348	0.000000000	0.000000000	0.000000000	0.000000000	0.000000000	0
0	2574	M	F	CM015575.1	34929641	88	0.409981456	0.012440206	0.216223662	0.612500000	0.305431768	1.228281697	0.212893907	0.012440206	0.000000000	0.012161340	0.012161340	0.000000000	0.000000000	0
0	2575	M	F	CM015575.1	34930531	80	0.412264151	0.012291103	0.164467010	0.600961538	0.301298938	1.198659290	0.221153322	0.012291103	0.000000000	0.013169843	0.013169843	0.000000000	0.000000000	0
0	2593	M	F	CM015575.1	35644324	9	0.027208314	-0.006752901	1.000000000	0.972602740	0.059676052	15.851519254	0.012064511	-0.006752901	0.000000000	0.000002607	0.000002607	0.000000000	0.000000000	0
0	2593	M	F	CM015575.1	35644341	26	0.026141513	-0.003848845	1.000000000	0.898734177	0.055183196	14.637121035	0.046368743	-0.003848845	0.000000000	0.000037037	0.000037037	0.000000000	0.000000000	0
0	2593	M	F	CM015575.1	35644344	29	0.094396164	-0.024371038	0.449747608	2.253521127	0.422402104	12.022566708	0.352861634	-0.024371038	0.000000000	0.006684219	0.006684219	0.000000000	0.000000000	0
0	2607	M	F	CM015575.1	36229958	66	0.415383375	0.016904103	0.114574573	0.547325103	0.272994215	1.097330098	0.261754633	0.016904103	0.000000000	0.018466226	0.018466226	0.000000000	0.000000000	0
0	2615	M	F	CM015575.1	36447784	73	0.412264151	0.012291103	0.164467010	0.600961538	0.301298938	1.198659290	0.221153322	0.012291103	0.000000000	0.013169843	0.013169843	0.000000000	0.000000000	0
0	2655	M	F	CM015575.1	38010463	64	0.412264151	0.012291103	0.164467010	0.600961538	0.301298938	1.198659290	0.221153322	0.012291103	0.000000000	0.013169843	0.013169843	0.000000000	0.000000000	0
0	2693	M	F	CM015575.1	39988446	75	0.503225806	-0.006459222	1.000000000	1.000000000	0.533375620	1.874851349	0.000000000	-0.006459222	0.000000000	0.000000000	0.000000000	0.000000000	0.000000000	0
0	2693	M	F	CM015575.1	39988474	47	0.503225806	-0.006459222	1.000000000	1.000000000	0.533375620	1.874851349	0.000000000	-0.006459222	0.000000000	0.000000000	0.000000000	0.000000000	0.000000000	0
0	2693	M	F	CM015575.1	39988488	33	0.503225806	-0.006459222	1.000000000	1.000000000	0.533375620	1.874851349	0.000000000	-0.006459222	0.000000000	0.000000000	0.000000000	0.000000000	0.000000000	0
0	2693	M	F	CM015575.1	39988499	22	0.503225806	-0.006459222	1.000000000	1.000000000	0.533375620	1.874851349	0.000000000	-0.006459222	0.000000000	0.000000000	0.000000000	0.000000000	0.000000000	0
0	2693	M	F	CM015575.1	39988500	21	0.503225806	-0.006459222	1.000000000	1.000000000	0.533375620	1.874851349	0.000000000	-0.006459222	0.000000000	0.000000000	0.000000000	0.000000000	0.000000000	0
0	32085	M	F	CM015576.1	135966	41	0.512698413	-0.023690941	0.741867991	1.333333333	0.346110033	5.136452596	0.124938737	-0.023690941	0.000000000	0.004865104	0.004865104	0.000000000	0.000000000	0
0	3963	M	F	CM015576.1	369365	45	0.367456073	-0.002919767	0.452729278	1.381578947	0.656133278	2.909104677	0.140375707	-0.002919767	0.000000000	0.004719138	0.004719138	0.000000000	0.000000000	0
0	4059	M	F	CM015576.1	588354	68	0.314386792	-0.001528791	0.690250248	0.815217391	0.371911644	1.786928176	0.088726564	-0.001528791	0.000000000	0.001630107	0.001630107	0.000000000	0.000000000	0
0	4175	M	F	CM015576.1	811422	64	0.487482286	-0.007036587	0.735404888	1.161702128	0.596787697	2.261360011	0.065094785	-0.007036587	0.000000000	0.001333103	0.001333103	0.000000000	0.000000000	0
0	4175	M	F	CM015576.1	811428	70	0.350943396	-0.006486233	0.454072661	1.355555556	0.640107955	2.870657755	0.132117321	-0.006486233	0.000000000	0.003961517	0.003961517	0.000000000	0.000000000	0
0	4175	M	F	CM015576.1	811432	74	0.408417567	-0.005348086	0.858201951	0.921182266	0.454491716	1.867089622	0.035654431	-0.005348086	0.000000000	0.000341370	0.000341370	0.000000000	0.000000000	0
0	4175	M	F	CM015576.1	811441	83	0.027027027	0.028507127	0.486486486	2.166666667	0.188307300	24.929699785	0.335792102	0.028507127	0.000000000	0.014459665	0.014459665	0.000000000	0.000000000	0
0	3052	M	F	CM015576.1	1144248	32	0.389622642	0.000262920	0.477525488	0.767045455	0.378778398	1.553305923	0.115178899	0.000262920	0.000000000	0.003400349	0.003400349	0.000000000	0.000000000	0
0	3095	M	F	CM015576.1	1262370	62	0.427594340	-0.006556185	1.000000000	1.032983508	0.526780694	2.025615098	0.014093388	-0.006556185	0.000000000	0.000055756	0.000055756	0.000000000	0.000000000	0
0	3234	M	F	CM015576.1	1628911	44	0.503225806	-0.005758833	0.751284063	1.108710801	0.590619607	2.081271306	0.044818279	-0.005758833	0.000000000	0.000661376	0.000661376	0.000000000	0.000000000	0
0	3418	M	F	CM015576.1	2015600	79	0.012658228	0.067884273	0.468354430	0.435294118	0.038682206	4.898401300	0.361217202	0.067884273	0.000000000	0.007230160	0.007230160	0.000000000	0.000000000	0
0	3418	M	F	CM015576.1	2015609	88	0.039463087	-0.049967969	0.248322148	3.641025641	0.397508508	33.350399956	0.561223737	-0.049967969	0.000000000	0.017857143	0.017857143	0.000000000	0.000000000	0
0	3502	M	F	CM015576.1	2218797	74	0.298663522	-0.001409861	0.683312003	0.813333333	0.363555030	1.819562533	0.089731428	-0.001409861	0.000000000	0.001583981	0.001583981	0.000000000	0.000000000	0
0	3559	M	F	CM015576.1	2359439	89	0.428784119	-0.006142985	1.000000000	0.972540046	0.492338994	1.921103451	0.012092507	-0.006142985	0.000000000	0.000041200	0.000041200	0.000000000	0.000000000	0
0	3558	M	F	CM015576.1	2359537	12	0.432389937	-0.005977961	1.000000000	0.971264368	0.497363692	1.896709565	0.012662544	-0.005977961	0.000000000	0.000045568	0.000045568	0.000000000	0.000000000	0
0	3690	M	F	CM015576.1	2690802	23	0.503183091	-0.005002346	0.746806561	1.165567766	0.618550756	2.196340725	0.066537528	-0.005002346	0.000000000	0.001459360	0.001459360	0.000000000	0.000000000	0
0	3690	M	F	CM015576.1	2690807	28	0.335732010	-0.007528935	0.846136872	1.106250000	0.511621685	2.391980438	0.043853284	-0.007528935	0.000000000	0.000422411	0.000422411	0.000000000	0.000000000	0
0	3690	M	F	CM015576.1	2690824	45	0.503183091	-0.005002346	0.746806561	1.165567766	0.618550756	2.196340725	0.066537528	-0.005002346	0.000000000	0.001459360	0.001459360	0.000000000	0.000000000	0
0	3690	M	F	CM015576.1	2690849	70	0.335732010	-0.007528935	0.846136872	1.106250000	0.511621685	2.391980438	0.043853284	-0.007528935	0.000000000	0.000422411	0.000422411	0.000000000	0.000000000	0
0	3691	M	F	CM015576.1	2691260	19	0.493632075	-0.004906929	0.632650050	1.199158485	0.640187687	2.246186709	0.078876585	-0.004906929	0.000000000	0.002012117	0.002012117	0.000000000	0.000000000	0
0	3691	M	F	CM015576.1	2691282	41	0.493429009	-0.004942473	0.631214580	1.193548387	0.634874546	2.243841339	0.076840030	-0.004942473	0.000000000	0.001911387	0.001911387	0.000000000	0.000000000	0
0	3691	M	F	CM015576.1	2691285	44	0.493632075	-0.004906929	0.632650050	1.199158485	0.640187687	2.246186709	0.078876585	-0.004906929	0.000000000	0.002012117	0.002012117	0.000000000	0.000000000	0
0	3691	M	F	CM015576.1	2691291	50	0.493632075	-0.004906929	0.632650050	1.199158485	0.640187687	2.246186709	0.078876585	-0.004906929	0.000000000	0.002012117	0.002012117	0.000000000	0.000000000	0
0	3691	M	F	CM015576.1	2691333	92	0.493632075	-0.004906929	0.632650050	1.199158485	0.640187687	2.246186709	0.078876585	-0.004906929	0.000000000	0.002012117	0.002012117	0.000000000	0.000000000	0
0	3738	M	F	CM015576.1	2920074	80	0.383569182	-0.001936251	0.592029339	0.818452381	0.402164894	1.665645883	0.087006584	-0.001936251	0.000000000	0.001911419	0.001911419	0.000000000	0.000000000	0
0	3737	M	F	CM015576.1	2920158	7	0.374183665	0.000032110	0.581112099	0.789230769	0.382537591	1.628298035	0.102795992	0.000032110	0.000000000	0.002602427	0.002602427	0.000000000	0.000000000	0
0	3809	M	F	CM015576.1	3084994	83	0.503184713	-0.005747586	0.873558553	1.106756757	0.592778313	2.066388887	0.044052182	-0.005747586	0.000000000	0.000641849	0.000641849	0.000000000	0.000000000	0
0	3962	M	F	CM015576.1	3675827	58	0.503104088	-0.004942473	0.750247802	1.162162162	0.622286274	2.170417293	0.065266732	-0.004942473	0.000000000	0.001408055	0.001408055	0.000000000	0.000000000	0
0	3962	M	F	CM015576.1	3675828	57	0.503066038	-0.004885943	0.751637292	1.159459459	0.623082450	2.157573590	0.064255568	-0.004885943	0.000000000	0.001363387	0.001363387	0.000000000	0.000000000	0
0	3962	M	F	CM015576.1	3675829	56	0.503066038	-0.004885943	0.751637292	1.159459459	0.623082450	2.157573590	0.064255568	-0.004885943	0.000000000	0.001363387	0.001363387	0.000000000	0.000000000	0
0	3962	M	F	CM015576.1	3675830	55	0.503066038	-0.004885943	0.751637292	1.159459459	0.623082450	2.157573590	0.064255568	-0.004885943	0.000000000	0.001363387	0.001363387	0.000000000	0.000000000	0
0	3962	M	F	CM015576.1	3675831	54	0.503066038	-0.004885943	0.751637292	1.159459459	0.623082450	2.157573590	0.064255568	-0.004885943	0.000000000	0.001363387	0.001363387	0.000000000	0.000000000	0
0	3962	M	F	CM015576.1	3675840	45	0.503066038	-0.004885943	0.751637292	1.159459459	0.623082450	2.157573590	0.064255568	-0.004885943	0.000000000	0.001363387	0.001363387	0.000000000	0.000000000	0
0	3962	M	F	CM015576.1	3675846	39	0.503066038	-0.004885943	0.751637292	1.159459459	0.623082450	2.157573590	0.064255568	-0.004885943	0.000000000	0.001363387	0.001363387	0.000000000	0.000000000	0
0	3962	M	F	CM015576.1	3675855	30	0.503066038	-0.004885943	0.751637292	1.159459459	0.623082450	2.157573590	0.064255568	-0.004885943	0.000000000	0.001363387	0.001363387	0.000000000	0.000000000	0
0	3962	M	F	CM015576.1	3675856	29	0.503066038	-0.004885943	0.751637292	1.159459459	0.623082450	2.157573590	0.064255568	-0.004885943	0.000000000	0.001363387	0.001363387	0.000000000	0.000000000	0
0	3968	M	F	CM015576.1	3721873	83	0.332580827	-0.003237116	0.698570003	0.841354724	0.390447337	1.812991673	0.075020863	-0.003237116	0.000000000	0.001232505	0.001232505	0.000000000	0.000000000	0
0	3967	M	F	CM015576.1	3722028	75	0.428784119	-0.006142985	1.000000000	0.972540046	0.492338994	1.921103451	0.012092507	-0.006142985	0.000000000	0.000041200	0.000041200	0.000000000	0.000000000	0
0	3972	M	F	CM015576.1	3739855	46	0.503267974	-0.006558874	1.000000000	1.000000000	0.531397342	1.881831018	0.000000000	-0.006558874	0.000000000	0.000000000	0.000000000	0.000000000	0.000000000	0
0	3971	M	F	CM015576.1	3739928	30	0.503225806	-0.006459222	1.000000000	1.000000000	0.533375620	1.874851349	0.000000000	-0.006459222	0.000000000	0.000000000	0.000000000	0.000000000	0.000000000	0
0	3971	M	F	CM015576.1	3739931	33	0.503225806	-0.006459222	1.000000000	1.000000000	0.533375620	1.874851349	0.000000000	-0.006459222	0.000000000	0.000000000	0.000000000	0.000000000	0.000000000	0
0	3974	M	F	CM015576.1	3746493	72	0.392808192	-0.002343624	0.718885734	0.841269841	0.415001195	1.705380500	0.075064680	-0.002343624	0.000000000	0.001456198	0.001456198	0.000000000	0.000000000	0
0	3976	M	F	CM015576.1	3760324	34	0.476426799	-0.005823627	0.869688382	0.920000000	0.482529941	1.754088045	0.036212173	-0.005823627	0.000000000	0.000411184	0.000411184	0.000000000	0.000000000	0
0	3983	M	F	CM015576.1	4019450	74	0.377952756	0.013062169	0.108820148	0.507692308	0.223467600	1.153417672	0.294399417	0.013062169	0.000000000	0.020833333	0.020833333	0.000000000	0.000000000	0
0	3983	M	F	CM015576.1	4019508	16	0.377952756	0.013062169	0.108820148	0.507692308	0.223467600	1.153417672	0.294399417	0.013062169	0.000000000	0.020833333	0.020833333	0.000000000	0.000000000	0
0	3983	M	F	CM015576.1	4019509	15	0.377952756	0.013062169	0.108820148	0.507692308	0.223467600	1.153417672	0.294399417	0.013062169	0.000000000	0.020833333	0.020833333	0.000000000	0.000000000	0
0	3982	M	F	CM015576.1	4019563	42	0.377419355	-0.001839409	0.585068208	0.814285714	0.394171185	1.682165643	0.089223184	-0.001839409	0.000000000	0.001977587	0.001977587	0.000000000	0.000000000	0
0	3994	M	F	CM015576.1	4375930	86	0.420624043	-0.005905615	1.000000000	0.953523238	0.481863492	1.886855056	0.020668718	-0.005905615	0.000000000	0.000118232	0.000118232	0.000000000	0.000000000	0
0	4019	M	F	CM015576.1	4712323	12	0.427594340	-0.005079755	0.864328310	0.918079096	0.468454626	1.799254785	0.037119901	-0.005079755	0.000000000	0.000387529	0.000387529	0.000000000	0.000000000	0
0	4018	M	F	CM015576.1	4712422	90	0.430621624	-0.005883254	1.000000000	0.950292398	0.484070144	1.865547076	0.022142745	-0.005883254	0.000000000	0.000138921	0.000138921	0.000000000	0.000000000	0
0	4043	M	F	CM015576.1	5308239	43	0.500314465	-0.000633297	0.427930486	1.333333333	0.714649122	2.487623258	0.124938737	-0.000633297	0.000000000	0.005118075	0.005118075	0.000000000	0.000000000	0
0	4066	M	F	CM015576.1	6055051	84	0.424634921	-0.009865775	0.845528365	1.145833333	0.531263334	2.471343201	0.059121452	-0.009865775	0.000000000	0.000956938	0.000956938	0.000000000	0.000000000	0
0	4081	M	F	CM015576.1	6639370	21	0.193259695	-0.008715724	0.613715915	1.369047619	0.493286946	3.799596562	0.136418554	-0.008715724	0.000000000	0.002315957	0.002315957	0.000000000	0.000000000	0
0	4084	M	F	CM015576.1	6779087	85	0.503144654	-0.005669981	0.874278046	1.105471325	0.594219016	2.056593307	0.043547482	-0.005669981	0.000000000	0.000626566	0.000626566	0.000000000	0.000000000	0
0	4098	M	F	CM015576.1	6972528	49	0.503144654	-0.005669981	0.874278046	1.105471325	0.594219016	2.056593307	0.043547482	-0.005669981	0.000000000	0.000626566	0.000626566	0.000000000	0.000000000	0
0	4104	M	F	CM015576.1	7046960	90	0.503066038	-0.004885943	0.638752052	1.165311653	0.626172148	2.168654822	0.066442089	-0.004885943	0.000000000	0.001457386	0.001457386	0.000000000	0.000000000	0
0	4106	M	F	CM015576.1	7086406	58	0.401257862	0.000145459	0.482692357	0.768115942	0.383238081	1.539518461	0.114573221	0.000145459	0.000000000	0.003464775	0.003464775	0.000000000	0.000000000	0
0	4106	M	F	CM015576.1	7086435	87	0.401257862	0.000145459	0.482692357	0.768115942	0.383238081	1.539518461	0.114573221	0.000145459	0.000000000	0.003464775	0.003464775	0.000000000	0.000000000	0
0	4116	M	F	CM015576.1	7228303	48	0.350943396	-0.007385685	0.708361709	1.171875000	0.555879145	2.470484867	0.068881289	-0.007385685	0.000000000	0.001086947	0.001086947	0.000000000	0.000000000	0
0	4122	M	F	CM015576.1	7533812	59	0.401257862	0.000145459	0.482692357	0.768115942	0.383238081	1.539518461	0.114573221	0.000145459	0.000000000	0.003464775	0.003464775	0.000000000	0.000000000	0
0	4127	M	F	CM015576.1	7577881	58	0.503066038	-0.004885943	0.638752052	1.165311653	0.626172148	2.168654822	0.066442089	-0.004885943	0.000000000	0.001457386	0.001457386	0.000000000	0.000000000	0
0	4136	M	F	CM015576.1	7723986	70	0.050616051	-0.060044477	0.496503497	2.707317073	0.269690512	27.177692208	0.432539122	-0.060044477	0.000000000	0.022556391	0.022556391	0.000000000	0.000000000	0
0	4140	M	F	CM015576.1	7734438	79	0.364465409	-0.006386122	1.000000000	1.006944444	0.485634262	2.087861574	0.003005510	-0.006386122	0.000000000	0.000002162	0.000002162	0.000000000	0.000000000	0
0	4144	M	F	CM015576.1	7741157	92	0.360961058	-0.007045258	1.000000000	1.047794118	0.500635151	2.192959305	0.020275956	-0.007045258	0.000000000	0.000097165	0.000097165	0.000000000	0.000000000	0
0	4151	M	F	CM015576.1	7854682	47	0.503225806	-0.005799249	0.751669201	1.108333333	0.591034172	2.078395525	0.044670395	-0.005799249	0.000000000	0.000659196	0.000659196	0.000000000	0.000000000	0
0	4159	M	F	CM015576.1	7991427	63	0.502830189	-0.003787879	0.530761953	1.228571429	0.659789199	2.287681819	0.089400411	-0.003787879	0.000000000	0.002634792	0.002634792	0.000000000	0.000000000	0
0	4161	M	F	CM015576.1	7996040	78	0.502862211	-0.003814591	0.528662343	1.230000000	0.658192950	2.298566097	0.089905111	-0.003814591	0.000000000	0.002667525	0.002667525	0.000000000	0.000000000	0
0	4165	M	F	CM015576.1	8041952	87	0.502437107	-0.002374314	0.432571962	1.295552367	0.695202986	2.414339365	0.112454972	-0.002374314	0.000000000	0.004160377	0.004160377	0.000000000	0.000000000	0
0	4167	M	F	CM015576.1	8058452	29	0.398693864	-0.000113941	0.591723057	0.787878788	0.390577977	1.589318960	0.103540592	-0.000113941	0.000000000	0.002812013	0.002812013	0.000000000	0.000000000	0
0	4173	M	F	CM015576.1	8103289	6	0.012987013	0.040948644	0.480519481	0.456790123	0.040573731	5.142667695	0.340283295	0.040948644	0.000000000	0.007065889	0.007065889	0.000000000	0.000000000	0
0	4173	M	F	CM015576.1	8103299	16	0.367456073	-0.006194085	1.000000000	0.969034608	0.462468411	2.030469649	0.013660712	-0.006194085	0.000000000	0.000045107	0.000045107	0.000000000	0.000000000	0
0	4173	M	F	CM015576.1	8103312	29	0.012658228	0.067884273	0.468354430	0.435294118	0.038682206	4.898401300	0.361217202	0.067884273	0.000000000	0.007230160	0.007230160	0.000000000	0.000000000	0
0	4183	M	F	CM015576.1	8192721	89	0.401257862	0.000145459	0.482692357	0.768115942	0.383238081	1.539518461	0.114573221	0.000145459	0.000000000	0.003464775	0.003464775	0.000000000	0.000000000	0
0	4203	M	F	CM015576.1	8703371	21	0.398693864	0.000544574	0.475421626	0.743338008	0.368197488	1.500693007	0.128813660	0.000544574	0.000000000	0.004346788	0.004346788	0.000000000	0.000000000	0
0	4203	M	F	CM015576.1	8703374	24	0.398693864	0.000544574	0.475421626	0.743338008	0.368197488	1.500693007	0.128813660	0.000544574	0.000000000	0.004346788	0.004346788	0.000000000	0.000000000	0
0	4205	M	F	CM015576.1	8720070	73	0.012500000	0.053030303	0.475000000	0.447058824	0.039738884	5.029371021	0.349635329	0.053030303	0.000000000	0.006951341	0.006951341	0.000000000	0.000000000	0
0	4207	M	F	CM015576.1	8742146	42	0.381550892	-0.010601918	0.692184788	1.216931217	0.553336968	2.676346735	0.085266032	-0.010601918	0.000000000	0.001781664	0.001781664	0.000000000	0.000000000	0
0	4210	M	F	CM015576.1	8778881	92	0.364185277	-0.005415226	1.000000000	0.938271605	0.448392962	1.963352861	0.027671427	-0.005415226	0.000000000	0.000183401	0.000183401	0.000000000	0.000000000	0
0	4220	M	F	CM015576.1	8901009	76	0.374183665	-0.006025152	1.000000000	0.967741935	0.469348012	1.995373220	0.014240439	-0.006025152	0.000000000	0.000049926	0.000049926	0.000000000	0.000000000	0
0	4224	M	F	CM015576.1	8939241	9	0.012820513	0.054466955	0.474358974	0.445783133	0.039605398	5.017563584	0.350876368	0.054466955	0.000000000	0.007149085	0.007149085	0.000000000	0.000000000	0
0	4228	M	F	CM015576.1	9146249	33	0.013698630	0.014076469	0.493150685	0.480000000	0.042589246	5.409816355	0.318758763	0.014076469	0.000000000	0.007088123	0.007088123	0.000000000	0.000000000	0
0	4228	M	F	CM015576.1	9146267	15	0.411840412	-0.011718750	0.834315134	1.136752137	0.494510675	2.613099139	0.055665779	-0.011718750	0.000000000	0.000813802	0.000813802	0.000000000	0.000000000	0
0	4228	M	F	CM015576.1	9146269	13	0.174183007	-0.021443607	0.381403135	2.007692308	0.586909794	6.867884035	0.302697155	-0.021443607	0.000000000	0.009356872	0.009356872	0.000000000	0.000000000	0
0	4228	M	F	CM015576.1	9146275	7	0.139153855	0.017480433	0.512681732	0.549019608	0.147592044	2.042268143	0.260412145	0.017480433	0.000000000	0.006116314	0.006116314	0.000000000	0.000000000	0
0	4235	M	F	CM015576.1	9223635	46	0.350943396	-0.003787879	0.260888008	1.571428571	0.737165110	3.349843503	0.196294645	-0.003787879	0.000000000	0.008632693	0.008632693	0.000000000	0.000000000	0
0	4256	M	F	CM015576.1	9653746	92	0.398693864	-0.000113941	0.591723057	0.787878788	0.390577977	1.589318960	0.103540592	-0.000113941	0.000000000	0.002812013	0.002812013	0.000000000	0.000000000	0
0	4258	M	F	CM015576.1	9658213	63	0.401257862	0.000145459	0.482692357	0.768115942	0.383238081	1.539518461	0.114573221	0.000145459	0.000000000	0.003464775	0.003464775	0.000000000	0.000000000	0
0	4262	M	F	CM015576.1	9689047	87	0.401257862	0.000145459	0.482692357	0.768115942	0.383238081	1.539518461	0.114573221	0.000145459	0.000000000	0.003464775	0.003464775	0.000000000	0.000000000	0
0	2998	M	F	CM015576.1	10114443	76	0.377358491	0.000394571	0.471994763	0.765567766	0.373765972	1.568077482	0.116016361	0.000394571	0.000000000	0.003341688	0.003341688	0.000000000	0.000000000	0
0	3020	M	F	CM015576.1	10629638	59	0.395518868	-0.001992194	0.596500303	0.818181818	0.406392854	1.647227505	0.087150176	-0.001992194	0.000000000	0.001977215	0.001977215	0.000000000	0.000000000	0
0	3020	M	F	CM015576.1	10629639	58	0.395518868	-0.001992194	0.596500303	0.818181818	0.406392854	1.647227505	0.087150176	-0.001992194	0.000000000	0.001977215	0.001977215	0.000000000	0.000000000	0
0	3020	M	F	CM015576.1	10629680	17	0.395518868	-0.001992194	0.596500303	0.818181818	0.406392854	1.647227505	0.087150176	-0.001992194	0.000000000	0.001977215	0.001977215	0.000000000	0.000000000	0
0	3019	M	F	CM015576.1	10629781	87	0.386761267	-0.000045150	0.586577246	0.788690476	0.386823539	1.608052782	0.103093403	-0.000045150	0.000000000	0.002704930	0.002704930	0.000000000	0.000000000	0
0	3032	M	F	CM015576.1	10800078	55	0.392808192	-0.001642169	0.589979123	0.791788856	0.390461458	1.605611977	0.101390615	-0.001642169	0.000000000	0.002656452	0.002656452	0.000000000	0.000000000	0
0	3033	M	F	CM015576.1	10807259	42	0.386761267	-0.000045150	0.586577246	0.788690476	0.386823539	1.608052782	0.103093403	-0.000045150	0.000000000	0.002704930	0.002704930	0.000000000	0.000000000	0
0	3045	M	F	CM015576.1	11184292	84	0.227136432	-0.008106074	0.790637419	0.857843137	0.289342342	2.543336182	0.066592119	-0.008106074	0.000000000	0.000660066	0.000660066	0.000000000	0.000000000	0
0	3045	M	F	CM015576.1	11184295	81	0.387677397	-0.002624988	0.379724203	1.624708625	0.676588105	3.901455104	0.210775486	-0.002624988	0.000000000	0.011011087	0.011011087	0.000000000	0.000000000	0
0	3045	M	F	CM015576.1	11184300	76	0.173163418	-0.010169891	0.531129444	1.716981132	0.474203820	6.216787133	0.234765523	-0.010169891	0.000000000	0.005953412	0.005953412	0.000000000	0.000000000	0
0	3045	M	F	CM015576.1	11184303	73	0.197740113	-0.016710183	0.138050433	3.148148148	0.819567191	12.092769051	0.498055162	-0.016710183	0.000000000	0.025671551	0.025671551	0.000000000	0.000000000	0
0	3045	M	F	CM015576.1	11184305	71	0.184267710	-0.020198039	0.220433312	2.781818182	0.713209845	10.850260203	0.444328741	-0.020198039	0.000000000	0.019662277	0.019662277	0.000000000	0.000000000	0
0	3045	M	F	CM015576.1	11184306	70	0.503399378	-0.006837322	1.000000000	0.947368421	0.492742343	1.821452809	0.023481096	-0.006837322	0.000000000	0.000182509	0.000182509	0.000000000	0.000000000	0
0	3045	M	F	CM015576.1	11184314	62	0.465732087	-0.006896695	0.841693079	0.897435897	0.407603259	1.975919406	0.046996563	-0.006896695	0.000000000	0.000668896	0.000668896	0.000000000	0.000000000	0
0	3045	M	F	CM015576.1	11184317	59	0.486183719	-0.010242541	0.840649968	1.134453782	0.512408597	2.511638936	0.054786807	-0.010242541	0.000000000	0.000930969	0.000930969	0.000000000	0.000000000	0
0	3044	M	F	CM015576.1	11184455	82	0.389622642	0.000262920	0.477525488	0.767045455	0.378778398	1.553305923	0.115178899	0.000262920	0.000000000	0.003400349	0.003400349	0.000000000	0.000000000	0
0	3056	M	F	CM015576.1	11469562	92	0.200314218	-0.006963055	1.000000000	0.982142857	0.334697612	2.882018147	0.007825338	-0.006963055	0.000000000	0.000008032	0.000008032	0.000000000	0.000000000	0
0	3077	M	F	CM015576.1	12266975	65	0.409981456	0.005343967	0.377421587	0.694444444	0.347132892	1.389246300	0.158362492	0.005343967	0.000000000	0.006752770	0.006752770	0.000000000	0.000000000	0
0	3077	M	F	CM015576.1	12266976	64	0.409981456	0.005343967	0.377421587	0.694444444	0.347132892	1.389246300	0.158362492	0.005343967	0.000000000	0.006752770	0.006752770	0.000000000	0.000000000	0
0	3128	M	F	CM015576.1	13413266	36	0.395518868	-0.001992194	0.596500303	0.818181818	0.406392854	1.647227505	0.087150176	-0.001992194	0.000000000	0.001977215	0.001977215	0.000000000	0.000000000	0
0	3148	M	F	CM015576.1	14049166	83	0.042240493	-0.004795656	0.622302158	0.492753623	0.043652396	5.562263544	0.307370174	-0.004795656	0.000000000	0.002433090	0.002433090	0.000000000	0.000000000	0
0	3151	M	F	CM015576.1	14065967	8	0.374161786	0.004086813	0.351897040	0.681027967	0.326080808	1.422344035	0.166835053	0.004086813	0.000000000	0.006824355	0.006824355	0.000000000	0.000000000	0
0	3151	M	F	CM015576.1	14066028	69	0.374161786	0.004086813	0.351897040	0.681027967	0.326080808	1.422344035	0.166835053	0.004086813	0.000000000	0.006824355	0.006824355	0.000000000	0.000000000	0
0	3158	M	F	CM015576.1	14242697	18	0.041654180	0.059770460	0.107273428	4.545454545	0.495570175	41.691687849	0.657577319	0.059770460	0.000000000	0.023487093	0.023487093	0.000000000	0.000000000	0
0	3160	M	F	CM015576.1	14291734	57	0.392808192	-0.002343624	0.718885734	0.841269841	0.415001195	1.705380500	0.075064680	-0.002343624	0.000000000	0.001456198	0.001456198	0.000000000	0.000000000	0
0	3159	M	F	CM015576.1	14291860	72	0.395518868	-0.001992194	0.596500303	0.818181818	0.406392854	1.647227505	0.087150176	-0.001992194	0.000000000	0.001977215	0.001977215	0.000000000	0.000000000	0
0	3161	M	F	CM015576.1	14356637	69	0.398693864	-0.003519905	0.721312991	0.845007452	0.419118669	1.703664490	0.073139461	-0.003519905	0.000000000	0.001403890	0.001403890	0.000000000	0.000000000	0
0	3179	M	F	CM015576.1	14728407	44	0.395518868	-0.001992194	0.596500303	0.818181818	0.406392854	1.647227505	0.087150176	-0.001992194	0.000000000	0.001977215	0.001977215	0.000000000	0.000000000	0
0	3209	M	F	CM015576.1	15391339	12	0.503144654	-0.005669981	0.874278046	1.105471325	0.594219016	2.056593307	0.043547482	-0.005669981	0.000000000	0.000626566	0.000626566	0.000000000	0.000000000	0
0	3208	M	F	CM015576.1	15391405	57	0.503184713	-0.005716355	0.752994369	1.107046070	0.592455769	2.068594934	0.044165695	-0.005716355	0.000000000	0.000643501	0.000643501	0.000000000	0.000000000	0
0	3208	M	F	CM015576.1	15391411	63	0.503184713	-0.005716355	0.752994369	1.107046070	0.592455769	2.068594934	0.044165695	-0.005716355	0.000000000	0.000643501	0.000643501	0.000000000	0.000000000	0
0	3208	M	F	CM015576.1	15391441	93	0.404040404	-0.003352228	0.581935250	0.806060606	0.388322831	1.673179244	0.093632303	-0.003352228	0.000000000	0.002328482	0.002328482	0.000000000	0.000000000	0
0	3224	M	F	CM015576.1	15848841	28	0.406839623	-0.005145659	0.861516016	0.925484352	0.464314513	1.844700653	0.033630920	-0.005145659	0.000000000	0.000302689	0.000302689	0.000000000	0.000000000	0
0	3227	M	F	CM015576.1	16000299	10	0.503143093	-0.004974472	0.634551509	1.170000000	0.623692279	2.194832366	0.068185862	-0.004974472	0.000000000	0.001534584	0.001534584	0.000000000	0.000000000	0
0	3229	M	F	CM015576.1	16042361	16	0.412264151	-0.006084876	1.000000000	0.981818182	0.494698478	1.948594921	0.007968930	-0.006084876	0.000000000	0.000017205	0.000017205	0.000000000	0.000000000	0
0	3228	M	F	CM015576.1	16042463	89	0.404418286	-0.004942473	0.859391552	0.900000000	0.448722003	1.805126548	0.045757491	-0.004942473	0.000000000	0.000557395	0.000557395	0.000000000	0.000000000	0
0	3232	M	F	CM015576.1	16184512	14	0.406839623	-0.005145659	0.861516016	0.925484352	0.464314513	1.844700653	0.033630920	-0.005145659	0.000000000	0.000302689	0.000302689	0.000000000	0.000000000	0
0	3242	M	F	CM015576.1	16354354	28	0.350943396	-0.003787879	0.849949636	0.878787879	0.418241018	1.846466754	0.056115942	-0.003787879	0.000000000	0.000727626	0.000727626	0.000000000	0.000000000	0
0	3242	M	F	CM015576.1	16354378	52	0.350943396	-0.003787879	0.849949636	0.878787879	0.418241018	1.846466754	0.056115942	-0.003787879	0.000000000	0.000727626	0.000727626	0.000000000	0.000000000	0
0	3242	M	F	CM015576.1	16354382	56	0.350943396	-0.003787879	0.849949636	0.878787879	0.418241018	1.846466754	0.056115942	-0.003787879	0.000000000	0.000727626	0.000727626	0.000000000	0.000000000	0
0	3245	M	F	CM015576.1	16361342	81	0.339917762	-0.006147584	1.000000000	0.988636364	0.462241721	2.114482133	0.004963420	-0.006147584	0.000000000	0.000005495	0.000005495	0.000000000	0.000000000	0
0	3249	M	F	CM015576.1	16385337	52	0.496654035	-0.002343624	0.423571121	1.333333333	0.709103345	2.507078538	0.124938737	-0.002343624	0.000000000	0.005056076	0.005056076	0.000000000	0.000000000	0
0	3250	M	F	CM015576.1	16407657	15	0.448849773	-0.005213035	0.863711810	0.905185185	0.461335541	1.776061341	0.043262563	-0.005213035	0.000000000	0.000552212	0.000552212	0.000000000	0.000000000	0
0	3257	M	F	CM015576.1	16440038	76	0.406839623	-0.005145659	0.861516016	0.925484352	0.464314513	1.844700653	0.033630920	-0.005145659	0.000000000	0.000302689	0.000302689	0.000000000	0.000000000	0
0	3256	M	F	CM015576.1	16440154	43	0.404418286	-0.004942473	0.859391552	0.900000000	0.448722003	1.805126548	0.045757491	-0.004942473	0.000000000	0.000557395	0.000557395	0.000000000	0.000000000	0
0	3259	M	F	CM015576.1	16677770	66	0.404418286	-0.005540892	1.000000000	0.951600312	0.474102993	1.910013579	0.021545424	-0.005540892	0.000000000	0.000123286	0.000123286	0.000000000	0.000000000	0
0	3269	M	F	CM015576.1	16853921	54	0.503144654	-0.005669981	0.874278046	1.105471325	0.594219016	2.056593307	0.043547482	-0.005669981	0.000000000	0.000626566	0.000626566	0.000000000	0.000000000	0
0	3268	M	F	CM015576.1	16854009	37	0.503066038	-0.004885943	0.638752052	1.165311653	0.626172148	2.168654822	0.066442089	-0.004885943	0.000000000	0.001457386	0.001457386	0.000000000	0.000000000	0
0	3287	M	F	CM015576.1	17379203	32	0.503756708	-0.001827613	0.482554822	1.358175751	0.680966604	2.708857322	0.132955972	-0.001827613	0.000000000	0.005822201	0.005822201	0.000000000	0.000000000	0
0	3294	M	F	CM015576.1	17513972	87	0.448717949	-0.018872870	1.000000000	1.055555556	0.330370307	3.372571648	0.023481096	-0.018872870	0.000000000	0.000160064	0.000160064	0.000000000	0.000000000	0
0	3294	M	F	CM015576.1	17513974	85	0.505255614	-0.010273473	1.000000000	0.925925926	0.405900947	2.112187286	0.033423755	-0.010273473	0.000000000	0.000363702	0.000363702	0.000000000	0.000000000	0
0	3294	M	F	CM015576.1	17513979	80	0.500233100	-0.011554315	0.804253588	0.839160839	0.313995999	2.242674797	0.076154791	-0.011554315	0.000000000	0.001853422	0.001853422	0.000000000	0.000000000	0
0	3294	M	F	CM015576.1	17513981	78	0.506024096	-0.011973259	1.000000000	1.000000000	0.423449867	2.361554646	0.000000000	-0.011973259	0.000000000	0.000000000	0.000000000	0.000000000	0.000000000	0
0	3294	M	F	CM015576.1	17513983	76	0.505617978	-0.010820875	1.000000000	1.000000000	0.433184182	2.308486876	0.000000000	-0.010820875	0.000000000	0.000000000	0.000000000	0.000000000	0.000000000	0
0	3294	M	F	CM015576.1	17513986	73	0.049367089	-0.147530630	0.513924051	2.106382979	0.209799845	21.148010111	0.323537337	-0.147530630	0.000000000	0.017094017	0.017094017	0.000000000	0.000000000	0
0	3294	M	F	CM015576.1	17513989	70	0.506012658	-0.011238551	0.822586150	1.133333333	0.462780585	2.775493368	0.054357662	-0.011238551	0.000000000	0.000938086	0.000938086	0.000000000	0.000000000	0
0	3294	M	F	CM015576.1	17513993	66	0.506160506	-0.011702018	1.000000000	1.090909091	0.442330319	2.690483998	0.037788561	-0.011702018	0.000000000	0.000457666	0.000457666	0.000000000	0.000000000	0
0	3294	M	F	CM015576.1	17513997	62	0.505494505	-0.010735373	1.000000000	1.000000000	0.438489414	2.280556767	0.000000000	-0.010735373	0.000000000	0.000000000	0.000000000	0.000000000	0.000000000	0
0	3294	M	F	CM015576.1	17514000	59	0.505617978	-0.011083403	1.000000000	1.000000000	0.435370636	2.296893539	0.000000000	-0.011083403	0.000000000	0.000000000	0.000000000	0.000000000	0.000000000	0
0	3294	M	F	CM015576.1	17514002	57	0.504538939	-0.009056589	0.680028448	1.210526316	0.531810825	2.755442144	0.082974235	-0.009056589	0.000000000	0.002254690	0.002254690	0.000000000	0.000000000	0
0	3294	M	F	CM015576.1	17514006	53	0.177683765	-0.015574651	1.000000000	0.931034483	0.172829898	5.015481808	0.031034234	-0.015574651	0.000000000	0.000111607	0.000111607	0.000000000	0.000000000	0
0	3294	M	F	CM015576.1	17514008	51	0.023255814	0.131075915	0.441860465	0.387755102	0.033878268	4.438066823	0.411442479	0.131075915	0.000000000	0.014860681	0.014860681	0.000000000	0.000000000	0
0	3294	M	F	CM015576.1	17514009	50	0.506315789	-0.012739417	1.000000000	0.904761905	0.367447175	2.227787178	0.043465694	-0.012739417	0.000000000	0.000623701	0.000623701	0.000000000	0.000000000	0
0	3294	M	F	CM015576.1	17514011	48	0.505747126	-0.011579402	1.000000000	1.000000000	0.433175846	2.308531304	0.000000000	-0.011579402	0.000000000	0.000000000	0.000000000	0.000000000	0.000000000	0
0	3294	M	F	CM015576.1	17514016	43	0.506024096	-0.011331520	1.000000000	1.000000000	0.418379116	2.390176667	0.000000000	-0.011331520	0.000000000	0.000000000	0.000000000	0.000000000	0.000000000	0
0	3294	M	F	CM015576.1	17514020	39	0.475352113	-0.006772487	0.626793348	1.428571429	0.547663024	3.726408829	0.154901960	-0.006772487	0.000000000	0.007407407	0.007407407	0.000000000	0.000000000	0
0	3294	M	F	CM015576.1	17514026	33	0.021276596	0.118884316	0.446808511	0.396226415	0.034729042	4.520578801	0.402056575	0.118884316	0.000000000	0.013312852	0.013312852	0.000000000	0.000000000	0
0	3298	M	F	CM015576.1	17582211	74	0.503143093	-0.004996878	0.635087872	1.168091168	0.623079897	2.189826671	0.067476740	-0.004996878	0.000000000	0.001505922	0.001505922	0.000000000	0.000000000	0
0	3297	M	F	CM015576.1	17582289	7	0.503066038	-0.006140874	0.875666835	1.054054054	0.566628279	1.960773916	0.022862883	-0.006140874	0.000000000	0.000172724	0.000172724	0.000000000	0.000000000	0
0	3304	M	F	CM015576.1	17699980	67	0.350943396	-0.003787879	0.849949636	0.878787879	0.418241018	1.846466754	0.056115942	-0.003787879	0.000000000	0.000727626	0.000727626	0.000000000	0.000000000	0
0	3303	M	F	CM015576.1	17700100	56	0.347093445	-0.004439116	0.849527876	0.914438503	0.431231286	1.939093482	0.038845496	-0.004439116	0.000000000	0.000344396	0.000344396	0.000000000	0.000000000	0
0	3334	M	F	CM015576.1	18146142	78	0.406839623	-0.006697409	1.000000000	1.047619048	0.525166154	2.089825592	0.020203386	-0.006697409	0.000000000	0.000108968	0.000108968	0.000000000	0.000000000	0
0	3351	M	F	CM015576.1	18578549	13	0.350943396	-0.003787879	0.260888008	1.571428571	0.737165110	3.349843503	0.196294645	-0.003787879	0.000000000	0.008632693	0.008632693	0.000000000	0.000000000	0
0	3377	M	F	CM015576.1	19392554	70	0.347093445	-0.007233105	1.000000000	1.059615385	0.498823352	2.250866483	0.025148255	-0.007233105	0.000000000	0.000143648	0.000143648	0.000000000	0.000000000	0
0	3391	M	F	CM015576.1	19658200	84	0.082631038	0.012798327	0.118255760	0.188405797	0.021433633	1.656123523	0.724905738	0.012798327	0.000000000	0.019900498	0.019900498	0.000000000	0.000000000	0
0	3391	M	F	CM015576.1	19658219	65	0.012658228	0.067884273	0.468354430	0.435294118	0.038682206	4.898401300	0.361217202	0.067884273	0.000000000	0.007230160	0.007230160	0.000000000	0.000000000	0
0	3442	M	F	CM015576.1	20625591	51	0.498113208	-0.000619356	0.342006562	1.384096024	0.739845326	2.589354472	0.141166221	-0.000619356	0.000000000	0.006480849	0.006480849	0.000000000	0.000000000	0
0	3450	M	F	CM015576.1	20966320	37	0.406839623	-0.002042161	0.600666676	0.817671809	0.410128006	1.630191494	0.087420975	-0.002042161	0.000000000	0.002046178	0.002046178	0.000000000	0.000000000	0
0	3464	M	F	CM015576.1	21290117	31	0.404418286	-0.002343624	0.722489948	0.838709677	0.417962476	1.683007360	0.076388346	-0.002343624	0.000000000	0.001552304	0.001552304	0.000000000	0.000000000	0
0	3483	M	F	CM015576.1	21654568	42	0.357783019	-0.001802801	0.194159446	1.669789227	0.786726615	3.544046955	0.222661655	-0.001802801	0.000000000	0.011261399	0.011261399	0.000000000	0.000000000	0
0	3489	M	F	CM015576.1	21741179	83	0.357783019	-0.001802801	0.194159446	1.669789227	0.786726615	3.544046955	0.222661655	-0.001802801	0.000000000	0.011261399	0.011261399	0.000000000	0.000000000	0
0	3488	M	F	CM015576.1	21741308	49	0.350943396	-0.003787879	0.260888008	1.571428571	0.737165110	3.349843503	0.196294645	-0.003787879	0.000000000	0.008632693	0.008632693	0.000000000	0.000000000	0
0	3496	M	F	CM015576.1	21899894	50	0.357783019	-0.001802801	0.194159446	1.669789227	0.786726615	3.544046955	0.222661655	-0.001802801	0.000000000	0.011261399	0.011261399	0.000000000	0.000000000	0
0	3500	M	F	CM015576.1	22133386	56	0.364465409	-0.003787879	0.271168392	1.533333333	0.730840576	3.216995867	0.185636577	-0.003787879	0.000000000	0.008046432	0.008046432	0.000000000	0.000000000	0
0	3529	M	F	CM015576.1	22811023	65	0.339917762	-0.006849385	1.000000000	1.054687500	0.493250408	2.255174460	0.023123799	-0.006849385	0.000000000	0.000119357	0.000119357	0.000000000	0.000000000	0
0	3528	M	F	CM015576.1	22811094	9	0.350943396	-0.003787879	0.260888008	1.571428571	0.737165110	3.349843503	0.196294645	-0.003787879	0.000000000	0.008632693	0.008632693	0.000000000	0.000000000	0
0	3528	M	F	CM015576.1	22811095	10	0.350943396	-0.003787879	0.260888008	1.571428571	0.737165110	3.349843503	0.196294645	-0.003787879	0.000000000	0.008632693	0.008632693	0.000000000	0.000000000	0
0	3528	M	F	CM015576.1	22811103	18	0.401257862	0.000145459	0.482692357	0.768115942	0.383238081	1.539518461	0.114573221	0.000145459	0.000000000	0.003464775	0.003464775	0.000000000	0.000000000	0
0	3531	M	F	CM015576.1	22826309	87	0.347093445	-0.003308420	0.338916172	1.524590164	0.710816016	3.270009560	0.183153114	-0.003308420	0.000000000	0.007480927	0.007480927	0.000000000	0.000000000	0
0	3531	M	F	CM015576.1	22826365	31	0.347093445	-0.003308420	0.338916172	1.524590164	0.710816016	3.270009560	0.183153114	-0.003308420	0.000000000	0.007480927	0.007480927	0.000000000	0.000000000	0
0	3530	M	F	CM015576.1	22826471	78	0.347093445	-0.003308420	0.338916172	1.524590164	0.710816016	3.270009560	0.183153114	-0.003308420	0.000000000	0.007480927	0.007480927	0.000000000	0.000000000	0
0	3547	M	F	CM015576.1	23252333	23	0.341239198	0.002915387	0.239857286	1.620979021	0.732696634	3.586167676	0.209777394	0.002915387	0.000000000	0.009698276	0.009698276	0.000000000	0.000000000	0
0	3556	M	F	CM015576.1	23592003	18	0.012987013	-0.061255743	1.000000000	1.780487805	0.158144954	20.045766533	0.250539003	-0.061255743	0.000000000	0.005738881	0.005738881	0.000000000	0.000000000	0
0	3556	M	F	CM015576.1	23592004	19	0.388845247	-0.002987140	0.557238672	0.761133603	0.351274268	1.649208083	0.118539104	-0.002987140	0.000000000	0.003581524	0.003581524	0.000000000	0.000000000	0
0	3556	M	F	CM015576.1	23592007	22	0.397206349	-0.005228991	0.549821543	1.322962963	0.599925844	2.917412243	0.121547686	-0.005228991	0.000000000	0.003828905	0.003828905	0.000000000	0.000000000	0
0	3556	M	F	CM015576.1	23592012	27	0.025155204	-0.002343624	1.000000000	0.879518072	0.054040348	14.314342399	0.055755232	-0.002343624	0.000000000	0.000051563	0.000051563	0.000000000	0.000000000	0
0	3556	M	F	CM015576.1	23592027	42	0.493319630	-0.007267162	1.000000000	1.034013605	0.528754059	2.022082136	0.014526253	-0.007267162	0.000000000	0.000068250	0.000068250	0.000000000	0.000000000	0
0	3563	M	F	CM015576.1	23661184	92	0.336792453	-0.003787879	0.249944204	1.615384615	0.744323491	3.505824399	0.208275942	-0.003787879	0.000000000	0.009287926	0.009287926	0.000000000	0.000000000	0
0	3562	M	F	CM015576.1	23661279	6	0.336792453	-0.003787879	0.249944204	1.615384615	0.744323491	3.505824399	0.208275942	-0.003787879	0.000000000	0.009287926	0.009287926	0.000000000	0.000000000	0
0	3562	M	F	CM015576.1	23661299	26	0.336792453	-0.003787879	0.249944204	1.615384615	0.744323491	3.505824399	0.208275942	-0.003787879	0.000000000	0.009287926	0.009287926	0.000000000	0.000000000	0
0	3562	M	F	CM015576.1	23661314	41	0.336792453	-0.003787879	0.249944204	1.615384615	0.744323491	3.505824399	0.208275942	-0.003787879	0.000000000	0.009287926	0.009287926	0.000000000	0.000000000	0
0	3574	M	F	CM015576.1	24058102	69	0.506493506	-0.017869005	1.000000000	1.042780749	0.360728303	3.014434080	0.018193005	-0.017869005	0.000000000	0.000106838	0.000106838	0.000000000	0.000000000	0
0	3576	M	F	CM015576.1	24058359	92	0.031250000	-0.060240964	1.000000000	1.823529412	0.157461358	21.117940082	0.260912772	-0.060240964	0.000000000	0.014005602	0.014005602	0.000000000	0.000000000	0
0	3576	M	F	CM015576.1	24058381	70	0.031250000	-0.060240964	1.000000000	1.823529412	0.157461358	21.117940082	0.260912772	-0.060240964	0.000000000	0.014005602	0.014005602	0.000000000	0.000000000	0
0	3576	M	F	CM015576.1	24058382	69	0.031250000	-0.060240964	1.000000000	1.823529412	0.157461358	21.117940082	0.260912772	-0.060240964	0.000000000	0.014005602	0.014005602	0.000000000	0.000000000	0
0	3576	M	F	CM015576.1	24058399	52	0.031250000	-0.060240964	1.000000000	1.823529412	0.157461358	21.117940082	0.260912772	-0.060240964	0.000000000	0.014005602	0.014005602	0.000000000	0.000000000	0
0	3576	M	F	CM015576.1	24058408	43	0.031250000	-0.060240964	1.000000000	1.823529412	0.157461358	21.117940082	0.260912772	-0.060240964	0.000000000	0.014005602	0.014005602	0.000000000	0.000000000	0
0	3576	M	F	CM015576.1	24058414	37	0.031250000	-0.060240964	1.000000000	1.823529412	0.157461358	21.117940082	0.260912772	-0.060240964	0.000000000	0.014005602	0.014005602	0.000000000	0.000000000	0
0	3576	M	F	CM015576.1	24058423	28	0.031250000	-0.060240964	1.000000000	1.823529412	0.157461358	21.117940082	0.260912772	-0.060240964	0.000000000	0.014005602	0.014005602	0.000000000	0.000000000	0
0	3576	M	F	CM015576.1	24058425	26	0.031250000	-0.060240964	1.000000000	1.823529412	0.157461358	21.117940082	0.260912772	-0.060240964	0.000000000	0.014005602	0.014005602	0.000000000	0.000000000	0
0	3576	M	F	CM015576.1	24058426	25	0.031250000	-0.060240964	1.000000000	1.823529412	0.157461358	21.117940082	0.260912772	-0.060240964	0.000000000	0.014005602	0.014005602	0.000000000	0.000000000	0
0	3576	M	F	CM015576.1	24058434	17	0.031250000	-0.060240964	1.000000000	1.823529412	0.157461358	21.117940082	0.260912772	-0.060240964	0.000000000	0.014005602	0.014005602	0.000000000	0.000000000	0
0	3576	M	F	CM015576.1	24058441	10	0.031250000	-0.060240964	1.000000000	1.823529412	0.157461358	21.117940082	0.260912772	-0.060240964	0.000000000	0.014005602	0.014005602	0.000000000	0.000000000	0
0	3585	M	F	CM015576.1	24167241	26	0.350943396	-0.006486233	1.000000000	1.014479638	0.482465210	2.133146420	0.006243335	-0.006486233	0.000000000	0.000008983	0.000008983	0.000000000	0.000000000	0
0	3588	M	F	CM015576.1	24321771	91	0.395518868	-0.001992194	0.596500303	0.818181818	0.406392854	1.647227505	0.087150176	-0.001992194	0.000000000	0.001977215	0.001977215	0.000000000	0.000000000	0
0	3606	M	F	CM015576.1	24806311	63	0.398693864	-0.000113941	0.591723057	0.787878788	0.390577977	1.589318960	0.103540592	-0.000113941	0.000000000	0.002812013	0.002812013	0.000000000	0.000000000	0
0	3631	M	F	CM015576.1	25247337	66	0.392808192	-0.004942473	0.857487170	0.901639344	0.444982091	1.826935339	0.044967146	-0.004942473	0.000000000	0.000522885	0.000522885	0.000000000	0.000000000	0
0	3631	M	F	CM015576.1	25247389	14	0.389991729	-0.004757006	0.720100887	0.873015873	0.427772018	1.781689037	0.058977860	-0.004757006	0.000000000	0.000893007	0.000893007	0.000000000	0.000000000	0
0	3635	M	F	CM015576.1	25384837	53	0.401257862	-0.006147882	1.000000000	0.987509758	0.492926446	1.978338816	0.005458604	-0.006147882	0.000000000	0.000007857	0.000007857	0.000000000	0.000000000	0
0	3650	M	F	CM015576.1	25796388	56	0.406839623	-0.002042161	0.600666676	0.817671809	0.410128006	1.630191494	0.087420975	-0.002042161	0.000000000	0.002046178	0.002046178	0.000000000	0.000000000	0
0	3650	M	F	CM015576.1	25796430	14	0.406839623	-0.002042161	0.600666676	0.817671809	0.410128006	1.630191494	0.087420975	-0.002042161	0.000000000	0.002046178	0.002046178	0.000000000	0.000000000	0
0	3649	M	F	CM015576.1	25796534	93	0.407609595	-0.003374381	0.597968003	0.820191599	0.408008122	1.648776636	0.086084683	-0.003374381	0.000000000	0.001987034	0.001987034	0.000000000	0.000000000	0
0	3654	M	F	CM015576.1	25811189	18	0.406839623	-0.002042161	0.600666676	0.817671809	0.410128006	1.630191494	0.087420975	-0.002042161	0.000000000	0.002046178	0.002046178	0.000000000	0.000000000	0
0	32699	M	F	CM015576.1	25975931	12	0.362637363	-0.090204369	1.000000000	1.666666667	0.114515605	24.256762002	0.221848750	-0.090204369	0.000000000	0.010101010	0.010101010	0.000000000	0.000000000	0
0	32699	M	F	CM015576.1	25975932	13	0.355555556	-0.071428571	1.000000000	0.600000000	0.026504267	13.582718486	0.221848750	-0.071428571	0.000000000	0.010416667	0.010416667	0.000000000	0.000000000	0
0	32699	M	F	CM015576.1	25975936	17	0.500000000	-0.066666667	1.000000000	1.333333333	0.160516283	11.075373433	0.124938737	-0.066666667	0.000000000	0.004444444	0.004444444	0.000000000	0.000000000	0
0	32699	M	F	CM015576.1	25975941	22	0.494505495	-0.081653747	1.000000000	1.200000000	0.130282412	11.052911727	0.079181246	-0.081653747	0.000000000	0.001851852	0.001851852	0.000000000	0.000000000	0
0	32699	M	F	CM015576.1	25975947	28	0.142857143	0.186046512	0.428571429	0.333333333	0.024429946	4.548152219	0.477121255	0.186046512	0.000000000	0.102564103	0.102564103	0.000000000	0.000000000	0
0	32699	M	F	CM015576.1	25975952	33	0.533333333	-0.062500000	1.000000000	1.000000000	0.132089006	7.570652775	0.000000000	-0.062500000	0.000000000	0.000000000	0.000000000	0.000000000	0.000000000	0
0	32699	M	F	CM015576.1	25975961	42	0.527472527	-0.040849673	1.000000000	1.500000000	0.145525855	15.461170133	0.176091259	-0.040849673	0.000000000	0.008333333	0.008333333	0.000000000	0.000000000	0
0	32699	M	F	CM015576.1	25975970	51	0.533333333	-0.062500000	1.000000000	1.000000000	0.132089006	7.570652775	0.000000000	-0.062500000	0.000000000	0.000000000	0.000000000	0.000000000	0.000000000	0
0	32699	M	F	CM015576.1	25975971	52	0.538461538	-0.056022409	1.000000000	1.000000000	0.098361750	10.166553614	0.000000000	-0.056022409	0.000000000	0.000000000	0.000000000	0.000000000	0.000000000	0
0	32699	M	F	CM015576.1	25975973	54	0.263736264	0.107843137	1.000000000	0.333333333	0.015560537	7.140570495	0.477121255	0.107843137	0.000000000	0.037500000	0.037500000	0.000000000	0.000000000	0
0	32699	M	F	CM015576.1	25975983	64	0.362637363	-0.027332145	1.000000000	0.750000000	0.048290754	11.648192442	0.124938737	-0.027332145	0.000000000	0.003030303	0.003030303	0.000000000	0.000000000	0
0	32699	M	F	CM015576.1	25975999	80	0.538461538	-0.079734219	1.000000000	1.000000000	0.120387212	8.306530075	0.000000000	-0.079734219	0.000000000	0.000000000	0.000000000	0.000000000	0.000000000	0
0	32699	M	F	CM015576.1	25976008	89	0.263736264	0.294573643	0.164835165	0.185185185	0.014998239	2.286505258	0.732393760	0.294573643	0.000000000	0.222222222	0.222222222	0.000000000	0.000000000	0
0	3682	M	F	CM015576.1	26627784	13	0.347093445	-0.007043398	0.848525491	1.130952381	0.532523063	2.401873980	0.053444319	-0.007043398	0.000000000	0.000649452	0.000649452	0.000000000	0.000000000	0
0	3686	M	F	CM015576.1	26880388	16	0.066603684	-0.002468846	0.366530022	0.246478873	0.026875137	2.260521856	0.608220300	-0.002468846	0.000000000	0.012191979	0.012191979	0.000000000	0.000000000	0
0	3686	M	F	CM015576.1	26880404	32	0.503104088	-0.006230861	0.875006646	1.054054054	0.564601209	1.967813619	0.022862883	-0.006230861	0.000000000	0.000172908	0.000172908	0.000000000	0.000000000	0
0	3686	M	F	CM015576.1	26880407	35	0.209150327	0.056661041	0.062111071	0.335968379	0.109906332	1.027008634	0.473701595	0.056661041	0.000000000	0.028836094	0.028836094	0.000000000	0.000000000	0
0	3686	M	F	CM015576.1	26880436	64	0.468380906	-0.007671749	0.857018483	1.069565217	0.521181522	2.194954552	0.029207271	-0.007671749	0.000000000	0.000262674	0.000262674	0.000000000	0.000000000	0
0	3689	M	F	CM015576.1	26901077	73	0.347093445	-0.007233105	1.000000000	1.059615385	0.498823352	2.250866483	0.025148255	-0.007233105	0.000000000	0.000143648	0.000143648	0.000000000	0.000000000	0
0	3688	M	F	CM015576.1	26901205	58	0.343946541	-0.007229437	0.850012789	1.096153846	0.516781536	2.325070015	0.039871512	-0.007229437	0.000000000	0.000358038	0.000358038	0.000000000	0.000000000	0
0	3697	M	F	CM015576.1	27156238	73	0.498113208	-0.005688992	0.751553805	1.129292929	0.604951940	2.108105513	0.052806609	-0.005688992	0.000000000	0.000911369	0.000911369	0.000000000	0.000000000	0
0	3697	M	F	CM015576.1	27156266	45	0.498024671	-0.005755928	0.750531447	1.125344353	0.600658363	2.108353085	0.051285436	-0.005755928	0.000000000	0.000860474	0.000860474	0.000000000	0.000000000	0
0	3697	M	F	CM015576.1	27156280	31	0.498113208	-0.005688992	0.751553805	1.129292929	0.604951940	2.108105513	0.052806609	-0.005688992	0.000000000	0.000911369	0.000911369	0.000000000	0.000000000	0
0	3709	M	F	CM015576.1	27759105	86	0.479883899	-0.006385332	0.747044804	1.117142857	0.588631867	2.120184503	0.048108713	-0.006385332	0.000000000	0.000726965	0.000726965	0.000000000	0.000000000	0
0	3709	M	F	CM015576.1	27759148	43	0.482544546	-0.005782024	0.745696433	1.147988506	0.606450673	2.173099424	0.059937540	-0.005782024	0.000000000	0.001137740	0.001137740	0.000000000	0.000000000	0
0	3708	M	F	CM015576.1	27759245	57	0.479321754	-0.006417654	0.869622857	1.106413994	0.580719014	2.107993535	0.043917660	-0.006417654	0.000000000	0.000606187	0.000606187	0.000000000	0.000000000	0
0	3711	M	F	CM015576.1	27780116	30	0.496776730	-0.004899845	0.634148580	1.191666667	0.637544398	2.227404787	0.076154791	-0.004899845	0.000000000	0.001888326	0.001888326	0.000000000	0.000000000	0
0	3720	M	F	CM015576.1	28429202	67	0.431881844	0.001779359	0.487342554	0.766666667	0.386907585	1.519168402	0.115393419	0.001779359	0.000000000	0.003773585	0.003773585	0.000000000	0.000000000	0
0	3723	M	F	CM015576.1	28444879	60	0.445887446	-0.000198239	0.495545171	0.775978408	0.396062414	1.520322219	0.110150363	-0.000198239	0.000000000	0.003554041	0.003554041	0.000000000	0.000000000	0
0	3723	M	F	CM015576.1	28444889	50	0.424886720	-0.005840853	0.859989719	1.132867133	0.566740421	2.264507512	0.054178977	-0.005840853	0.000000000	0.000820345	0.000820345	0.000000000	0.000000000	0
0	3722	M	F	CM015576.1	28444997	61	0.438378825	-0.006537258	1.000000000	1.009153318	0.514015259	1.981245502	0.003957152	-0.006537258	0.000000000	0.000004492	0.000004492	0.000000000	0.000000000	0
0	3725	M	F	CM015576.1	28854172	14	0.483018868	-0.006401910	1.000000000	1.042666667	0.553347401	1.964685793	0.018145490	-0.006401910	0.000000000	0.000104428	0.000104428	0.000000000	0.000000000	0
0	3730	M	F	CM015576.1	28927272	85	0.488922842	-0.006429150	1.000000000	0.973919012	0.512815089	1.849630135	0.011477156	-0.006429150	0.000000000	0.000042347	0.000042347	0.000000000	0.000000000	0
0	3730	M	F	CM015576.1	28927290	67	0.488922842	-0.006429150	1.000000000	0.973919012	0.512815089	1.849630135	0.011477156	-0.006429150	0.000000000	0.000042347	0.000042347	0.000000000	0.000000000	0
0	3729	M	F	CM015576.1	28927387	33	0.487014061	-0.005865157	0.744863088	1.155539252	0.609433737	2.191002699	0.062784702	-0.005865157	0.000000000	0.001257935	0.001257935	0.000000000	0.000000000	0
0	3740	M	F	CM015576.1	29299892	37	0.401902399	-0.005265457	0.859097806	0.925396825	0.458210082	1.868922831	0.033671995	-0.005265457	0.000000000	0.000299684	0.000299684	0.000000000	0.000000000	0
0	3745	M	F	CM015576.1	29645846	13	0.458273381	-0.005284390	0.596060736	1.254545455	0.624872893	2.518727114	0.098486401	-0.005284390	0.000000000	0.002908856	0.002908856	0.000000000	0.000000000	0
0	3745	M	F	CM015576.1	29645848	15	0.068424733	-0.018530969	0.368333271	3.828571429	0.417149061	35.138420686	0.583036754	-0.018530969	0.000000000	0.011373632	0.011373632	0.000000000	0.000000000	0
0	3745	M	F	CM015576.1	29645851	18	0.056701576	-0.007138291	0.619626926	3.000000000	0.304283633	29.577667091	0.477121255	-0.007138291	0.000000000	0.007037815	0.007037815	0.000000000	0.000000000	0
0	3745	M	F	CM015576.1	29645862	29	0.489050197	-0.005720536	0.721307795	0.861163227	0.425599862	1.742486712	0.064914523	-0.005720536	0.000000000	0.001350598	0.001350598	0.000000000	0.000000000	0
0	3745	M	F	CM015576.1	29645863	30	0.501086443	-0.005223172	0.740091562	0.857142857	0.446899324	1.643980731	0.066946790	-0.005223172	0.000000000	0.001474841	0.001474841	0.000000000	0.000000000	0
0	3745	M	F	CM015576.1	29645865	32	0.252723312	-0.001372505	0.630476994	0.737704918	0.284342286	1.913920558	0.132117321	-0.001372505	0.000000000	0.002889984	0.002889984	0.000000000	0.000000000	0
0	3745	M	F	CM015576.1	29645867	34	0.501957051	-0.006483834	0.864601946	0.899038462	0.460371128	1.755692539	0.046221728	-0.006483834	0.000000000	0.000704090	0.000704090	0.000000000	0.000000000	0
0	3745	M	F	CM015576.1	29645868	35	0.123560493	-0.027847604	0.068629685	6.525423729	0.777568713	54.761918943	0.814608718	-0.027847604	0.000000000	0.031528870	0.031528870	0.000000000	0.000000000	0
0	3745	M	F	CM015576.1	29645871	38	0.039988969	-0.020030295	1.000000000	1.815789474	0.161055912	20.471719276	0.259065494	-0.020030295	0.000000000	0.001618458	0.001618458	0.000000000	0.000000000	0
0	3745	M	F	CM015576.1	29645900	67	0.037490930	-0.015748306	1.000000000	1.875000000	0.166547618	21.108827910	0.273001272	-0.015748306	0.000000000	0.001690891	0.001690891	0.000000000	0.000000000	0
0	3751	M	F	CM015576.1	29836349	44	0.037965261	0.015863403	0.604018562	0.444444444	0.039465390	5.005166935	0.352182518	0.015863403	0.000000000	0.002908217	0.002908217	0.000000000	0.000000000	0
0	3754	M	F	CM015576.1	29877133	83	0.398693864	-0.006600290	1.000000000	1.018032787	0.504379222	2.054784793	0.007761765	-0.006600290	0.000000000	0.000015746	0.000015746	0.000000000	0.000000000	0
0	3764	M	F	CM015576.1	30041462	84	0.350943396	-0.007385685	0.708361709	1.171875000	0.555879145	2.470484867	0.068881289	-0.007385685	0.000000000	0.001086947	0.001086947	0.000000000	0.000000000	0
0	3798	M	F	CM015576.1	30592622	59	0.406839623	-0.002042161	0.600666676	0.817671809	0.410128006	1.630191494	0.087420975	-0.002042161	0.000000000	0.002046178	0.002046178	0.000000000	0.000000000	0
0	3839	M	F	CM015576.1	31904061	47	0.350943396	-0.007385685	0.708361709	1.171875000	0.555879145	2.470484867	0.068881289	-0.007385685	0.000000000	0.001086947	0.001086947	0.000000000	0.000000000	0
0	3838	M	F	CM015576.1	31904140	35	0.350943396	-0.007385685	0.708361709	1.171875000	0.555879145	2.470484867	0.068881289	-0.007385685	0.000000000	0.001086947	0.001086947	0.000000000	0.000000000	0
0	3850	M	F	CM015576.1	32302452	50	0.503144654	-0.006297348	1.000000000	1.000000000	0.537631104	1.860011434	0.000000000	-0.006297348	0.000000000	0.000000000	0.000000000	0.000000000	0.000000000	0
0	3936	M	F	CM015576.1	35876872	78	0.354107877	-0.004942473	0.850664412	0.906250000	0.430783496	1.906500760	0.042751980	-0.004942473	0.000000000	0.000426145	0.000426145	0.000000000	0.000000000	0
0	3936	M	F	CM015576.1	35876884	66	0.354107877	-0.004942473	0.850664412	0.906250000	0.430783496	1.906500760	0.042751980	-0.004942473	0.000000000	0.000426145	0.000426145	0.000000000	0.000000000	0
0	3936	M	F	CM015576.1	35876902	48	0.354107877	-0.004942473	0.850664412	0.906250000	0.430783496	1.906500760	0.042751980	-0.004942473	0.000000000	0.000426145	0.000426145	0.000000000	0.000000000	0
0	3936	M	F	CM015576.1	35876904	46	0.354107877	-0.004942473	0.850664412	0.906250000	0.430783496	1.906500760	0.042751980	-0.004942473	0.000000000	0.000426145	0.000426145	0.000000000	0.000000000	0
0	3936	M	F	CM015576.1	35876912	38	0.354107877	-0.004942473	0.850664412	0.906250000	0.430783496	1.906500760	0.042751980	-0.004942473	0.000000000	0.000426145	0.000426145	0.000000000	0.000000000	0
0	3936	M	F	CM015576.1	35876916	34	0.354107877	-0.004942473	0.850664412	0.906250000	0.430783496	1.906500760	0.042751980	-0.004942473	0.000000000	0.000426145	0.000426145	0.000000000	0.000000000	0
0	3936	M	F	CM015576.1	35876917	33	0.354107877	-0.004942473	0.850664412	0.906250000	0.430783496	1.906500760	0.042751980	-0.004942473	0.000000000	0.000426145	0.000426145	0.000000000	0.000000000	0
0	5341	M	F	CM015577.1	79952	31	0.395518868	-0.001992194	0.596500303	0.818181818	0.406392854	1.647227505	0.087150176	-0.001992194	0.000000000	0.001977215	0.001977215	0.000000000	0.000000000	0
0	5341	M	F	CM015577.1	79953	30	0.395518868	-0.001992194	0.596500303	0.818181818	0.406392854	1.647227505	0.087150176	-0.001992194	0.000000000	0.001977215	0.001977215	0.000000000	0.000000000	0
0	4379	M	F	CM015577.1	131590	82	0.339917762	-0.008049565	0.561293369	1.339285714	0.621062126	2.888094682	0.126873236	-0.008049565	0.000000000	0.003526432	0.003526432	0.000000000	0.000000000	0
0	5049	M	F	CM015577.1	301744	13	0.395518868	-0.001992194	0.596500303	0.818181818	0.406392854	1.647227505	0.087150176	-0.001992194	0.000000000	0.001977215	0.001977215	0.000000000	0.000000000	0
0	32112	M	F	CM015577.1	663615	24	0.261538462	-0.084558824	0.399004267	3.095238095	0.324368604	29.535838965	0.490694062	-0.084558824	0.000000000	0.026071967	0.026071967	0.000000000	0.000000000	0
0	4296	M	F	CM015577.1	1048678	65	0.401257862	-0.003787879	0.725680633	0.870967742	0.434892588	1.744303831	0.059997930	-0.003787879	0.000000000	0.000950652	0.000950652	0.000000000	0.000000000	0
0	4318	M	F	CM015577.1	1170513	68	0.401257862	-0.003787879	0.725680633	0.870967742	0.434892588	1.744303831	0.059997930	-0.003787879	0.000000000	0.000950652	0.000950652	0.000000000	0.000000000	0
0	4365	M	F	CM015577.1	1296236	29	0.392808192	-0.005635393	1.000000000	0.958064516	0.472458364	1.942790492	0.018605245	-0.005635393	0.000000000	0.000089287	0.000089287	0.000000000	0.000000000	0
0	4383	M	F	CM015577.1	1326880	52	0.401257862	-0.003787879	0.725680633	0.870967742	0.434892588	1.744303831	0.059997930	-0.003787879	0.000000000	0.000950652	0.000950652	0.000000000	0.000000000	0
0	4383	M	F	CM015577.1	1326901	73	0.401257862	-0.003787879	0.725680633	0.870967742	0.434892588	1.744303831	0.059997930	-0.003787879	0.000000000	0.000950652	0.000950652	0.000000000	0.000000000	0
0	4383	M	F	CM015577.1	1326913	85	0.401257862	-0.003787879	0.725680633	0.870967742	0.434892588	1.744303831	0.059997930	-0.003787879	0.000000000	0.000950652	0.000950652	0.000000000	0.000000000	0
0	4499	M	F	CM015577.1	1634396	75	0.371660859	-0.039971910	0.269619238	0.321428571	0.058740051	1.758873640	0.492915522	-0.039971910	0.000000000	0.043389423	0.043389423	0.000000000	0.000000000	0
0	4499	M	F	CM015577.1	1634400	79	0.360815603	-0.021865554	0.514457948	1.657894737	0.414025686	6.638754678	0.219556953	-0.021865554	0.000000000	0.010738647	0.010738647	0.000000000	0.000000000	0
0	4499	M	F	CM015577.1	1634402	81	0.122686409	-0.015574651	1.000000000	1.071428571	0.141204737	8.129749799	0.029963223	-0.015574651	0.000000000	0.000071839	0.000071839	0.000000000	0.000000000	0
0	4499	M	F	CM015577.1	1634405	84	0.506352087	-0.011539470	0.788226516	1.250000000	0.431633685	3.619967708	0.096910013	-0.011539470	0.000000000	0.002920483	0.002920483	0.000000000	0.000000000	0
0	4499	M	F	CM015577.1	1634412	91	0.049367089	-0.012820513	1.000000000	1.000000000	0.060375595	16.562983673	0.000000000	-0.012820513	0.000000000	0.000000000	0.000000000	0.000000000	0.000000000	0
0	4612	M	F	CM015577.1	1816350	88	0.392808192	-0.001642169	0.589979123	0.791788856	0.390461458	1.605611977	0.101390615	-0.001642169	0.000000000	0.002656452	0.002656452	0.000000000	0.000000000	0
0	4632	M	F	CM015577.1	1871302	40	0.395518868	-0.001992194	0.596500303	0.818181818	0.406392854	1.647227505	0.087150176	-0.001992194	0.000000000	0.001977215	0.001977215	0.000000000	0.000000000	0
0	4632	M	F	CM015577.1	1871310	32	0.395518868	-0.001992194	0.596500303	0.818181818	0.406392854	1.647227505	0.087150176	-0.001992194	0.000000000	0.001977215	0.001977215	0.000000000	0.000000000	0
0	4698	M	F	CM015577.1	2075777	18	0.343946541	-0.007229437	0.570315506	1.270833333	0.596845241	2.705923160	0.104088598	-0.007229437	0.000000000	0.002420337	0.002420337	0.000000000	0.000000000	0
0	4776	M	F	CM015577.1	2286052	16	0.339917762	-0.006849385	0.699336971	1.226455026	0.571822989	2.630520217	0.088651627	-0.006849385	0.000000000	0.001743008	0.001743008	0.000000000	0.000000000	0
0	4806	M	F	CM015577.1	2319817	24	0.357783019	-0.005331829	0.354367816	1.443010753	0.684753431	3.040919456	0.159269567	-0.005331829	0.000000000	0.005842446	0.005842446	0.000000000	0.000000000	0
0	4875	M	F	CM015577.1	2491547	90	0.501157982	0.001650110	0.262230639	1.468292683	0.778509887	2.769243446	0.166812635	0.001650110	0.000000000	0.009053828	0.009053828	0.000000000	0.000000000	0
0	4875	M	F	CM015577.1	2491577	60	0.357783019	-0.005331829	0.354367816	1.443010753	0.684753431	3.040919456	0.159269567	-0.005331829	0.000000000	0.005842446	0.005842446	0.000000000	0.000000000	0
0	4875	M	F	CM015577.1	2491583	54	0.357783019	-0.005331829	0.354367816	1.443010753	0.684753431	3.040919456	0.159269567	-0.005331829	0.000000000	0.005842446	0.005842446	0.000000000	0.000000000	0
0	5083	M	F	CM015577.1	3151797	82	0.392808192	-0.001642169	0.589979123	0.791788856	0.390461458	1.605611977	0.101390615	-0.001642169	0.000000000	0.002656452	0.002656452	0.000000000	0.000000000	0
0	5095	M	F	CM015577.1	3209244	14	0.395518868	-0.001992194	0.596500303	0.818181818	0.406392854	1.647227505	0.087150176	-0.001992194	0.000000000	0.001977215	0.001977215	0.000000000	0.000000000	0
0	5094	M	F	CM015577.1	3209288	33	0.392808192	-0.002343624	0.718885734	0.841269841	0.415001195	1.705380500	0.075064680	-0.002343624	0.000000000	0.001456198	0.001456198	0.000000000	0.000000000	0
0	5107	M	F	CM015577.1	3247259	53	0.380553092	-0.002343624	0.715051322	0.843750000	0.411576258	1.729725778	0.073786214	-0.002343624	0.000000000	0.001363349	0.001363349	0.000000000	0.000000000	0
0	5107	M	F	CM015577.1	3247292	20	0.383788255	-0.000496524	0.586467155	0.812500000	0.395579085	1.668835072	0.090176630	-0.000496524	0.000000000	0.002052545	0.002052545	0.000000000	0.000000000	0
0	5119	M	F	CM015577.1	3295961	21	0.012820513	-0.025291181	1.000000000	1.925000000	0.171035877	21.665775984	0.284430734	-0.025291181	0.000000000	0.006129032	0.006129032	0.000000000	0.000000000	0
0	5118	M	F	CM015577.1	3296048	69	0.395518868	-0.001992194	0.596500303	0.818181818	0.406392854	1.647227505	0.087150176	-0.001992194	0.000000000	0.001977215	0.001977215	0.000000000	0.000000000	0
0	5124	M	F	CM015577.1	3303232	45	0.364465409	-0.003787879	0.852647183	0.876923077	0.423183642	1.817164008	0.057038501	-0.003787879	0.000000000	0.000780640	0.000780640	0.000000000	0.000000000	0
0	5124	M	F	CM015577.1	3303238	39	0.364465409	-0.003787879	0.852647183	0.876923077	0.423183642	1.817164008	0.057038501	-0.003787879	0.000000000	0.000780640	0.000780640	0.000000000	0.000000000	0
0	5123	M	F	CM015577.1	3303347	73	0.386761267	-0.003476015	0.717521407	0.844854071	0.414573246	1.721718438	0.073218299	-0.003476015	0.000000000	0.001364915	0.001364915	0.000000000	0.000000000	0
0	5123	M	F	CM015577.1	3303354	80	0.386761267	-0.003476015	0.717521407	0.844854071	0.414573246	1.721718438	0.073218299	-0.003476015	0.000000000	0.001364915	0.001364915	0.000000000	0.000000000	0
0	5131	M	F	CM015577.1	3332928	89	0.395518868	-0.001992194	0.596500303	0.818181818	0.406392854	1.647227505	0.087150176	-0.001992194	0.000000000	0.001977215	0.001977215	0.000000000	0.000000000	0
0	5178	M	F	CM015577.1	3578252	51	0.018518519	-0.125768968	1.000000000	1.516129032	0.133442316	17.225774434	0.180736164	-0.125768968	0.000000000	0.006933976	0.006933976	0.000000000	0.000000000	0
0	5179	M	F	CM015577.1	3600762	11	0.395518868	-0.001992194	0.596500303	0.818181818	0.406392854	1.647227505	0.087150176	-0.001992194	0.000000000	0.001977215	0.001977215	0.000000000	0.000000000	0
0	5183	M	F	CM015577.1	3654968	84	0.396029777	-0.003819329	0.720965994	0.868852459	0.428002495	1.763785501	0.061053965	-0.003819329	0.000000000	0.000971446	0.000971446	0.000000000	0.000000000	0
0	5186	M	F	CM015577.1	3731910	69	0.392808192	-0.005635393	1.000000000	0.958064516	0.472458364	1.942790492	0.018605245	-0.005635393	0.000000000	0.000089287	0.000089287	0.000000000	0.000000000	0
0	5188	M	F	CM015577.1	3807474	86	0.395518868	-0.005184523	0.859947494	0.929339478	0.461707388	1.870604386	0.031825614	-0.005184523	0.000000000	0.000263529	0.000263529	0.000000000	0.000000000	0
0	5191	M	F	CM015577.1	3809476	49	0.395518868	-0.005184523	0.859947494	0.929339478	0.461707388	1.870604386	0.031825614	-0.005184523	0.000000000	0.000263529	0.000263529	0.000000000	0.000000000	0
0	5191	M	F	CM015577.1	3809499	26	0.395518868	-0.005184523	0.859947494	0.929339478	0.461707388	1.870604386	0.031825614	-0.005184523	0.000000000	0.000263529	0.000263529	0.000000000	0.000000000	0
0	5190	M	F	CM015577.1	3809529	7	0.350289495	-0.007374769	0.569431052	1.268817204	0.594298408	2.708903600	0.103399059	-0.007374769	0.000000000	0.002432098	0.002432098	0.000000000	0.000000000	0
0	5190	M	F	CM015577.1	3809596	74	0.389991729	-0.004757006	0.720100887	0.873015873	0.427772018	1.781689037	0.058977860	-0.004757006	0.000000000	0.000893007	0.000893007	0.000000000	0.000000000	0
0	5190	M	F	CM015577.1	3809603	81	0.387063916	-0.005033271	0.854689749	0.900000000	0.437795111	1.850180551	0.045757491	-0.005033271	0.000000000	0.000533428	0.000533428	0.000000000	0.000000000	0
0	5190	M	F	CM015577.1	3809607	85	0.387063916	-0.005033271	0.854689749	0.900000000	0.437795111	1.850180551	0.045757491	-0.005033271	0.000000000	0.000533428	0.000533428	0.000000000	0.000000000	0
0	5190	M	F	CM015577.1	3809610	88	0.387063916	-0.005033271	0.854689749	0.900000000	0.437795111	1.850180551	0.045757491	-0.005033271	0.000000000	0.000533428	0.000533428	0.000000000	0.000000000	0
0	5193	M	F	CM015577.1	3819263	57	0.392808192	-0.004942473	0.857487170	0.901639344	0.444982091	1.826935339	0.044967146	-0.004942473	0.000000000	0.000522885	0.000522885	0.000000000	0.000000000	0
0	5195	M	F	CM015577.1	3822389	61	0.359304765	-0.009066949	0.691508557	1.238095238	0.564131190	2.717239971	0.092754053	-0.009066949	0.000000000	0.002000826	0.002000826	0.000000000	0.000000000	0
0	5197	M	F	CM015577.1	3851179	81	0.453900709	-0.011402606	1.000000000	1.058823529	0.448468454	2.499857585	0.024823584	-0.011402606	0.000000000	0.000180935	0.000180935	0.000000000	0.000000000	0
0	5196	M	F	CM015577.1	3851302	45	0.395518868	-0.005184523	0.859947494	0.929339478	0.461707388	1.870604386	0.031825614	-0.005184523	0.000000000	0.000263529	0.000263529	0.000000000	0.000000000	0
0	5203	M	F	CM015577.1	4057405	26	0.357783019	-0.007096342	0.578763591	1.250000000	0.596216045	2.620694314	0.096910013	-0.007096342	0.000000000	0.002185754	0.002185754	0.000000000	0.000000000	0
0	5206	M	F	CM015577.1	4132498	50	0.350943396	-0.007385685	0.708361709	1.171875000	0.555879145	2.470484867	0.068881289	-0.007385685	0.000000000	0.001086947	0.001086947	0.000000000	0.000000000	0
0	5206	M	F	CM015577.1	4132507	41	0.350943396	-0.007385685	0.708361709	1.171875000	0.555879145	2.470484867	0.068881289	-0.007385685	0.000000000	0.001086947	0.001086947	0.000000000	0.000000000	0
0	5205	M	F	CM015577.1	4132573	28	0.357783019	-0.007096342	0.578763591	1.250000000	0.596216045	2.620694314	0.096910013	-0.007096342	0.000000000	0.002185754	0.002185754	0.000000000	0.000000000	0
0	5205	M	F	CM015577.1	4132596	51	0.357783019	-0.007096342	0.578763591	1.250000000	0.596216045	2.620694314	0.096910013	-0.007096342	0.000000000	0.002185754	0.002185754	0.000000000	0.000000000	0
0	5227	M	F	CM015577.1	4541725	59	0.357783019	-0.007096342	0.578763591	1.250000000	0.596216045	2.620694314	0.096910013	-0.007096342	0.000000000	0.002185754	0.002185754	0.000000000	0.000000000	0
0	5227	M	F	CM015577.1	4541749	35	0.357783019	-0.007096342	0.578763591	1.250000000	0.596216045	2.620694314	0.096910013	-0.007096342	0.000000000	0.002185754	0.002185754	0.000000000	0.000000000	0
0	5240	M	F	CM015577.1	4931535	14	0.396029777	-0.006335167	1.000000000	0.990000000	0.487495090	2.010481786	0.004364805	-0.006335167	0.000000000	0.000004956	0.000004956	0.000000000	0.000000000	0
0	5243	M	F	CM015577.1	4934126	38	0.392808192	-0.002343624	0.718885734	0.841269841	0.415001195	1.705380500	0.075064680	-0.002343624	0.000000000	0.001456198	0.001456198	0.000000000	0.000000000	0
0	5243	M	F	CM015577.1	4934139	25	0.395518868	-0.001992194	0.596500303	0.818181818	0.406392854	1.647227505	0.087150176	-0.001992194	0.000000000	0.001977215	0.001977215	0.000000000	0.000000000	0
0	32111	M	F	CM015577.1	4939439	22	0.372960373	-0.017112676	1.000000000	0.913043478	0.293896088	2.836541307	0.039508541	-0.017112676	0.000000000	0.000375000	0.000375000	0.000000000	0.000000000	0
0	5245	M	F	CM015577.1	4939956	17	0.392808192	-0.006592625	1.000000000	1.026666667	0.506458999	2.081203899	0.011429462	-0.006592625	0.000000000	0.000033726	0.000033726	0.000000000	0.000000000	0
0	5245	M	F	CM015577.1	4939980	41	0.499234056	-0.004942473	0.634040936	1.181818182	0.631083924	2.213167159	0.072550667	-0.004942473	0.000000000	0.001724968	0.001724968	0.000000000	0.000000000	0
0	5256	M	F	CM015577.1	5205595	47	0.499234056	-0.004942473	0.634040936	1.181818182	0.631083924	2.213167159	0.072550667	-0.004942473	0.000000000	0.001724968	0.001724968	0.000000000	0.000000000	0
0	5261	M	F	CM015577.1	5314803	66	0.499292453	-0.004894242	0.635503082	1.184573003	0.634830636	2.210374106	0.073561831	-0.004894242	0.000000000	0.001771473	0.001771473	0.000000000	0.000000000	0
0	5275	M	F	CM015577.1	5764032	8	0.496776730	-0.002358208	0.427577595	1.319648094	0.705220141	2.469400674	0.120458135	-0.002358208	0.000000000	0.004712287	0.004712287	0.000000000	0.000000000	0
0	5281	M	F	CM015577.1	5801287	87	0.496654035	-0.002343624	0.423571121	1.333333333	0.709103345	2.507078538	0.124938737	-0.002343624	0.000000000	0.005056076	0.005056076	0.000000000	0.000000000	0
0	5284	M	F	CM015577.1	5826874	80	0.496654035	-0.002343624	0.423571121	1.333333333	0.709103345	2.507078538	0.124938737	-0.002343624	0.000000000	0.005056076	0.005056076	0.000000000	0.000000000	0
0	5293	M	F	CM015577.1	6003298	32	0.401257862	-0.006147882	1.000000000	0.987509758	0.492926446	1.978338816	0.005458604	-0.006147882	0.000000000	0.000007857	0.000007857	0.000000000	0.000000000	0
0	5300	M	F	CM015577.1	6434489	16	0.495283019	0.003860029	0.203080229	1.545308741	0.822795302	2.902276058	0.189015261	0.003860029	0.000000000	0.011496996	0.011496996	0.000000000	0.000000000	0
0	5303	M	F	CM015577.1	6469847	47	0.496654035	0.006768591	0.149400169	1.642857143	0.870319564	3.101136299	0.215599800	0.006768591	0.000000000	0.014926290	0.014926290	0.000000000	0.000000000	0
0	5303	M	F	CM015577.1	6469857	37	0.496654035	0.006768591	0.149400169	1.642857143	0.870319564	3.101136299	0.215599800	0.006768591	0.000000000	0.014926290	0.014926290	0.000000000	0.000000000	0
0	5306	M	F	CM015577.1	6548331	60	0.492767515	0.002009159	0.251538450	1.507936508	0.788600620	2.883427243	0.178383056	0.002009159	0.000000000	0.010185676	0.010185676	0.000000000	0.000000000	0
0	5307	M	F	CM015577.1	6617081	48	0.495283019	0.003860029	0.203080229	1.545308741	0.822795302	2.902276058	0.189015261	0.003860029	0.000000000	0.011496996	0.011496996	0.000000000	0.000000000	0
0	5309	M	F	CM015577.1	6623596	6	0.495283019	0.003860029	0.203080229	1.545308741	0.822795302	2.902276058	0.189015261	0.003860029	0.000000000	0.011496996	0.011496996	0.000000000	0.000000000	0
0	5312	M	F	CM015577.1	6632914	61	0.495283019	0.003860029	0.203080229	1.545308741	0.822795302	2.902276058	0.189015261	0.003860029	0.000000000	0.011496996	0.011496996	0.000000000	0.000000000	0
0	5311	M	F	CM015577.1	6633019	47	0.494779730	0.004470305	0.197741836	1.539655172	0.810746900	2.923894067	0.187423465	0.004470305	0.000000000	0.011340871	0.011340871	0.000000000	0.000000000	0
0	5316	M	F	CM015577.1	6863128	52	0.401257862	0.005652133	0.292096862	0.677083333	0.337181886	1.359627723	0.169357876	0.005652133	0.000000000	0.007550224	0.007550224	0.000000000	0.000000000	0
0	5316	M	F	CM015577.1	6863162	18	0.350943396	-0.006486233	0.454072661	1.355555556	0.640107955	2.870657755	0.132117321	-0.006486233	0.000000000	0.003961517	0.003961517	0.000000000	0.000000000	0
0	5323	M	F	CM015577.1	7397922	74	0.343946541	-0.005393939	0.343679775	1.476190476	0.689153419	3.162051092	0.169142399	-0.005393939	0.000000000	0.006315789	0.006315789	0.000000000	0.000000000	0
0	5326	M	F	CM015577.1	7676499	23	0.350943396	-0.006486233	0.454072661	1.355555556	0.640107955	2.870657755	0.132117321	-0.006486233	0.000000000	0.003961517	0.003961517	0.000000000	0.000000000	0
0	5326	M	F	CM015577.1	7676503	27	0.350943396	-0.006486233	0.454072661	1.355555556	0.640107955	2.870657755	0.132117321	-0.006486233	0.000000000	0.003961517	0.003961517	0.000000000	0.000000000	0
0	5326	M	F	CM015577.1	7676560	84	0.350943396	-0.006486233	0.454072661	1.355555556	0.640107955	2.870657755	0.132117321	-0.006486233	0.000000000	0.003961517	0.003961517	0.000000000	0.000000000	0
0	5327	M	F	CM015577.1	7696047	85	0.350943396	-0.006486233	0.454072661	1.355555556	0.640107955	2.870657755	0.132117321	-0.006486233	0.000000000	0.003961517	0.003961517	0.000000000	0.000000000	0
0	5330	M	F	CM015577.1	7784936	68	0.401257862	0.005652133	0.292096862	0.677083333	0.337181886	1.359627723	0.169357876	0.005652133	0.000000000	0.007550224	0.007550224	0.000000000	0.000000000	0
0	5330	M	F	CM015577.1	7784942	62	0.503144654	-0.005669981	0.874278046	1.105471325	0.594219016	2.056593307	0.043547482	-0.005669981	0.000000000	0.000626566	0.000626566	0.000000000	0.000000000	0
0	5330	M	F	CM015577.1	7784957	47	0.401257862	0.005652133	0.292096862	0.677083333	0.337181886	1.359627723	0.169357876	0.005652133	0.000000000	0.007550224	0.007550224	0.000000000	0.000000000	0
0	5330	M	F	CM015577.1	7784968	36	0.401257862	0.005652133	0.292096862	0.677083333	0.337181886	1.359627723	0.169357876	0.005652133	0.000000000	0.007550224	0.007550224	0.000000000	0.000000000	0
0	5330	M	F	CM015577.1	7784989	15	0.503144654	-0.005669981	0.874278046	1.105471325	0.594219016	2.056593307	0.043547482	-0.005669981	0.000000000	0.000626566	0.000626566	0.000000000	0.000000000	0
0	5332	M	F	CM015577.1	7807073	66	0.350943396	-0.006486233	0.454072661	1.355555556	0.640107955	2.870657755	0.132117321	-0.006486233	0.000000000	0.003961517	0.003961517	0.000000000	0.000000000	0
0	5331	M	F	CM015577.1	7807156	20	0.503143093	-0.004974472	0.634551509	1.170000000	0.623692279	2.194832366	0.068185862	-0.004974472	0.000000000	0.001534584	0.001534584	0.000000000	0.000000000	0
0	5336	M	F	CM015577.1	7858126	19	0.350943396	-0.006486233	0.454072661	1.355555556	0.640107955	2.870657755	0.132117321	-0.006486233	0.000000000	0.003961517	0.003961517	0.000000000	0.000000000	0
0	5335	M	F	CM015577.1	7858218	76	0.350943396	-0.006486233	0.454072661	1.355555556	0.640107955	2.870657755	0.132117321	-0.006486233	0.000000000	0.003961517	0.003961517	0.000000000	0.000000000	0
0	5337	M	F	CM015577.1	7895969	37	0.404418286	0.008846815	0.286209535	0.651041667	0.323528003	1.310103755	0.186391216	0.008846815	0.000000000	0.009214272	0.009214272	0.000000000	0.000000000	0
0	5337	M	F	CM015577.1	7895985	53	0.404418286	0.008846815	0.286209535	0.651041667	0.323528003	1.310103755	0.186391216	0.008846815	0.000000000	0.009214272	0.009214272	0.000000000	0.000000000	0
0	5342	M	F	CM015577.1	8002870	89	0.350943396	-0.006486233	0.454072661	1.355555556	0.640107955	2.870657755	0.132117321	-0.006486233	0.000000000	0.003961517	0.003961517	0.000000000	0.000000000	0
0	5344	M	F	CM015577.1	8030506	88	0.503066038	-0.004885943	0.638752052	1.165311653	0.626172148	2.168654822	0.066442089	-0.004885943	0.000000000	0.001457386	0.001457386	0.000000000	0.000000000	0
0	32114	M	F	CM015577.1	8073425	58	0.348909657	-0.007431117	0.652689173	1.239467849	0.499003256	3.078698447	0.093235266	-0.007431117	0.000000000	0.001984127	0.001984127	0.000000000	0.000000000	0
0	32114	M	F	CM015577.1	8073446	79	0.348909657	-0.007431117	0.652689173	1.239467849	0.499003256	3.078698447	0.093235266	-0.007431117	0.000000000	0.001984127	0.001984127	0.000000000	0.000000000	0
0	5359	M	F	CM015577.1	8334171	36	0.339917762	-0.006849385	1.000000000	1.054687500	0.493250408	2.255174460	0.023123799	-0.006849385	0.000000000	0.000119357	0.000119357	0.000000000	0.000000000	0
0	5362	M	F	CM015577.1	8346737	30	0.343946541	-0.007229437	0.850012789	1.096153846	0.516781536	2.325070015	0.039871512	-0.007229437	0.000000000	0.000358038	0.000358038	0.000000000	0.000000000	0
0	5364	M	F	CM015577.1	8442516	14	0.343946541	-0.007229437	0.850012789	1.096153846	0.516781536	2.325070015	0.039871512	-0.007229437	0.000000000	0.000358038	0.000358038	0.000000000	0.000000000	0
0	5370	M	F	CM015577.1	8594138	84	0.503066038	-0.004885943	0.638752052	1.165311653	0.626172148	2.168654822	0.066442089	-0.004885943	0.000000000	0.001457386	0.001457386	0.000000000	0.000000000	0
0	5369	M	F	CM015577.1	8594291	72	0.343946541	-0.007229437	0.850012789	1.096153846	0.516781536	2.325070015	0.039871512	-0.007229437	0.000000000	0.000358038	0.000358038	0.000000000	0.000000000	0
0	5373	M	F	CM015577.1	8661469	80	0.343946541	-0.007229437	0.850012789	1.096153846	0.516781536	2.325070015	0.039871512	-0.007229437	0.000000000	0.000358038	0.000358038	0.000000000	0.000000000	0
0	5372	M	F	CM015577.1	8661613	67	0.343946541	-0.007229437	0.850012789	1.096153846	0.516781536	2.325070015	0.039871512	-0.007229437	0.000000000	0.000358038	0.000358038	0.000000000	0.000000000	0
0	5375	M	F	CM015577.1	8803630	52	0.339917762	-0.006849385	1.000000000	1.054687500	0.493250408	2.255174460	0.023123799	-0.006849385	0.000000000	0.000119357	0.000119357	0.000000000	0.000000000	0
0	5396	M	F	CM015577.1	9515603	78	0.503184713	-0.005747586	0.873558553	1.106756757	0.592778313	2.066388887	0.044052182	-0.005747586	0.000000000	0.000641849	0.000641849	0.000000000	0.000000000	0
0	5396	M	F	CM015577.1	9515607	74	0.332580827	-0.006160585	1.000000000	0.980769231	0.455201649	2.113147627	0.008433168	-0.006160585	0.000000000	0.000015560	0.000015560	0.000000000	0.000000000	0
0	5396	M	F	CM015577.1	9515614	67	0.412264151	-0.003787879	0.728571392	0.868852459	0.437888230	1.723966401	0.061053965	-0.003787879	0.000000000	0.001011300	0.001011300	0.000000000	0.000000000	0
0	5396	M	F	CM015577.1	9515655	26	0.412264151	-0.003787879	0.728571392	0.868852459	0.437888230	1.723966401	0.061053965	-0.003787879	0.000000000	0.001011300	0.001011300	0.000000000	0.000000000	0
0	5400	M	F	CM015577.1	9729013	33	0.336792453	-0.006599610	1.000000000	1.022727273	0.478876605	2.184218363	0.009759837	-0.006599610	0.000000000	0.000021061	0.000021061	0.000000000	0.000000000	0
0	5409	M	F	CM015577.1	9964394	92	0.503184713	-0.005747586	0.873558553	1.106756757	0.592778313	2.066388887	0.044052182	-0.005747586	0.000000000	0.000641849	0.000641849	0.000000000	0.000000000	0
0	4274	M	F	CM015577.1	10112729	63	0.336792453	-0.006599610	1.000000000	1.022727273	0.478876605	2.184218363	0.009759837	-0.006599610	0.000000000	0.000021061	0.000021061	0.000000000	0.000000000	0
0	4274	M	F	CM015577.1	10112743	49	0.336792453	-0.006599610	1.000000000	1.022727273	0.478876605	2.184218363	0.009759837	-0.006599610	0.000000000	0.000021061	0.000021061	0.000000000	0.000000000	0
0	4274	M	F	CM015577.1	10112749	43	0.336792453	-0.006599610	1.000000000	1.022727273	0.478876605	2.184218363	0.009759837	-0.006599610	0.000000000	0.000021061	0.000021061	0.000000000	0.000000000	0
0	4278	M	F	CM015577.1	10132431	49	0.336792453	-0.006599610	1.000000000	1.022727273	0.478876605	2.184218363	0.009759837	-0.006599610	0.000000000	0.000021061	0.000021061	0.000000000	0.000000000	0
0	4278	M	F	CM015577.1	10132465	15	0.025804261	0.106855216	0.204991087	0.270588235	0.027528147	2.659750182	0.567691090	0.106855216	0.000000000	0.015789474	0.015789474	0.000000000	0.000000000	0
0	4278	M	F	CM015577.1	10132467	13	0.336792453	-0.006599610	1.000000000	1.022727273	0.478876605	2.184218363	0.009759837	-0.006599610	0.000000000	0.000021061	0.000021061	0.000000000	0.000000000	0
0	4277	M	F	CM015577.1	10132493	16	0.336792453	-0.006599610	1.000000000	1.022727273	0.478876605	2.184218363	0.009759837	-0.006599610	0.000000000	0.000021061	0.000021061	0.000000000	0.000000000	0
0	4284	M	F	CM015577.1	10231899	93	0.336792453	-0.006599610	1.000000000	1.022727273	0.478876605	2.184218363	0.009759837	-0.006599610	0.000000000	0.000021061	0.000021061	0.000000000	0.000000000	0
0	4284	M	F	CM015577.1	10231905	87	0.503066038	-0.004885943	0.638752052	1.165311653	0.626172148	2.168654822	0.066442089	-0.004885943	0.000000000	0.001457386	0.001457386	0.000000000	0.000000000	0
0	4284	M	F	CM015577.1	10231969	23	0.336792453	-0.006599610	1.000000000	1.022727273	0.478876605	2.184218363	0.009759837	-0.006599610	0.000000000	0.000021061	0.000021061	0.000000000	0.000000000	0
0	4284	M	F	CM015577.1	10231971	21	0.336792453	-0.006599610	1.000000000	1.022727273	0.478876605	2.184218363	0.009759837	-0.006599610	0.000000000	0.000021061	0.000021061	0.000000000	0.000000000	0
0	4284	M	F	CM015577.1	10231976	16	0.336792453	-0.006599610	1.000000000	1.022727273	0.478876605	2.184218363	0.009759837	-0.006599610	0.000000000	0.000021061	0.000021061	0.000000000	0.000000000	0
0	4283	M	F	CM015577.1	10231999	10	0.335732010	-0.006567030	1.000000000	1.011904762	0.469079314	2.182895761	0.005139640	-0.006567030	0.000000000	0.000005835	0.000005835	0.000000000	0.000000000	0
0	4283	M	F	CM015577.1	10232046	57	0.335732010	-0.006567030	1.000000000	1.011904762	0.469079314	2.182895761	0.005139640	-0.006567030	0.000000000	0.000005835	0.000005835	0.000000000	0.000000000	0
0	4288	M	F	CM015577.1	10398838	18	0.343946541	-0.005393939	1.000000000	0.946524064	0.447041753	2.004080824	0.023868340	-0.005393939	0.000000000	0.000128894	0.000128894	0.000000000	0.000000000	0
0	4292	M	F	CM015577.1	10431417	44	0.412264151	-0.003787879	0.728571392	0.868852459	0.437888230	1.723966401	0.061053965	-0.003787879	0.000000000	0.001011300	0.001011300	0.000000000	0.000000000	0
0	4299	M	F	CM015577.1	10634925	16	0.343946541	-0.005393939	1.000000000	0.946524064	0.447041753	2.004080824	0.023868340	-0.005393939	0.000000000	0.000128894	0.000128894	0.000000000	0.000000000	0
0	32729	M	F	CM015577.1	11411913	92	0.600000000	-0.190476190	1.000000000	1.000000000	0.033546606	29.809274885	0.000000000	-0.190476190	0.000000000	0.000000000	0.000000000	0.000000000	0.000000000	0
0	32729	M	F	CM015577.1	11411915	90	0.428571429	0.125000000	0.464285714	5.000000000	0.150060508	166.599462120	0.698970004	0.125000000	0.000000000	0.111111111	0.111111111	0.000000000	0.000000000	0
0	32729	M	F	CM015577.1	11411917	88	0.533333333	-0.034482759	1.000000000	1.666666667	0.073622964	37.729773573	0.221848750	-0.034482759	0.000000000	0.010416667	0.010416667	0.000000000	0.000000000	0
0	32729	M	F	CM015577.1	11411924	81	0.200000000	0.827586207	0.200000000	9.000000000	0.521738174	155.250284569	0.954242509	0.827586207	0.000000000	0.444444444	0.444444444	0.000000000	0.000000000	0
0	32729	M	F	CM015577.1	11411925	80	0.200000000	-0.206896552	1.000000000	1.333333333	0.085850230	20.707897674	0.124938737	-0.206896552	0.000000000	0.027777778	0.027777778	0.000000000	0.000000000	0
0	32729	M	F	CM015577.1	11411930	75	0.333333333	0.571428571	0.333333333	5.000000000	0.273156088	91.522763190	0.698970004	0.571428571	0.000000000	0.400000000	0.400000000	0.000000000	0.000000000	0
0	32729	M	F	CM015577.1	11411941	64	0.666666667	-0.500000000	1.000000000	1.000000000	0.019841095	50.400444778	0.000000000	-0.500000000	0.000000000	0.000000000	0.000000000	0.000000000	0.000000000	0
0	32729	M	F	CM015577.1	11411943	62	0.466666667	0.039408867	1.000000000	3.000000000	0.122205123	73.646666897	0.477121255	0.039408867	0.000000000	0.047619048	0.047619048	0.000000000	0.000000000	0
0	4311	M	F	CM015577.1	11412089	87	0.503267974	-0.006523339	1.000000000	1.000000000	0.530942596	1.883442783	0.000000000	-0.006523339	0.000000000	0.000000000	0.000000000	0.000000000	0.000000000	0
0	4311	M	F	CM015577.1	11412093	91	0.503267974	-0.006523339	1.000000000	1.000000000	0.530942596	1.883442783	0.000000000	-0.006523339	0.000000000	0.000000000	0.000000000	0.000000000	0.000000000	0
0	4322	M	F	CM015577.1	11821230	17	0.343946541	-0.001722944	0.184281757	1.719602978	0.796113384	3.714338258	0.235428188	-0.001722944	0.000000000	0.012044397	0.012044397	0.000000000	0.000000000	0
0	32716	M	F	CM015577.1	12201600	55	0.512820513	-0.015625000	0.545915011	1.500000000	0.428701757	5.248403961	0.176091259	-0.015625000	0.000000000	0.010101010	0.010101010	0.000000000	0.000000000	0
0	4343	M	F	CM015577.1	12251638	9	0.012987013	-0.012984794	1.000000000	1.974358974	0.175376809	22.226960274	0.295426118	-0.012984794	0.000000000	0.006368359	0.006368359	0.000000000	0.000000000	0
0	4343	M	F	CM015577.1	12251641	12	0.013513514	-0.026637070	1.000000000	1.921052632	0.170499822	21.644850776	0.283539264	-0.026637070	0.000000000	0.006444683	0.006444683	0.000000000	0.000000000	0
0	4382	M	F	CM015577.1	13225101	43	0.339917762	-0.008049565	0.561293369	1.339285714	0.621062126	2.888094682	0.126873236	-0.008049565	0.000000000	0.003526432	0.003526432	0.000000000	0.000000000	0
0	4386	M	F	CM015577.1	13339256	16	0.329481132	-0.007380534	0.561124368	1.294505495	0.597529881	2.804453015	0.112103898	-0.007380534	0.000000000	0.002684473	0.002684473	0.000000000	0.000000000	0
0	4401	M	F	CM015577.1	13796270	24	0.503184713	-0.005747586	0.873558553	1.106756757	0.592778313	2.066388887	0.044052182	-0.005747586	0.000000000	0.000641849	0.000641849	0.000000000	0.000000000	0
0	4415	M	F	CM015577.1	13993393	29	0.322012579	-0.006728664	0.432437357	1.416568047	0.645486808	3.108762267	0.151237441	-0.006728664	0.000000000	0.004738409	0.004738409	0.000000000	0.000000000	0
0	32740	M	F	CM015577.1	14124816	8	0.100000000	0.000000000	0.500000000	2.200000000	0.172005666	28.138607983	0.342422681	0.000000000	0.000000000	0.052631579	0.052631579	0.000000000	0.000000000	0
0	32740	M	F	CM015577.1	14124842	34	0.083333333	0.205882353	0.416666667	3.000000000	0.238893644	37.673668728	0.477121255	0.205882353	0.000000000	0.060869565	0.060869565	0.000000000	0.000000000	0
0	4450	M	F	CM015577.1	15018393	77	0.503184713	-0.005747586	0.873558553	1.106756757	0.592778313	2.066388887	0.044052182	-0.005747586	0.000000000	0.000641849	0.000641849	0.000000000	0.000000000	0
0	4449	M	F	CM015577.1	15018545	78	0.418527709	-0.005823627	0.725755896	1.190476190	0.597031358	2.373800876	0.075720714	-0.005823627	0.000000000	0.001573227	0.001573227	0.000000000	0.000000000	0
0	4453	M	F	CM015577.1	15126973	45	0.503144654	-0.005669981	0.874278046	1.105471325	0.594219016	2.056593307	0.043547482	-0.005669981	0.000000000	0.000626566	0.000626566	0.000000000	0.000000000	0
0	4456	M	F	CM015577.1	15130516	18	0.503267974	-0.005880828	0.871937998	1.109686610	0.589557742	2.088691714	0.045200346	-0.005880828	0.000000000	0.000675676	0.000675676	0.000000000	0.000000000	0
0	4455	M	F	CM015577.1	15130537	6	0.503144654	-0.005669981	0.874278046	1.105471325	0.594219016	2.056593307	0.043547482	-0.005669981	0.000000000	0.000626566	0.000626566	0.000000000	0.000000000	0
0	4455	M	F	CM015577.1	15130601	70	0.503144654	-0.005669981	0.874278046	1.105471325	0.594219016	2.056593307	0.043547482	-0.005669981	0.000000000	0.000626566	0.000626566	0.000000000	0.000000000	0
0	4463	M	F	CM015577.1	15447264	83	0.503144654	-0.005669981	0.874278046	1.105471325	0.594219016	2.056593307	0.043547482	-0.005669981	0.000000000	0.000626566	0.000626566	0.000000000	0.000000000	0
0	4466	M	F	CM015577.1	15498602	80	0.503144654	-0.005669981	0.874278046	1.105471325	0.594219016	2.056593307	0.043547482	-0.005669981	0.000000000	0.000626566	0.000626566	0.000000000	0.000000000	0
0	4465	M	F	CM015577.1	15498694	15	0.503143093	-0.004996878	0.635087872	1.168091168	0.623079897	2.189826671	0.067476740	-0.004996878	0.000000000	0.001505922	0.001505922	0.000000000	0.000000000	0
0	4468	M	F	CM015577.1	15500496	26	0.503104088	-0.004913736	0.636331710	1.168641115	0.625191134	2.184487241	0.067681162	-0.004913736	0.000000000	0.001509855	0.001509855	0.000000000	0.000000000	0
0	4473	M	F	CM015577.1	15536370	35	0.329481132	-0.007380534	0.561124368	1.294505495	0.597529881	2.804453015	0.112103898	-0.007380534	0.000000000	0.002684473	0.002684473	0.000000000	0.000000000	0
0	4475	M	F	CM015577.1	15570871	18	0.503184713	-0.005747586	0.873558553	1.106756757	0.592778313	2.066388887	0.044052182	-0.005747586	0.000000000	0.000641849	0.000641849	0.000000000	0.000000000	0
0	4480	M	F	CM015577.1	15913878	86	0.401902399	-0.006055982	1.000000000	0.980327869	0.484754588	1.982534575	0.008628651	-0.006055982	0.000000000	0.000019600	0.000019600	0.000000000	0.000000000	0
0	4480	M	F	CM015577.1	15913892	72	0.503225806	-0.005758833	0.751284063	1.108710801	0.590619607	2.081271306	0.044818279	-0.005758833	0.000000000	0.000661376	0.000661376	0.000000000	0.000000000	0
0	4480	M	F	CM015577.1	15913919	45	0.503225806	-0.005758833	0.751284063	1.108710801	0.590619607	2.081271306	0.044818279	-0.005758833	0.000000000	0.000661376	0.000661376	0.000000000	0.000000000	0
0	4479	M	F	CM015577.1	15914027	66	0.503066038	-0.004885943	0.638752052	1.165311653	0.626172148	2.168654822	0.066442089	-0.004885943	0.000000000	0.001457386	0.001457386	0.000000000	0.000000000	0
0	4481	M	F	CM015577.1	16067831	59	0.503144654	-0.005669981	0.874278046	1.105471325	0.594219016	2.056593307	0.043547482	-0.005669981	0.000000000	0.000626566	0.000626566	0.000000000	0.000000000	0
0	4484	M	F	CM015577.1	16130196	55	0.343946541	-0.007229437	0.570315506	1.270833333	0.596845241	2.705923160	0.104088598	-0.007229437	0.000000000	0.002420337	0.002420337	0.000000000	0.000000000	0
0	4492	M	F	CM015577.1	16255588	50	0.343946541	-0.007229437	0.570315506	1.270833333	0.596845241	2.705923160	0.104088598	-0.007229437	0.000000000	0.002420337	0.002420337	0.000000000	0.000000000	0
0	4492	M	F	CM015577.1	16255589	49	0.343946541	-0.007229437	0.570315506	1.270833333	0.596845241	2.705923160	0.104088598	-0.007229437	0.000000000	0.002420337	0.002420337	0.000000000	0.000000000	0
0	4491	M	F	CM015577.1	16255672	37	0.503066038	-0.006140874	1.000000000	1.048780488	0.563809877	1.950906779	0.020684599	-0.006140874	0.000000000	0.000141391	0.000141391	0.000000000	0.000000000	0
0	4491	M	F	CM015577.1	16255714	79	0.350943396	-0.007385685	0.708361709	1.171875000	0.555879145	2.470484867	0.068881289	-0.007385685	0.000000000	0.001086947	0.001086947	0.000000000	0.000000000	0
0	4503	M	F	CM015577.1	16388027	27	0.503066038	-0.004885943	0.638752052	1.165311653	0.626172148	2.168654822	0.066442089	-0.004885943	0.000000000	0.001457386	0.001457386	0.000000000	0.000000000	0
0	4520	M	F	CM015577.1	16571593	9	0.503813976	-0.007690370	0.861901192	1.064516129	0.532265095	2.129004135	0.027152246	-0.007690370	0.000000000	0.000244200	0.000244200	0.000000000	0.000000000	0
0	4539	M	F	CM015577.1	16955239	20	0.333333333	-0.285714286	1.000000000	1.500000000	0.088606398	25.393200139	0.176091259	-0.285714286	0.000000000	0.100000000	0.100000000	0.000000000	0.000000000	0
0	4547	M	F	CM015577.1	17134765	78	0.012658228	0.067884273	0.468354430	0.435294118	0.038682206	4.898401300	0.361217202	0.067884273	0.000000000	0.007230160	0.007230160	0.000000000	0.000000000	0
0	4547	M	F	CM015577.1	17134772	71	0.026487696	-0.005126821	1.000000000	0.922077922	0.056603714	15.020705086	0.035232376	-0.005126821	0.000000000	0.000021656	0.000021656	0.000000000	0.000000000	0
0	4551	M	F	CM015577.1	17168851	64	0.012820513	-0.071499503	1.000000000	1.738095238	0.154415166	19.563978951	0.240073570	-0.071499503	0.000000000	0.005529954	0.005529954	0.000000000	0.000000000	0
0	4551	M	F	CM015577.1	17168852	63	0.012820513	-0.025291181	1.000000000	1.925000000	0.171035877	21.665775984	0.284430734	-0.025291181	0.000000000	0.006129032	0.006129032	0.000000000	0.000000000	0
0	4558	M	F	CM015577.1	17397748	7	0.027583528	-0.007042254	1.000000000	1.000000000	0.061340777	16.302369414	0.000000000	-0.007042254	0.000000000	0.000000000	0.000000000	0.000000000	0.000000000	0
0	4558	M	F	CM015577.1	17397788	47	0.012820513	-0.025291181	1.000000000	1.925000000	0.171035877	21.665775984	0.284430734	-0.025291181	0.000000000	0.006129032	0.006129032	0.000000000	0.000000000	0
0	32619	M	F	CM015577.1	17458624	92	0.316742081	-0.010285714	0.508916877	0.606060606	0.149060484	2.464163869	0.217483944	-0.010285714	0.000000000	0.009523810	0.009523810	0.000000000	0.000000000	0
0	4599	M	F	CM015577.1	17847608	18	0.343946541	0.003783550	0.444476365	0.705882353	0.332619501	1.498017690	0.151267675	0.003783550	0.000000000	0.005170068	0.005170068	0.000000000	0.000000000	0
0	4615	M	F	CM015577.1	18316505	9	0.391304348	-0.006734007	0.397678980	2.500000000	0.360936153	17.316081953	0.397940009	-0.006734007	0.000000000	0.037037037	0.037037037	0.000000000	0.000000000	0
0	4615	M	F	CM015577.1	18316507	11	0.515151515	-0.029307097	1.000000000	1.000000000	0.255128785	3.919589084	0.000000000	-0.029307097	0.000000000	0.000000000	0.000000000	0.000000000	0.000000000	0
0	4615	M	F	CM015577.1	18316509	13	0.512820513	-0.024242424	1.000000000	1.000000000	0.282190033	3.543711272	0.000000000	-0.024242424	0.000000000	0.000000000	0.000000000	0.000000000	0.000000000	0
0	4615	M	F	CM015577.1	18316510	14	0.270769231	-0.142641888	0.276789298	3.000000000	0.300588884	29.941226954	0.477121255	-0.142641888	0.000000000	0.080808081	0.080808081	0.000000000	0.000000000	0
0	4615	M	F	CM015577.1	18316515	19	0.512820513	-0.024242424	1.000000000	1.000000000	0.282190033	3.543711272	0.000000000	-0.024242424	0.000000000	0.000000000	0.000000000	0.000000000	0.000000000	0
0	4615	M	F	CM015577.1	18316523	27	0.253968254	-0.155963303	0.294749695	2.647058824	0.266970447	26.246052690	0.422763592	-0.155963303	0.000000000	0.066666667	0.066666667	0.000000000	0.000000000	0
0	4615	M	F	CM015577.1	18316524	28	0.496551724	-0.029934044	1.000000000	0.890909091	0.201120103	3.946492659	0.050166609	-0.029934044	0.000000000	0.000771605	0.000771605	0.000000000	0.000000000	0
0	4615	M	F	CM015577.1	18316528	32	0.507823613	-0.024836092	1.000000000	1.128205128	0.298798949	4.259877131	0.052388069	-0.024836092	0.000000000	0.000833667	0.000833667	0.000000000	0.000000000	0
0	4615	M	F	CM015577.1	18316537	41	0.050000000	-0.161616162	1.000000000	1.416666667	0.118683055	16.910117883	0.151267675	-0.161616162	0.000000000	0.017094017	0.017094017	0.000000000	0.000000000	0
0	4615	M	F	CM015577.1	18316539	43	0.499108734	-0.025396825	0.716980220	1.666666667	0.385305092	7.209294235	0.221848750	-0.025396825	0.000000000	0.013852814	0.013852814	0.000000000	0.000000000	0
0	4615	M	F	CM015577.1	18316547	51	0.514112903	-0.028351013	0.734538758	1.333333333	0.327140876	5.434288128	0.124938737	-0.028351013	0.000000000	0.005042017	0.005042017	0.000000000	0.000000000	0
0	4615	M	F	CM015577.1	18316554	58	0.507936508	-0.014204545	0.697940503	1.571428571	0.330099938	7.480727704	0.196294645	-0.014204545	0.000000000	0.011574074	0.011574074	0.000000000	0.000000000	0
0	4615	M	F	CM015577.1	18316559	63	0.083333333	0.205882353	0.416666667	0.333333333	0.026543738	4.185963192	0.477121255	0.205882353	0.000000000	0.060869565	0.060869565	0.000000000	0.000000000	0
0	4615	M	F	CM015577.1	18316564	68	0.050000000	-0.201923077	1.000000000	1.153846154	0.096318509	13.822482992	0.062147907	-0.201923077	0.000000000	0.013806706	0.013806706	0.000000000	0.000000000	0
0	4615	M	F	CM015577.1	18316570	74	0.058823529	-0.149466192	1.000000000	1.500000000	0.124103454	18.130035354	0.176091259	-0.149466192	0.000000000	0.021212121	0.021212121	0.000000000	0.000000000	0
0	4615	M	F	CM015577.1	18316581	85	0.263736264	-0.058139535	1.000000000	0.714285714	0.035560295	14.347577265	0.146128036	-0.058139535	0.000000000	0.003472222	0.003472222	0.000000000	0.000000000	0
0	4615	M	F	CM015577.1	18316585	89	0.076923077	-0.204878049	1.000000000	0.700000000	0.054648808	8.966343825	0.154901960	-0.204878049	0.000000000	0.012000000	0.012000000	0.000000000	0.000000000	0
0	4621	M	F	CM015577.1	18409179	36	0.335732010	0.004341804	0.433363218	0.696517413	0.321960294	1.506820920	0.157068022	0.004341804	0.000000000	0.005438731	0.005438731	0.000000000	0.000000000	0
0	4624	M	F	CM015577.1	18449323	12	0.343946541	0.003783550	0.444476365	0.705882353	0.332619501	1.498017690	0.151267675	0.003783550	0.000000000	0.005170068	0.005170068	0.000000000	0.000000000	0
0	4703	M	F	CM015577.1	20882083	27	0.383569182	-0.006873925	1.000000000	1.064516129	0.522603259	2.168364948	0.027152246	-0.006873925	0.000000000	0.000185440	0.000185440	0.000000000	0.000000000	0
0	4720	M	F	CM015577.1	21376755	75	0.377358491	-0.003787879	0.719232810	0.875000000	0.427576752	1.790614193	0.057991947	-0.003787879	0.000000000	0.000835422	0.000835422	0.000000000	0.000000000	0
0	4727	M	F	CM015577.1	21555047	81	0.070725605	0.010116662	0.358998542	0.309090909	0.031142523	3.067740813	0.509913768	0.010116662	0.000000000	0.010135894	0.010135894	0.000000000	0.000000000	0
0	4727	M	F	CM015577.1	21555049	79	0.051700047	-0.021198330	1.000000000	0.547169811	0.048208609	6.210401204	0.261877872	-0.021198330	0.000000000	0.002135469	0.002135469	0.000000000	0.000000000	0
0	4759	M	F	CM015577.1	22178325	78	0.367456073	-0.003408130	0.707572132	0.840407470	0.401018802	1.761225938	0.075510096	-0.003408130	0.000000000	0.001379134	0.001379134	0.000000000	0.000000000	0
0	4760	M	F	CM015577.1	22199780	69	0.501179245	-0.002370766	0.526222051	1.270270270	0.681493744	2.367720282	0.103896134	-0.002370766	0.000000000	0.003548086	0.003548086	0.000000000	0.000000000	0
0	4762	M	F	CM015577.1	22239841	69	0.012658228	-0.036947010	1.000000000	1.878048780	0.166904643	21.132229521	0.273706868	-0.036947010	0.000000000	0.005903371	0.005903371	0.000000000	0.000000000	0
0	4773	M	F	CM015577.1	22628289	49	0.430621624	-0.004032651	0.733460627	0.882768362	0.449450689	1.733849784	0.054153240	-0.004032651	0.000000000	0.000830009	0.000830009	0.000000000	0.000000000	0
0	4772	M	F	CM015577.1	22628364	29	0.398693864	0.000544574	0.475421626	0.743338008	0.368197488	1.500693007	0.128813660	0.000544574	0.000000000	0.004346788	0.004346788	0.000000000	0.000000000	0
0	4800	M	F	CM015577.1	23175083	42	0.503104088	-0.004913736	0.636331710	1.168641115	0.625191134	2.184487241	0.067681162	-0.004913736	0.000000000	0.001509855	0.001509855	0.000000000	0.000000000	0
0	4808	M	F	CM015577.1	23209774	30	0.503184713	-0.005747586	0.873558553	1.106756757	0.592778313	2.066388887	0.044052182	-0.005747586	0.000000000	0.000641849	0.000641849	0.000000000	0.000000000	0
0	4807	M	F	CM015577.1	23209862	61	0.503104088	-0.004913736	0.636331710	1.168641115	0.625191134	2.184487241	0.067681162	-0.004913736	0.000000000	0.001509855	0.001509855	0.000000000	0.000000000	0
0	4810	M	F	CM015577.1	23225427	93	0.503066038	-0.004885943	0.638752052	1.165311653	0.626172148	2.168654822	0.066442089	-0.004885943	0.000000000	0.001457386	0.001457386	0.000000000	0.000000000	0
0	4814	M	F	CM015577.1	23236299	62	0.503184713	-0.005747586	0.873558553	1.106756757	0.592778313	2.066388887	0.044052182	-0.005747586	0.000000000	0.000641849	0.000641849	0.000000000	0.000000000	0
0	4815	M	F	CM015577.1	23276564	87	0.026141513	0.034277700	0.235360753	0.308016878	0.031333311	3.027908395	0.511425486	0.034277700	0.000000000	0.014054054	0.014054054	0.000000000	0.000000000	0
0	4815	M	F	CM015577.1	23276568	91	0.026141513	0.034277700	0.235360753	0.308016878	0.031333311	3.027908395	0.511425486	0.034277700	0.000000000	0.014054054	0.014054054	0.000000000	0.000000000	0
0	4825	M	F	CM015577.1	23352224	27	0.374161786	-0.005033271	0.852442564	0.901639344	0.433231870	1.876485926	0.044967146	-0.005033271	0.000000000	0.000498020	0.000498020	0.000000000	0.000000000	0
0	4830	M	F	CM015577.1	23382005	75	0.377358491	-0.006297348	1.000000000	1.000000000	0.488416329	2.047433593	0.000000000	-0.006297348	0.000000000	0.000000000	0.000000000	0.000000000	0.000000000	0
0	4833	M	F	CM015577.1	23388466	45	0.383569182	-0.005228034	0.858259685	0.933333333	0.458709283	1.899048359	0.029963223	-0.005228034	0.000000000	0.000226535	0.000226535	0.000000000	0.000000000	0
0	4855	M	F	CM015577.1	23758060	61	0.406839623	-0.006697409	1.000000000	1.047619048	0.525166154	2.089825592	0.020203386	-0.006697409	0.000000000	0.000108968	0.000108968	0.000000000	0.000000000	0
0	4856	M	F	CM015577.1	23816463	78	0.396029777	-0.008019055	0.717878319	1.200000000	0.588087293	2.448616077	0.079181246	-0.008019055	0.000000000	0.001611171	0.001611171	0.000000000	0.000000000	0
0	4862	M	F	CM015577.1	24249877	68	0.503144654	-0.005669981	0.874278046	1.105471325	0.594219016	2.056593307	0.043547482	-0.005669981	0.000000000	0.000626566	0.000626566	0.000000000	0.000000000	0
0	4865	M	F	CM015577.1	24594645	75	0.501894703	-0.003812417	0.632688443	1.216216216	0.650597935	2.273572978	0.085010790	-0.003812417	0.000000000	0.002382212	0.002382212	0.000000000	0.000000000	0
0	4888	M	F	CM015577.1	25232215	10	0.503104088	-0.002343624	0.523783046	1.285714286	0.687363770	2.404929233	0.109144469	-0.002343624	0.000000000	0.003921332	0.003921332	0.000000000	0.000000000	0
0	4925	M	F	CM015577.1	26186373	91	0.357783019	-0.001802801	0.707731202	0.818181818	0.392058841	1.707451579	0.087150176	-0.001802801	0.000000000	0.001789246	0.001789246	0.000000000	0.000000000	0
0	4926	M	F	CM015577.1	26220917	28	0.489161922	-0.007218000	1.000000000	1.050505051	0.537856282	2.051776467	0.021398145	-0.007218000	0.000000000	0.000146560	0.000146560	0.000000000	0.000000000	0
0	4931	M	F	CM015577.1	26517748	84	0.012500000	0.053030303	0.475000000	0.447058824	0.039738884	5.029371021	0.349635329	0.053030303	0.000000000	0.006951341	0.006951341	0.000000000	0.000000000	0
0	4931	M	F	CM015577.1	26517761	71	0.013698630	0.043304843	0.479452055	0.454545455	0.040329110	5.123137333	0.342422681	0.043304843	0.000000000	0.007487685	0.007487685	0.000000000	0.000000000	0
0	4931	M	F	CM015577.1	26517772	60	0.025804261	-0.055049569	0.498854087	2.703703704	0.275109105	26.571325995	0.431959096	-0.055049569	0.000000000	0.011553273	0.011553273	0.000000000	0.000000000	0
0	4931	M	F	CM015577.1	26517780	52	0.013333333	0.071748879	0.466666667	0.432098765	0.038357054	4.867666451	0.364416975	0.071748879	0.000000000	0.007670182	0.007670182	0.000000000	0.000000000	0
0	4931	M	F	CM015577.1	26517799	33	0.029626305	-0.035999809	0.497250589	0.353846154	0.035889062	3.488725871	0.451185521	-0.035999809	0.000000000	0.013852814	0.013852814	0.000000000	0.000000000	0
0	4931	M	F	CM015577.1	26517808	24	0.081510339	0.002689779	1.000000000	0.813333333	0.158462390	4.174562239	0.089731428	0.002689779	0.000000000	0.000433046	0.000433046	0.000000000	0.000000000	0
0	4931	M	F	CM015577.1	26517812	20	0.012658228	-0.059802812	1.000000000	1.785714286	0.158691709	20.094153188	0.251811973	-0.059802812	0.000000000	0.005611162	0.005611162	0.000000000	0.000000000	0
0	4936	M	F	CM015577.1	26566228	55	0.039988969	0.029706662	0.594103469	0.417721519	0.037046164	4.710103545	0.379113151	0.029706662	0.000000000	0.003576741	0.003576741	0.000000000	0.000000000	0
0	4936	M	F	CM015577.1	26566229	56	0.012658228	-0.036947010	1.000000000	1.878048780	0.166904643	21.132229521	0.273706868	-0.036947010	0.000000000	0.005903371	0.005903371	0.000000000	0.000000000	0
0	4936	M	F	CM015577.1	26566242	69	0.042843542	-0.017837024	1.000000000	1.857142857	0.164460363	20.971494482	0.268845312	-0.017837024	0.000000000	0.001870557	0.001870557	0.000000000	0.000000000	0
0	4936	M	F	CM015577.1	26566244	71	0.078323221	0.011450382	1.000000000	0.753086420	0.146894774	3.860853188	0.123155184	0.011450382	0.000000000	0.000785966	0.000785966	0.000000000	0.000000000	0
0	4936	M	F	CM015577.1	26566249	76	0.475816993	-0.008393990	0.723398259	1.162107396	0.576090374	2.344239136	0.065246265	-0.008393990	0.000000000	0.001295492	0.001295492	0.000000000	0.000000000	0
0	4936	M	F	CM015577.1	26566252	79	0.013333333	0.042093902	0.480000000	0.455696203	0.040454483	5.133152474	0.341324591	0.042093902	0.000000000	0.007270694	0.007270694	0.000000000	0.000000000	0
0	4936	M	F	CM015577.1	26566264	91	0.014285714	-0.078914920	1.000000000	1.710526316	0.151612102	19.298593129	0.233129760	-0.078914920	0.000000000	0.006058311	0.006058311	0.000000000	0.000000000	0
0	4943	M	F	CM015577.1	26677799	26	0.357783019	-0.001802801	0.707731202	0.818181818	0.392058841	1.707451579	0.087150176	-0.001802801	0.000000000	0.001789246	0.001789246	0.000000000	0.000000000	0
0	4948	M	F	CM015577.1	26727074	31	0.357783019	-0.001802801	0.707731202	0.818181818	0.392058841	1.707451579	0.087150176	-0.001802801	0.000000000	0.001789246	0.001789246	0.000000000	0.000000000	0
0	4948	M	F	CM015577.1	26727123	80	0.357783019	-0.001802801	0.707731202	0.818181818	0.392058841	1.707451579	0.087150176	-0.001802801	0.000000000	0.001789246	0.001789246	0.000000000	0.000000000	0
0	4969	M	F	CM015577.1	27288313	6	0.389622642	-0.006218358	1.000000000	0.993548387	0.490839157	2.011123977	0.002810977	-0.006218358	0.000000000	0.000002023	0.000002023	0.000000000	0.000000000	0
0	4979	M	F	CM015577.1	27455572	81	0.357783019	-0.001802801	0.707731202	0.818181818	0.392058841	1.707451579	0.087150176	-0.001802801	0.000000000	0.001789246	0.001789246	0.000000000	0.000000000	0
0	4978	M	F	CM015577.1	27455716	66	0.357783019	-0.001802801	0.707731202	0.818181818	0.392058841	1.707451579	0.087150176	-0.001802801	0.000000000	0.001789246	0.001789246	0.000000000	0.000000000	0
0	4992	M	F	CM015577.1	27865949	34	0.042240493	-0.021019166	1.000000000	1.805555556	0.159942306	20.382542623	0.256610856	-0.021019166	0.000000000	0.001675863	0.001675863	0.000000000	0.000000000	0
0	4992	M	F	CM015577.1	27865991	76	0.168872987	0.045497233	0.067678463	3.679245283	0.948023669	14.279016748	0.565758742	0.045497233	0.000000000	0.030398723	0.030398723	0.000000000	0.000000000	0
0	4992	M	F	CM015577.1	27865999	84	0.050929463	-0.005033271	1.000000000	0.923076923	0.126685779	6.725861496	0.034762106	-0.005033271	0.000000000	0.000040541	0.000040541	0.000000000	0.000000000	0
0	4992	M	F	CM015577.1	27866000	85	0.042843542	0.000321993	0.616788321	0.478260870	0.042353543	5.400574347	0.320335151	0.000321993	0.000000000	0.002689076	0.002689076	0.000000000	0.000000000	0
0	5162	M	F	CM015577.1	34574561	71	0.015384615	-0.044615016	1.000000000	0.539682540	0.047757511	6.098668776	0.267861632	-0.044615016	0.000000000	0.007067943	0.007067943	0.000000000	0.000000000	0
0	5162	M	F	CM015577.1	34574562	70	0.015151515	0.000000000	0.500000000	0.492537313	0.043602880	5.563692277	0.307560863	0.000000000	0.000000000	0.007633588	0.007633588	0.000000000	0.000000000	0
0	5162	M	F	CM015577.1	34574578	54	0.081848472	-0.014877367	1.000000000	0.728395062	0.117206514	4.526705446	0.137633007	-0.014877367	0.000000000	0.000986909	0.000986909	0.000000000	0.000000000	0
0	5162	M	F	CM015577.1	34574586	46	0.126773712	-0.000858367	0.708213540	0.676470588	0.143705959	3.184366596	0.169751081	-0.000858367	0.000000000	0.002376043	0.002376043	0.000000000	0.000000000	0
0	5162	M	F	CM015577.1	34574587	45	0.109783420	-0.032961638	0.701321219	0.666666667	0.116555481	3.813157832	0.176091259	-0.032961638	0.000000000	0.002020202	0.002020202	0.000000000	0.000000000	0
0	5162	M	F	CM015577.1	34574589	43	0.275919732	0.004462651	0.578317797	1.445378151	0.476503071	4.384269748	0.159981486	0.004462651	0.000000000	0.004632447	0.004632447	0.000000000	0.000000000	0
0	5162	M	F	CM015577.1	34574597	35	0.124528302	0.003835827	0.704601396	1.536231884	0.326648896	7.224908558	0.186456775	0.003835827	0.000000000	0.002822099	0.002822099	0.000000000	0.000000000	0
0	5162	M	F	CM015577.1	34574601	31	0.348290014	0.010536012	0.441396594	0.646153846	0.232281646	1.797450636	0.189664066	0.010536012	0.000000000	0.008201720	0.008201720	0.000000000	0.000000000	0
0	5162	M	F	CM015577.1	34574610	22	0.014925373	-0.043331077	1.000000000	0.538461538	0.047683774	6.080492483	0.268845312	-0.043331077	0.000000000	0.006874329	0.006874329	0.000000000	0.000000000	0
0	5162	M	F	CM015577.1	34574622	10	0.261939827	-0.007553546	0.577358511	0.650793651	0.212542407	1.992695867	0.186556693	-0.007553546	0.000000000	0.005831325	0.005831325	0.000000000	0.000000000	0
0	6485	M	F	CM015578.1	582711	47	0.413151365	-0.006833802	1.000000000	1.044334975	0.521691730	2.090574716	0.018839823	-0.006833802	0.000000000	0.000096207	0.000096207	0.000000000	0.000000000	0
0	6494	M	F	CM015578.1	604672	39	0.012820513	-0.049153105	1.000000000	1.829268293	0.162524789	20.588997546	0.262277407	-0.049153105	0.000000000	0.005822187	0.005822187	0.000000000	0.000000000	0
0	6494	M	F	CM015578.1	604674	41	0.012820513	-0.049153105	1.000000000	1.829268293	0.162524789	20.588997546	0.262277407	-0.049153105	0.000000000	0.005822187	0.005822187	0.000000000	0.000000000	0
0	6494	M	F	CM015578.1	604712	79	0.012820513	-0.049153105	1.000000000	1.829268293	0.162524789	20.588997546	0.262277407	-0.049153105	0.000000000	0.005822187	0.005822187	0.000000000	0.000000000	0
0	5645	M	F	CM015578.1	1618568	77	0.489355322	-0.007552870	0.850805069	1.125000000	0.537009183	2.356803273	0.051152522	-0.007552870	0.000000000	0.000840336	0.000840336	0.000000000	0.000000000	0
0	5880	M	F	CM015578.1	2100912	90	0.093947606	-0.109167919	0.137763141	3.888888889	0.434343888	34.819085046	0.589825535	-0.109167919	0.000000000	0.036324786	0.036324786	0.000000000	0.000000000	0
0	5880	M	F	CM015578.1	2100939	63	0.412264151	-0.006850542	0.861516016	1.109765940	0.558472128	2.205267514	0.045231392	-0.006850542	0.000000000	0.000552487	0.000552487	0.000000000	0.000000000	0
0	5879	M	F	CM015578.1	2101047	48	0.404418286	-0.006545252	1.000000000	1.020984665	0.508854367	2.048542283	0.009019219	-0.006545252	0.000000000	0.000021625	0.000021625	0.000000000	0.000000000	0
0	5952	M	F	CM015578.1	2317753	15	0.383569182	-0.005228034	0.468597148	1.388235294	0.677240924	2.845659742	0.142463082	-0.005228034	0.000000000	0.005034620	0.005034620	0.000000000	0.000000000	0
0	6114	M	F	CM015578.1	2658187	60	0.347093445	0.001360302	0.447024111	0.727272727	0.342309548	1.545167593	0.138302698	0.001360302	0.000000000	0.004359650	0.004359650	0.000000000	0.000000000	0
0	6113	M	F	CM015578.1	2658296	52	0.350943396	0.000709379	0.570190332	0.761194030	0.361881208	1.601123071	0.118504627	0.000709379	0.000000000	0.003242874	0.003242874	0.000000000	0.000000000	0
0	6117	M	F	CM015578.1	2674055	47	0.501179245	0.001408200	0.341641299	1.405405405	0.753194196	2.622383928	0.147801620	0.001408200	0.000000000	0.007164971	0.007164971	0.000000000	0.000000000	0
0	6117	M	F	CM015578.1	2674080	72	0.501179245	0.001408200	0.341641299	1.405405405	0.753194196	2.622383928	0.147801620	0.001408200	0.000000000	0.007164971	0.007164971	0.000000000	0.000000000	0
0	6197	M	F	CM015578.1	3036470	38	0.423738627	-0.006758484	1.000000000	1.036682616	0.522455510	2.057038014	0.015645816	-0.006758484	0.000000000	0.000068068	0.000068068	0.000000000	0.000000000	0
0	6197	M	F	CM015578.1	3036471	37	0.418527709	-0.006199928	1.000000000	0.978056426	0.491033697	1.948123680	0.009636089	-0.006199928	0.000000000	0.000025534	0.000025534	0.000000000	0.000000000	0
0	6196	M	F	CM015578.1	3036537	32	0.417531447	-0.005110890	0.862973742	0.921739130	0.466556288	1.821008627	0.035391975	-0.005110890	0.000000000	0.000344016	0.000344016	0.000000000	0.000000000	0
0	6215	M	F	CM015578.1	3124702	15	0.499292453	-0.002365411	0.525750280	0.790540541	0.423671735	1.475090960	0.102075854	-0.002365411	0.000000000	0.003413115	0.003413115	0.000000000	0.000000000	0
0	6233	M	F	CM015578.1	3194247	80	0.164291325	-0.012861252	0.772036391	1.227692308	0.369217148	4.082227524	0.089089535	-0.012861252	0.000000000	0.000837912	0.000837912	0.000000000	0.000000000	0
0	6233	M	F	CM015578.1	3194250	77	0.408507089	-0.002739975	0.400166983	1.493927126	0.645665819	3.456615157	0.174329413	-0.002739975	0.000000000	0.008039131	0.008039131	0.000000000	0.000000000	0
0	6233	M	F	CM015578.1	3194256	71	0.029626305	-0.007347954	0.496352822	0.333333333	0.033809293	3.286407455	0.477121255	-0.007347954	0.000000000	0.014705882	0.014705882	0.000000000	0.000000000	0
0	6233	M	F	CM015578.1	3194259	68	0.207843137	-0.010051535	0.779104656	1.283950617	0.416863798	3.954599069	0.108548320	-0.010051535	0.000000000	0.001586069	0.001586069	0.000000000	0.000000000	0
0	6233	M	F	CM015578.1	3194260	67	0.012987013	0.013326499	0.493506494	0.481012658	0.042726723	5.415186552	0.317843495	0.013326499	0.000000000	0.006707946	0.006707946	0.000000000	0.000000000	0
0	6233	M	F	CM015578.1	3194266	61	0.012987013	0.040948644	0.480519481	0.456790123	0.040573731	5.142667695	0.340283295	0.040948644	0.000000000	0.007065889	0.007065889	0.000000000	0.000000000	0
0	6330	M	F	CM015578.1	3493154	86	0.503144654	-0.006297348	1.000000000	1.000000000	0.537631104	1.860011434	0.000000000	-0.006297348	0.000000000	0.000000000	0.000000000	0.000000000	0.000000000	0
0	6330	M	F	CM015578.1	3493166	74	0.503144654	-0.006297348	1.000000000	1.000000000	0.537631104	1.860011434	0.000000000	-0.006297348	0.000000000	0.000000000	0.000000000	0.000000000	0.000000000	0
0	6330	M	F	CM015578.1	3493206	34	0.503144654	-0.006297348	1.000000000	1.000000000	0.537631104	1.860011434	0.000000000	-0.006297348	0.000000000	0.000000000	0.000000000	0.000000000	0.000000000	0
0	6383	M	F	CM015578.1	3730912	90	0.338935574	-0.006291765	1.000000000	0.978174603	0.452793333	2.113161754	0.009583617	-0.006291765	0.000000000	0.000020475	0.000020475	0.000000000	0.000000000	0
0	6383	M	F	CM015578.1	3730944	58	0.338935574	-0.006291765	1.000000000	0.978174603	0.452793333	2.113161754	0.009583617	-0.006291765	0.000000000	0.000020475	0.000020475	0.000000000	0.000000000	0
0	6382	M	F	CM015578.1	3731018	19	0.350943396	-0.003787879	0.849949636	0.878787879	0.418241018	1.846466754	0.056115942	-0.003787879	0.000000000	0.000727626	0.000727626	0.000000000	0.000000000	0
0	6408	M	F	CM015578.1	3933915	14	0.364465409	-0.003787879	0.852647183	0.876923077	0.423183642	1.817164008	0.057038501	-0.003787879	0.000000000	0.000780640	0.000780640	0.000000000	0.000000000	0
0	6429	M	F	CM015578.1	4290576	59	0.401257862	-0.006147882	1.000000000	0.987509758	0.492926446	1.978338816	0.005458604	-0.006147882	0.000000000	0.000007857	0.000007857	0.000000000	0.000000000	0
0	6447	M	F	CM015578.1	4729604	33	0.395518868	-0.005184523	0.475546953	1.365348399	0.673957695	2.766013749	0.135243485	-0.005184523	0.000000000	0.004687230	0.004687230	0.000000000	0.000000000	0
0	6464	M	F	CM015578.1	5178970	46	0.374183665	-0.003426723	0.713390373	0.844444444	0.409487354	1.741412557	0.073428917	-0.003426723	0.000000000	0.001328230	0.001328230	0.000000000	0.000000000	0
0	6468	M	F	CM015578.1	5338716	57	0.377419355	-0.001839409	0.585068208	0.814285714	0.394171185	1.682165643	0.089223184	-0.001839409	0.000000000	0.001977587	0.001977587	0.000000000	0.000000000	0
0	6470	M	F	CM015578.1	5400383	30	0.502527013	0.014349995	0.102697961	1.773333333	0.929477343	3.383311207	0.248790378	0.014349995	0.000000000	0.020015844	0.020015844	0.000000000	0.000000000	0
0	6469	M	F	CM015578.1	5400501	91	0.370532246	-0.007847339	0.848609479	1.083333333	0.504660087	2.325547715	0.034762106	-0.007847339	0.000000000	0.000292961	0.000292961	0.000000000	0.000000000	0
0	6474	M	F	CM015578.1	5408179	71	0.386761267	0.000713864	0.469156743	0.740259740	0.362712499	1.510795698	0.130615869	0.000713864	0.000000000	0.004335187	0.004335187	0.000000000	0.000000000	0
0	6474	M	F	CM015578.1	5408188	62	0.367652987	-0.001416359	0.578548587	0.787500000	0.379184650	1.635499352	0.103749438	-0.001416359	0.000000000	0.002603428	0.002603428	0.000000000	0.000000000	0
0	6474	M	F	CM015578.1	5408193	57	0.367652987	-0.001416359	0.578548587	0.787500000	0.379184650	1.635499352	0.103749438	-0.001416359	0.000000000	0.002603428	0.002603428	0.000000000	0.000000000	0
0	6474	M	F	CM015578.1	5408198	52	0.367652987	-0.001416359	0.578548587	0.787500000	0.379184650	1.635499352	0.103749438	-0.001416359	0.000000000	0.002603428	0.002603428	0.000000000	0.000000000	0
0	6474	M	F	CM015578.1	5408225	25	0.502862211	-0.003814591	0.528662343	1.230000000	0.658192950	2.298566097	0.089905111	-0.003814591	0.000000000	0.002667525	0.002667525	0.000000000	0.000000000	0
0	6474	M	F	CM015578.1	5408232	18	0.377358491	-0.006297348	1.000000000	1.000000000	0.488416329	2.047433593	0.000000000	-0.006297348	0.000000000	0.000000000	0.000000000	0.000000000	0.000000000	0
0	6474	M	F	CM015578.1	5408234	16	0.502862211	-0.005748103	0.873527435	1.102564103	0.590440383	2.058882886	0.042403849	-0.005748103	0.000000000	0.000594407	0.000594407	0.000000000	0.000000000	0
0	6474	M	F	CM015578.1	5408236	14	0.367652987	-0.001416359	0.578548587	0.787500000	0.379184650	1.635499352	0.103749438	-0.001416359	0.000000000	0.002603428	0.002603428	0.000000000	0.000000000	0
0	6473	M	F	CM015578.1	5408308	61	0.389991729	-0.001903237	0.589823455	0.814132104	0.398759958	1.662180642	0.089305119	-0.001903237	0.000000000	0.002046932	0.002046932	0.000000000	0.000000000	0
0	6473	M	F	CM015578.1	5408337	90	0.389991729	-0.001903237	0.589823455	0.814132104	0.398759958	1.662180642	0.089305119	-0.001903237	0.000000000	0.002046932	0.002046932	0.000000000	0.000000000	0
0	32551	M	F	CM015578.1	5517714	31	0.503861004	-0.007802160	0.850126373	1.153846154	0.549548266	2.422646069	0.062147907	-0.007802160	0.000000000	0.001277139	0.001277139	0.000000000	0.000000000	0
0	6480	M	F	CM015578.1	5550054	59	0.502962705	-0.006657861	1.000000000	1.002777778	0.530690923	1.894819053	0.001204701	-0.006657861	0.000000000	0.000000480	0.000000480	0.000000000	0.000000000	0
0	6479	M	F	CM015578.1	5550133	23	0.502962705	-0.005935849	0.747888339	1.117647059	0.590914743	2.113900460	0.048304680	-0.005935849	0.000000000	0.000770001	0.000770001	0.000000000	0.000000000	0
0	32555	M	F	CM015578.1	5575869	57	0.500621118	-0.011254209	0.633836203	0.760233918	0.293905458	1.966467767	0.119052758	-0.011254209	0.000000000	0.004573702	0.004573702	0.000000000	0.000000000	0
0	32555	M	F	CM015578.1	5575874	52	0.500621118	-0.011254209	0.633836203	0.760233918	0.293905458	1.966467767	0.119052758	-0.011254209	0.000000000	0.004573702	0.004573702	0.000000000	0.000000000	0
0	32555	M	F	CM015578.1	5575914	12	0.500438982	-0.011545293	0.631071071	0.764705882	0.292151787	2.001613933	0.116505569	-0.011545293	0.000000000	0.004398148	0.004398148	0.000000000	0.000000000	0
0	6481	M	F	CM015578.1	5575939	16	0.502962705	-0.005935849	0.747888339	1.117647059	0.590914743	2.113900460	0.048304680	-0.005935849	0.000000000	0.000770001	0.000770001	0.000000000	0.000000000	0
0	6481	M	F	CM015578.1	5575954	31	0.502962705	-0.005935849	0.747888339	1.117647059	0.590914743	2.113900460	0.048304680	-0.005935849	0.000000000	0.000770001	0.000770001	0.000000000	0.000000000	0
0	6481	M	F	CM015578.1	5575968	45	0.502962705	-0.005935849	0.747888339	1.117647059	0.590914743	2.113900460	0.048304680	-0.005935849	0.000000000	0.000770001	0.000770001	0.000000000	0.000000000	0
0	6481	M	F	CM015578.1	5575973	50	0.502962705	-0.005935849	0.747888339	1.117647059	0.590914743	2.113900460	0.048304680	-0.005935849	0.000000000	0.000770001	0.000770001	0.000000000	0.000000000	0
0	6481	M	F	CM015578.1	5576013	90	0.502962705	-0.005935849	0.747888339	1.117647059	0.590914743	2.113900460	0.048304680	-0.005935849	0.000000000	0.000770001	0.000770001	0.000000000	0.000000000	0
0	6482	M	F	CM015578.1	5622340	6	0.380697734	-0.004308389	0.853339353	0.899830221	0.434883869	1.861863555	0.045839425	-0.004308389	0.000000000	0.000525842	0.000525842	0.000000000	0.000000000	0
0	6482	M	F	CM015578.1	5622344	10	0.501909855	-0.003843480	0.628279907	0.818181818	0.434113846	1.542041318	0.087150176	-0.003843480	0.000000000	0.002502960	0.002502960	0.000000000	0.000000000	0
0	6491	M	F	CM015578.1	5945782	69	0.374183665	-0.003426723	0.713390373	0.844444444	0.409487354	1.741412557	0.073428917	-0.003426723	0.000000000	0.001328230	0.001328230	0.000000000	0.000000000	0
0	6491	M	F	CM015578.1	5945799	52	0.374183665	-0.003426723	0.713390373	0.844444444	0.409487354	1.741412557	0.073428917	-0.003426723	0.000000000	0.001328230	0.001328230	0.000000000	0.000000000	0
0	6491	M	F	CM015578.1	5945808	43	0.383569182	-0.006873925	1.000000000	1.064516129	0.522603259	2.168364948	0.027152246	-0.006873925	0.000000000	0.000185440	0.000185440	0.000000000	0.000000000	0
0	32123	M	F	CM015578.1	5945883	35	0.068125855	0.000840106	0.611764706	2.150000000	0.187619529	24.637627124	0.332438460	0.000840106	0.000000000	0.004598481	0.004598481	0.000000000	0.000000000	0
0	32123	M	F	CM015578.1	5945886	38	0.071364047	-0.016152547	1.000000000	1.950000000	0.169847300	22.387756579	0.290034611	-0.016152547	0.000000000	0.003626683	0.003626683	0.000000000	0.000000000	0
0	32123	M	F	CM015578.1	5945932	84	0.021276596	-0.021266759	1.000000000	1.958333333	0.171723798	22.332777902	0.291886616	-0.021266759	0.000000000	0.010304659	0.010304659	0.000000000	0.000000000	0
0	6506	M	F	CM015578.1	6349138	49	0.159420290	0.067567568	1.000000000	0.466666667	0.025334819	8.595987216	0.330993219	0.067567568	0.000000000	0.011363636	0.011363636	0.000000000	0.000000000	0
0	32410	M	F	CM015578.1	6349238	54	0.571428571	-0.166666667	1.000000000	1.000000000	0.062545650	15.988322024	0.000000000	-0.166666667	0.000000000	0.000000000	0.000000000	0.000000000	0.000000000	0
0	32410	M	F	CM015578.1	6349243	59	0.533333333	-0.071428571	1.000000000	2.000000000	0.149615127	26.735264598	0.301029996	-0.071428571	0.000000000	0.027777778	0.027777778	0.000000000	0.000000000	0
0	32410	M	F	CM015578.1	6349255	71	0.333333333	-0.285714286	1.000000000	0.666666667	0.039380621	11.285866729	0.176091259	-0.285714286	0.000000000	0.100000000	0.100000000	0.000000000	0.000000000	0
0	32410	M	F	CM015578.1	6349259	75	0.600000000	-0.190476190	1.000000000	1.000000000	0.033546606	29.809274885	0.000000000	-0.190476190	0.000000000	0.000000000	0.000000000	0.000000000	0.000000000	0
0	32410	M	F	CM015578.1	6349270	86	0.600000000	-0.190476190	1.000000000	1.000000000	0.033546606	29.809274885	0.000000000	-0.190476190	0.000000000	0.000000000	0.000000000	0.000000000	0.000000000	0
0	32410	M	F	CM015578.1	6349272	88	0.535714286	-0.088888889	0.571428571	3.000000000	0.150267661	59.893126126	0.477121255	-0.088888889	0.000000000	0.066666667	0.066666667	0.000000000	0.000000000	0
0	32410	M	F	CM015578.1	6349275	91	0.666666667	-0.500000000	1.000000000	1.000000000	0.019841095	50.400444778	0.000000000	-0.500000000	0.000000000	0.000000000	0.000000000	0.000000000	0.000000000	0
0	6507	M	F	CM015578.1	6373090	75	0.377358491	-0.003787879	0.719232810	0.875000000	0.427576752	1.790614193	0.057991947	-0.003787879	0.000000000	0.000835422	0.000835422	0.000000000	0.000000000	0
0	6511	M	F	CM015578.1	6483065	7	0.027969234	0.052124638	0.227549695	0.297777778	0.030243367	2.931935626	0.526107715	0.052124638	0.000000000	0.015546218	0.015546218	0.000000000	0.000000000	0
0	6511	M	F	CM015578.1	6483080	22	0.503311258	-0.006583535	1.000000000	1.000000000	0.528401435	1.892500538	0.000000000	-0.006583535	0.000000000	0.000000000	0.000000000	0.000000000	0.000000000	0
0	6511	M	F	CM015578.1	6483082	24	0.502697556	-0.005424378	0.612938907	1.200000000	0.614377393	2.343836242	0.079181246	-0.005424378	0.000000000	0.002066116	0.002066116	0.000000000	0.000000000	0
0	6511	M	F	CM015578.1	6483083	25	0.012987013	-0.061255743	1.000000000	1.780487805	0.158144954	20.045766533	0.250539003	-0.061255743	0.000000000	0.005738881	0.005738881	0.000000000	0.000000000	0
0	6511	M	F	CM015578.1	6483085	27	0.500000000	-0.003909304	0.616012183	0.806722689	0.418346308	1.555652540	0.093275728	-0.003909304	0.000000000	0.002856603	0.002856603	0.000000000	0.000000000	0
0	6511	M	F	CM015578.1	6483090	32	0.013513514	-0.026637070	1.000000000	1.921052632	0.170499822	21.644850776	0.283539264	-0.026637070	0.000000000	0.006444683	0.006444683	0.000000000	0.000000000	0
0	6511	M	F	CM015578.1	6483092	34	0.448000000	-0.006196170	0.850871967	0.908695652	0.432468900	1.909334495	0.041581550	-0.006196170	0.000000000	0.000507099	0.000507099	0.000000000	0.000000000	0
0	6511	M	F	CM015578.1	6483096	38	0.042240493	-0.021019166	1.000000000	1.805555556	0.159942306	20.382542623	0.256610856	-0.021019166	0.000000000	0.001675863	0.001675863	0.000000000	0.000000000	0
0	6511	M	F	CM015578.1	6483120	62	0.012820513	0.026622296	0.487179487	0.469135802	0.041682077	5.280168708	0.328701422	0.026622296	0.000000000	0.006791171	0.006791171	0.000000000	0.000000000	0
0	6511	M	F	CM015578.1	6483126	68	0.014285714	-0.054477920	1.000000000	1.810810811	0.160513979	20.428350272	0.257873079	-0.054477920	0.000000000	0.006416488	0.006416488	0.000000000	0.000000000	0
0	6515	M	F	CM015578.1	6649220	78	0.380553092	-0.005741399	1.000000000	0.964912281	0.470474656	1.978971019	0.015512166	-0.005741399	0.000000000	0.000060124	0.000060124	0.000000000	0.000000000	0
0	6518	M	F	CM015578.1	6658688	9	0.377358491	-0.006297348	1.000000000	1.000000000	0.488416329	2.047433593	0.000000000	-0.006297348	0.000000000	0.000000000	0.000000000	0.000000000	0.000000000	0
0	6519	M	F	CM015578.1	6666372	72	0.383569182	-0.005228034	0.858259685	0.933333333	0.458709283	1.899048359	0.029963223	-0.005228034	0.000000000	0.000226535	0.000226535	0.000000000	0.000000000	0
0	6548	M	F	CM015578.1	7149836	8	0.386761267	-0.006731620	1.000000000	1.027164686	0.503399560	2.095884413	0.011640080	-0.006731620	0.000000000	0.000034341	0.000034341	0.000000000	0.000000000	0
0	6560	M	F	CM015578.1	7324954	31	0.389622642	-0.006218358	1.000000000	0.993548387	0.490839157	2.011123977	0.002810977	-0.006218358	0.000000000	0.000002023	0.000002023	0.000000000	0.000000000	0
0	6560	M	F	CM015578.1	7324967	18	0.389622642	-0.006218358	1.000000000	0.993548387	0.490839157	2.011123977	0.002810977	-0.006218358	0.000000000	0.000002023	0.000002023	0.000000000	0.000000000	0
0	6560	M	F	CM015578.1	7324975	10	0.389622642	-0.006218358	1.000000000	0.993548387	0.490839157	2.011123977	0.002810977	-0.006218358	0.000000000	0.000002023	0.000002023	0.000000000	0.000000000	0
0	6560	M	F	CM015578.1	7324979	6	0.389622642	-0.006218358	1.000000000	0.993548387	0.490839157	2.011123977	0.002810977	-0.006218358	0.000000000	0.000002023	0.000002023	0.000000000	0.000000000	0
0	6559	M	F	CM015578.1	7325022	40	0.389622642	-0.006218358	1.000000000	0.993548387	0.490839157	2.011123977	0.002810977	-0.006218358	0.000000000	0.000002023	0.000002023	0.000000000	0.000000000	0
0	6559	M	F	CM015578.1	7325037	55	0.389622642	-0.006218358	1.000000000	0.993548387	0.490839157	2.011123977	0.002810977	-0.006218358	0.000000000	0.000002023	0.000002023	0.000000000	0.000000000	0
0	6559	M	F	CM015578.1	7325072	90	0.389622642	-0.006218358	1.000000000	0.993548387	0.490839157	2.011123977	0.002810977	-0.006218358	0.000000000	0.000002023	0.000002023	0.000000000	0.000000000	0
0	6562	M	F	CM015578.1	7329434	47	0.389622642	-0.006218358	1.000000000	0.993548387	0.490839157	2.011123977	0.002810977	-0.006218358	0.000000000	0.000002023	0.000002023	0.000000000	0.000000000	0
0	6562	M	F	CM015578.1	7329448	33	0.389622642	-0.006218358	1.000000000	0.993548387	0.490839157	2.011123977	0.002810977	-0.006218358	0.000000000	0.000002023	0.000002023	0.000000000	0.000000000	0
0	6566	M	F	CM015578.1	7349779	88	0.012820513	-0.049153105	1.000000000	1.829268293	0.162524789	20.588997546	0.262277407	-0.049153105	0.000000000	0.005822187	0.005822187	0.000000000	0.000000000	0
0	6566	M	F	CM015578.1	7349782	85	0.027583528	-0.046318472	0.498057498	2.760000000	0.280417261	27.165232146	0.440909082	-0.046318472	0.000000000	0.012601927	0.012601927	0.000000000	0.000000000	0
0	6566	M	F	CM015578.1	7349788	79	0.013157895	0.027349229	0.486842105	0.468354430	0.041590601	5.274169383	0.329425367	0.027349229	0.000000000	0.006980490	0.006980490	0.000000000	0.000000000	0
0	6566	M	F	CM015578.1	7349798	69	0.012987013	0.040948644	0.480519481	0.456790123	0.040573731	5.142667695	0.340283295	0.040948644	0.000000000	0.007065889	0.007065889	0.000000000	0.000000000	0
0	6566	M	F	CM015578.1	7349822	45	0.012820513	-0.025291181	1.000000000	1.925000000	0.171035877	21.665775984	0.284430734	-0.025291181	0.000000000	0.006129032	0.006129032	0.000000000	0.000000000	0
0	6566	M	F	CM015578.1	7349825	42	0.013888889	0.028928851	0.486111111	0.466666667	0.041393185	5.261198924	0.330993219	0.028928851	0.000000000	0.007392607	0.007392607	0.000000000	0.000000000	0
0	6579	M	F	CM015578.1	7762406	84	0.367652987	-0.002343624	0.710967147	0.846153846	0.407649717	1.756351844	0.072550667	-0.002343624	0.000000000	0.001273595	0.001273595	0.000000000	0.000000000	0
0	6579	M	F	CM015578.1	7762443	47	0.367652987	-0.002343624	0.710967147	0.846153846	0.407649717	1.756351844	0.072550667	-0.002343624	0.000000000	0.001273595	0.001273595	0.000000000	0.000000000	0
0	6581	M	F	CM015578.1	7832563	84	0.503066038	-0.004885943	0.751637292	1.159459459	0.623082450	2.157573590	0.064255568	-0.004885943	0.000000000	0.001363387	0.001363387	0.000000000	0.000000000	0
0	6583	M	F	CM015578.1	7889034	60	0.383569182	-0.006873925	1.000000000	1.064516129	0.522603259	2.168364948	0.027152246	-0.006873925	0.000000000	0.000185440	0.000185440	0.000000000	0.000000000	0
0	6590	M	F	CM015578.1	8252016	61	0.503184713	0.003920020	0.207730814	1.503987241	0.802401881	2.819008371	0.177244152	0.003920020	0.000000000	0.010296010	0.010296010	0.000000000	0.000000000	0
0	6596	M	F	CM015578.1	8376191	62	0.466629895	0.057417662	0.002295931	2.947368421	1.463799612	5.934542226	0.469434426	0.057417662	0.000000000	0.063829787	0.063829787	0.000000000	0.000000000	0
0	6599	M	F	CM015578.1	8399292	83	0.094156474	-0.077569311	0.645827728	2.689655172	0.289614443	24.978881809	0.429696605	-0.077569311	0.000000000	0.007984702	0.007984702	0.000000000	0.000000000	0
0	6599	M	F	CM015578.1	8399312	63	0.015873016	0.050574713	0.476190476	0.447761194	0.039591439	5.063975710	0.348953548	0.050574713	0.000000000	0.008800000	0.008800000	0.000000000	0.000000000	0
0	6599	M	F	CM015578.1	8399334	41	0.013888889	0.059282371	0.472222222	0.441558442	0.039163800	4.978420346	0.355011808	0.059282371	0.000000000	0.007815714	0.007815714	0.000000000	0.000000000	0
0	6601	M	F	CM015578.1	8454340	80	0.383569182	-0.005228034	0.858259685	0.933333333	0.458709283	1.899048359	0.029963223	-0.005228034	0.000000000	0.000226535	0.000226535	0.000000000	0.000000000	0
0	6600	M	F	CM015578.1	8454487	70	0.364465409	0.000542526	0.141725557	1.771428571	0.837906424	3.744999553	0.248323645	0.000542526	0.000000000	0.014187756	0.014187756	0.000000000	0.000000000	0
0	6602	M	F	CM015578.1	8497939	84	0.307432432	-0.011943392	1.000000000	1.063636364	0.400858154	2.822250972	0.026793177	-0.011943392	0.000000000	0.000137118	0.000137118	0.000000000	0.000000000	0
0	6602	M	F	CM015578.1	8497940	85	0.303213787	-0.014387302	1.000000000	1.122727273	0.424349250	2.970469556	0.050274272	-0.014387302	0.000000000	0.000477330	0.000477330	0.000000000	0.000000000	0
0	6608	M	F	CM015578.1	8562666	38	0.503104088	-0.002343624	0.430560920	1.294117647	0.691721969	2.421117963	0.111973759	-0.002343624	0.000000000	0.004125004	0.004125004	0.000000000	0.000000000	0
0	6620	M	F	CM015578.1	8783928	62	0.367652987	-0.001416359	0.265295937	1.585310734	0.754528216	3.330836504	0.200114400	-0.001416359	0.000000000	0.009442070	0.009442070	0.000000000	0.000000000	0
0	6622	M	F	CM015578.1	8784814	24	0.370990566	-0.001873471	0.203529624	1.626666667	0.778432864	3.399194161	0.211298567	-0.001873471	0.000000000	0.010558819	0.010558819	0.000000000	0.000000000	0
0	6622	M	F	CM015578.1	8784853	63	0.370990566	-0.001873471	0.203529624	1.626666667	0.778432864	3.399194161	0.211298567	-0.001873471	0.000000000	0.010558819	0.010558819	0.000000000	0.000000000	0
0	6646	M	F	CM015578.1	9259283	36	0.400566840	-0.007850321	0.854091458	1.091269841	0.525686663	2.265360625	0.037932153	-0.007850321	0.000000000	0.000376362	0.000376362	0.000000000	0.000000000	0
0	6649	M	F	CM015578.1	9273301	57	0.383569182	0.003001422	0.371541249	0.717482517	0.352015142	1.462383576	0.144188677	0.003001422	0.000000000	0.005240093	0.005240093	0.000000000	0.000000000	0
0	5415	M	F	CM015578.1	10023804	31	0.370990566	-0.001873471	0.203529624	1.626666667	0.778432864	3.399194161	0.211298567	-0.001873471	0.000000000	0.010558819	0.010558819	0.000000000	0.000000000	0
0	5425	M	F	CM015578.1	10202679	54	0.374183665	-0.003426723	0.358010387	1.461864407	0.702866508	3.040474287	0.164907092	-0.003426723	0.000000000	0.006572551	0.006572551	0.000000000	0.000000000	0
0	32741	M	F	CM015578.1	10382358	91	0.526315789	-0.051063830	1.000000000	1.000000000	0.167089276	5.984824535	0.000000000	-0.051063830	0.000000000	0.000000000	0.000000000	0.000000000	0.000000000	0
0	32741	M	F	CM015578.1	10382360	89	0.083333333	-0.147058824	1.000000000	0.636363636	0.050841316	7.965149330	0.196294645	-0.147058824	0.000000000	0.031055901	0.031055901	0.000000000	0.000000000	0
0	32741	M	F	CM015578.1	10382361	88	0.294117647	0.021917808	0.558823529	3.000000000	0.219869510	40.933369967	0.477121255	0.021917808	0.000000000	0.040000000	0.040000000	0.000000000	0.000000000	0
0	32741	M	F	CM015578.1	10382381	68	0.523809524	-0.042780749	1.000000000	1.000000000	0.175985388	5.682289943	0.000000000	-0.042780749	0.000000000	0.000000000	0.000000000	0.000000000	0.000000000	0
0	32741	M	F	CM015578.1	10382384	65	0.521739130	-0.036036036	1.000000000	1.000000000	0.183157326	5.459787073	0.000000000	-0.036036036	0.000000000	0.000000000	0.000000000	0.000000000	0.000000000	0
0	32741	M	F	CM015578.1	10382395	54	0.516923077	-0.031746032	0.701494145	0.666666667	0.134552825	3.303122359	0.176091259	-0.031746032	0.000000000	0.009523810	0.009523810	0.000000000	0.000000000	0
0	32741	M	F	CM015578.1	10382405	44	0.522875817	-0.025257732	0.588235294	0.333333333	0.027528000	4.036294353	0.477121255	-0.025257732	0.000000000	0.043750000	0.043750000	0.000000000	0.000000000	0
0	32741	M	F	CM015578.1	10382406	43	0.521739130	-0.042892157	1.000000000	1.000000000	0.197299146	5.068445665	0.000000000	-0.042892157	0.000000000	0.000000000	0.000000000	0.000000000	0.000000000	0
0	32741	M	F	CM015578.1	10382417	32	0.526315789	-0.051063830	1.000000000	1.000000000	0.167089276	5.984824535	0.000000000	-0.051063830	0.000000000	0.000000000	0.000000000	0.000000000	0.000000000	0
0	32741	M	F	CM015578.1	10382428	21	0.530303030	-0.068571429	0.621212121	2.000000000	0.194034473	20.614893511	0.301029996	-0.068571429	0.000000000	0.028571429	0.028571429	0.000000000	0.000000000	0
0	32741	M	F	CM015578.1	10382429	20	0.125000000	0.333333333	0.375000000	3.666666667	0.272760969	49.290206393	0.564271430	0.333333333	0.000000000	0.111111111	0.111111111	0.000000000	0.000000000	0
0	32741	M	F	CM015578.1	10382443	6	0.303030303	-0.164705882	0.515151515	0.466666667	0.036893923	5.902808991	0.330993219	-0.164705882	0.000000000	0.100000000	0.100000000	0.000000000	0.000000000	0
0	5436	M	F	CM015578.1	10456287	47	0.383569182	-0.001936251	0.276593410	1.588983051	0.771031711	3.274660562	0.201119265	-0.001936251	0.000000000	0.009924894	0.009924894	0.000000000	0.000000000	0
0	5436	M	F	CM015578.1	10456306	28	0.383569182	-0.001936251	0.276593410	1.588983051	0.771031711	3.274660562	0.201119265	-0.001936251	0.000000000	0.009924894	0.009924894	0.000000000	0.000000000	0
0	5435	M	F	CM015578.1	10456347	16	0.380553092	-0.001535888	0.274124654	1.551724138	0.749058574	3.214498683	0.190814516	-0.001535888	0.000000000	0.008911904	0.008911904	0.000000000	0.000000000	0
0	5435	M	F	CM015578.1	10456362	31	0.380553092	-0.001535888	0.274124654	1.551724138	0.749058574	3.214498683	0.190814516	-0.001535888	0.000000000	0.008911904	0.008911904	0.000000000	0.000000000	0
0	5446	M	F	CM015578.1	10683854	37	0.350289495	-0.003095217	0.847771448	0.882352941	0.415423308	1.874104553	0.054357662	-0.003095217	0.000000000	0.000680272	0.000680272	0.000000000	0.000000000	0
0	5452	M	F	CM015578.1	10768812	47	0.357783019	-0.001802801	0.707731202	0.818181818	0.392058841	1.707451579	0.087150176	-0.001802801	0.000000000	0.001789246	0.001789246	0.000000000	0.000000000	0
0	5456	M	F	CM015578.1	10868914	75	0.430621624	-0.004032651	0.733460627	0.882768362	0.449450689	1.733849784	0.054153240	-0.004032651	0.000000000	0.000830009	0.000830009	0.000000000	0.000000000	0
0	5458	M	F	CM015578.1	11015792	83	0.129535232	0.034434082	0.464010802	0.462295082	0.105123305	2.033010112	0.335080727	0.034434082	0.000000000	0.009353855	0.009353855	0.000000000	0.000000000	0
0	5457	M	F	CM015578.1	11015888	16	0.380553092	-0.001535888	0.274124654	1.551724138	0.749058574	3.214498683	0.190814516	-0.001535888	0.000000000	0.008911904	0.008911904	0.000000000	0.000000000	0
0	5471	M	F	CM015578.1	11898175	80	0.533333333	-0.071428571	1.000000000	3.000000000	0.083756479	107.454374158	0.477121255	-0.071428571	0.000000000	0.062500000	0.062500000	0.000000000	0.000000000	0
0	5486	M	F	CM015578.1	12285526	18	0.370990566	-0.001873471	0.203529624	1.626666667	0.778432864	3.399194161	0.211298567	-0.001873471	0.000000000	0.010558819	0.010558819	0.000000000	0.000000000	0
0	5491	M	F	CM015578.1	12470228	49	0.395518868	-0.006780687	1.000000000	1.055737705	0.524008164	2.127031942	0.023556032	-0.006780687	0.000000000	0.000143970	0.000143970	0.000000000	0.000000000	0
0	32120	M	F	CM015578.1	12844588	16	0.352822581	-0.109473684	0.149715258	0.250000000	0.026947519	2.319322961	0.602059991	-0.109473684	0.000000000	0.093333333	0.093333333	0.000000000	0.000000000	0
0	32120	M	F	CM015578.1	12844647	75	0.352822581	-0.109473684	0.149715258	0.250000000	0.026947519	2.319322961	0.602059991	-0.109473684	0.000000000	0.093333333	0.093333333	0.000000000	0.000000000	0
0	5518	M	F	CM015578.1	13192713	85	0.503066038	-0.004885943	0.638752052	1.165311653	0.626172148	2.168654822	0.066442089	-0.004885943	0.000000000	0.001457386	0.001457386	0.000000000	0.000000000	0
0	5518	M	F	CM015578.1	13192727	71	0.395518868	-0.006780687	1.000000000	1.055737705	0.524008164	2.127031942	0.023556032	-0.006780687	0.000000000	0.000143970	0.000143970	0.000000000	0.000000000	0
0	5528	M	F	CM015578.1	13360286	59	0.392808192	-0.006592625	1.000000000	1.026666667	0.506458999	2.081203899	0.011429462	-0.006592625	0.000000000	0.000033726	0.000033726	0.000000000	0.000000000	0
0	5530	M	F	CM015578.1	13472623	70	0.364465409	0.000542526	0.141725557	1.771428571	0.837906424	3.744999553	0.248323645	0.000542526	0.000000000	0.014187756	0.014187756	0.000000000	0.000000000	0
0	5537	M	F	CM015578.1	13730665	33	0.501886792	-0.003787879	0.529518498	1.235294118	0.662923216	2.301852643	0.091770373	-0.003787879	0.000000000	0.002770083	0.002770083	0.000000000	0.000000000	0
0	5558	M	F	CM015578.1	14057629	55	0.364465409	0.000542526	0.577236907	0.763636364	0.368152447	1.583964743	0.117113399	0.000542526	0.000000000	0.003289068	0.003289068	0.000000000	0.000000000	0
0	5573	M	F	CM015578.1	14653026	83	0.503184713	-0.005716355	0.752994369	1.107046070	0.592455769	2.068594934	0.044165695	-0.005716355	0.000000000	0.000643501	0.000643501	0.000000000	0.000000000	0
0	5581	M	F	CM015578.1	14809283	52	0.354107877	-0.001281480	0.255831747	1.623809524	0.760699674	3.466226502	0.210535084	-0.001281480	0.000000000	0.010031660	0.010031660	0.000000000	0.000000000	0
0	5588	M	F	CM015578.1	14889697	65	0.364465409	0.000542526	0.141725557	1.771428571	0.837906424	3.744999553	0.248323645	0.000542526	0.000000000	0.014187756	0.014187756	0.000000000	0.000000000	0
0	5591	M	F	CM015578.1	15094384	65	0.364465409	0.000542526	0.141725557	1.771428571	0.837906424	3.744999553	0.248323645	0.000542526	0.000000000	0.014187756	0.014187756	0.000000000	0.000000000	0
0	5596	M	F	CM015578.1	15101490	46	0.383569182	0.003001422	0.371541249	0.717482517	0.352015142	1.462383576	0.144188677	0.003001422	0.000000000	0.005240093	0.005240093	0.000000000	0.000000000	0
0	5633	M	F	CM015578.1	15960377	15	0.380553092	-0.007440286	0.584638031	1.264223722	0.613246014	2.606232381	0.101823935	-0.007440286	0.000000000	0.002558869	0.002558869	0.000000000	0.000000000	0
0	5636	M	F	CM015578.1	15994949	67	0.503066038	0.006408435	0.158626766	1.577352472	0.844475358	2.946256272	0.197928751	0.006408435	0.000000000	0.012831344	0.012831344	0.000000000	0.000000000	0
0	5643	M	F	CM015578.1	16150035	49	0.383569182	-0.006873925	0.717194325	1.214936248	0.594988596	2.480837609	0.084553489	-0.006873925	0.000000000	0.001788135	0.001788135	0.000000000	0.000000000	0
0	5643	M	F	CM015578.1	16150037	51	0.383569182	-0.006873925	0.717194325	1.214936248	0.594988596	2.480837609	0.084553489	-0.006873925	0.000000000	0.001788135	0.001788135	0.000000000	0.000000000	0
0	5665	M	F	CM015578.1	16641599	76	0.364465409	-0.003787879	0.271168392	1.533333333	0.730840576	3.216995867	0.185636577	-0.003787879	0.000000000	0.008046432	0.008046432	0.000000000	0.000000000	0
0	5667	M	F	CM015578.1	16672349	57	0.364185277	0.002457474	0.571616724	0.760765550	0.363290796	1.593115566	0.118749162	0.002457474	0.000000000	0.003379730	0.003379730	0.000000000	0.000000000	0
0	5669	M	F	CM015578.1	16734842	93	0.503066038	0.006408435	0.158626766	1.577352472	0.844475358	2.946256272	0.197928751	0.006408435	0.000000000	0.012831344	0.012831344	0.000000000	0.000000000	0
0	5671	M	F	CM015578.1	16739734	23	0.364465409	-0.003787879	0.271168392	1.533333333	0.730840576	3.216995867	0.185636577	-0.003787879	0.000000000	0.008046432	0.008046432	0.000000000	0.000000000	0
0	5688	M	F	CM015578.1	17168952	48	0.383569182	-0.006873925	0.717194325	1.214936248	0.594988596	2.480837609	0.084553489	-0.006873925	0.000000000	0.001788135	0.001788135	0.000000000	0.000000000	0
0	5688	M	F	CM015578.1	17168978	74	0.383569182	-0.006873925	0.717194325	1.214936248	0.594988596	2.480837609	0.084553489	-0.006873925	0.000000000	0.001788135	0.001788135	0.000000000	0.000000000	0
0	5688	M	F	CM015578.1	17168984	80	0.383569182	-0.006873925	0.717194325	1.214936248	0.594988596	2.480837609	0.084553489	-0.006873925	0.000000000	0.001788135	0.001788135	0.000000000	0.000000000	0
0	5691	M	F	CM015578.1	17189341	82	0.383569182	-0.006873925	0.717194325	1.214936248	0.594988596	2.480837609	0.084553489	-0.006873925	0.000000000	0.001788135	0.001788135	0.000000000	0.000000000	0
0	5690	M	F	CM015578.1	17189432	12	0.383569182	-0.006873925	0.717194325	1.214936248	0.594988596	2.480837609	0.084553489	-0.006873925	0.000000000	0.001788135	0.001788135	0.000000000	0.000000000	0
0	5709	M	F	CM015578.1	17598561	49	0.395518868	-0.005184523	0.859947494	0.929339478	0.461707388	1.870604386	0.031825614	-0.005184523	0.000000000	0.000263529	0.000263529	0.000000000	0.000000000	0
0	5708	M	F	CM015578.1	17598681	74	0.389622642	-0.006218358	1.000000000	0.993548387	0.490839157	2.011123977	0.002810977	-0.006218358	0.000000000	0.000002023	0.000002023	0.000000000	0.000000000	0
0	5726	M	F	CM015578.1	18173307	55	0.026843170	-0.019886580	0.496966354	2.920000000	0.296871326	28.720860720	0.465382851	-0.019886580	0.000000000	0.012977650	0.012977650	0.000000000	0.000000000	0
0	5726	M	F	CM015578.1	18173308	56	0.101202868	-0.037134195	0.465369148	2.028985507	0.379165691	10.857475461	0.307278945	-0.037134195	0.000000000	0.005369192	0.005369192	0.000000000	0.000000000	0
0	32831	M	F	CM015578.1	18403732	76	0.250000000	-0.250000000	1.000000000	1.000000000	0.062545650	15.988322024	0.000000000	-0.250000000	0.000000000	0.047619048	0.047619048	0.000000000	0.000000000	0
0	5747	M	F	CM015578.1	18421252	15	0.308494784	-0.014661920	0.816537501	1.194444444	0.472725405	3.018025934	0.077165955	-0.014661920	0.000000000	0.001158745	0.001158745	0.000000000	0.000000000	0
0	5747	M	F	CM015578.1	18421284	47	0.014705882	-0.081010453	1.000000000	1.702702703	0.150817738	19.223179769	0.231138825	-0.081010453	0.000000000	0.006206206	0.006206206	0.000000000	0.000000000	0
0	5747	M	F	CM015578.1	18421286	49	0.012820513	-0.049153105	1.000000000	1.829268293	0.162524789	20.588997546	0.262277407	-0.049153105	0.000000000	0.005822187	0.005822187	0.000000000	0.000000000	0
0	5747	M	F	CM015578.1	18421299	62	0.013157895	-0.025946704	1.000000000	1.923076923	0.170774641	21.655585574	0.283996656	-0.025946704	0.000000000	0.006282900	0.006282900	0.000000000	0.000000000	0
0	5747	M	F	CM015578.1	18421313	76	0.012820513	-0.025291181	1.000000000	1.925000000	0.171035877	21.665775984	0.284430734	-0.025291181	0.000000000	0.006129032	0.006129032	0.000000000	0.000000000	0
0	5750	M	F	CM015578.1	18431908	50	0.350943396	-0.006486233	0.454072661	1.355555556	0.640107955	2.870657755	0.132117321	-0.006486233	0.000000000	0.003961517	0.003961517	0.000000000	0.000000000	0
0	5754	M	F	CM015578.1	18459908	69	0.350943396	-0.006486233	0.454072661	1.355555556	0.640107955	2.870657755	0.132117321	-0.006486233	0.000000000	0.003961517	0.003961517	0.000000000	0.000000000	0
0	5756	M	F	CM015578.1	18466551	84	0.350943396	-0.006486233	0.454072661	1.355555556	0.640107955	2.870657755	0.132117321	-0.006486233	0.000000000	0.003961517	0.003961517	0.000000000	0.000000000	0
0	5774	M	F	CM015578.1	18626869	75	0.334611363	-0.002472222	0.435481818	1.374384236	0.626966395	3.012812240	0.138108165	-0.002472222	0.000000000	0.004166667	0.004166667	0.000000000	0.000000000	0
0	5780	M	F	CM015578.1	18762231	18	0.338935574	-0.006291765	0.556608144	1.334894614	0.613815887	2.903058826	0.125446981	-0.006291765	0.000000000	0.003460278	0.003460278	0.000000000	0.000000000	0
0	5801	M	F	CM015578.1	19197407	93	0.350943396	-0.006486233	0.454072661	1.355555556	0.640107955	2.870657755	0.132117321	-0.006486233	0.000000000	0.003961517	0.003961517	0.000000000	0.000000000	0
0	5813	M	F	CM015578.1	19487118	31	0.389622642	-0.006218358	1.000000000	0.993548387	0.490839157	2.011123977	0.002810977	-0.006218358	0.000000000	0.000002023	0.000002023	0.000000000	0.000000000	0
0	5813	M	F	CM015578.1	19487132	45	0.389622642	-0.006218358	1.000000000	0.993548387	0.490839157	2.011123977	0.002810977	-0.006218358	0.000000000	0.000002023	0.000002023	0.000000000	0.000000000	0
0	5821	M	F	CM015578.1	19768911	65	0.502459082	-0.002343624	0.428993050	1.303030303	0.696058464	2.439289312	0.114954516	-0.002343624	0.000000000	0.004339396	0.004339396	0.000000000	0.000000000	0
0	5820	M	F	CM015578.1	19769039	66	0.374183665	0.000032110	0.581112099	0.789230769	0.382537591	1.628298035	0.102795992	0.000032110	0.000000000	0.002602427	0.002602427	0.000000000	0.000000000	0
0	5829	M	F	CM015578.1	19799855	47	0.377358491	0.000394571	0.471994763	0.765567766	0.373765972	1.568077482	0.116016361	0.000394571	0.000000000	0.003341688	0.003341688	0.000000000	0.000000000	0
0	5840	M	F	CM015578.1	20166720	31	0.377358491	-0.007133838	0.855131850	1.143369176	0.557375314	2.345444872	0.058186480	-0.007133838	0.000000000	0.000835422	0.000835422	0.000000000	0.000000000	0
0	5840	M	F	CM015578.1	20166746	57	0.357783019	-0.007096342	0.578763591	1.250000000	0.596216045	2.620694314	0.096910013	-0.007096342	0.000000000	0.002185754	0.002185754	0.000000000	0.000000000	0
0	5842	M	F	CM015578.1	20188445	57	0.357783019	-0.007096342	0.578763591	1.250000000	0.596216045	2.620694314	0.096910013	-0.007096342	0.000000000	0.002185754	0.002185754	0.000000000	0.000000000	0
0	5851	M	F	CM015578.1	20335721	81	0.014285714	-0.101348590	1.000000000	1.615384615	0.143162102	18.227362006	0.208275942	-0.101348590	0.000000000	0.005718502	0.005718502	0.000000000	0.000000000	0
0	5854	M	F	CM015578.1	20384851	93	0.502437107	-0.002374314	0.432571962	1.295552367	0.695202986	2.414339365	0.112454972	-0.002374314	0.000000000	0.004160377	0.004160377	0.000000000	0.000000000	0
0	5862	M	F	CM015578.1	20804886	7	0.357783019	-0.007096342	0.578763591	1.250000000	0.596216045	2.620694314	0.096910013	-0.007096342	0.000000000	0.002185754	0.002185754	0.000000000	0.000000000	0
0	5873	M	F	CM015578.1	20914420	61	0.357783019	-0.007096342	0.578763591	1.250000000	0.596216045	2.620694314	0.096910013	-0.007096342	0.000000000	0.002185754	0.002185754	0.000000000	0.000000000	0
0	5874	M	F	CM015578.1	20936702	39	0.357783019	-0.007096342	0.578763591	1.250000000	0.596216045	2.620694314	0.096910013	-0.007096342	0.000000000	0.002185754	0.002185754	0.000000000	0.000000000	0
0	5874	M	F	CM015578.1	20936728	65	0.357783019	-0.007096342	0.578763591	1.250000000	0.596216045	2.620694314	0.096910013	-0.007096342	0.000000000	0.002185754	0.002185754	0.000000000	0.000000000	0
0	5884	M	F	CM015578.1	21081523	66	0.357783019	-0.007096342	0.578763591	1.250000000	0.596216045	2.620694314	0.096910013	-0.007096342	0.000000000	0.002185754	0.002185754	0.000000000	0.000000000	0
0	5884	M	F	CM015578.1	21081550	39	0.357783019	-0.007096342	0.578763591	1.250000000	0.596216045	2.620694314	0.096910013	-0.007096342	0.000000000	0.002185754	0.002185754	0.000000000	0.000000000	0
0	5886	M	F	CM015578.1	21098282	31	0.502437107	-0.002374314	0.432571962	1.295552367	0.695202986	2.414339365	0.112454972	-0.002374314	0.000000000	0.004160377	0.004160377	0.000000000	0.000000000	0
0	5966	M	F	CM015578.1	23349809	70	0.383569182	-0.001936251	0.592029339	0.818452381	0.402164894	1.665645883	0.087006584	-0.001936251	0.000000000	0.001911419	0.001911419	0.000000000	0.000000000	0
0	6022	M	F	CM015578.1	24797483	89	0.499292453	-0.004894242	0.635503082	1.184573003	0.634830636	2.210374106	0.073561831	-0.004894242	0.000000000	0.001771473	0.001771473	0.000000000	0.000000000	0
0	6027	M	F	CM015578.1	24895732	75	0.343946541	-0.007229437	0.570315506	1.270833333	0.596845241	2.705923160	0.104088598	-0.007229437	0.000000000	0.002420337	0.002420337	0.000000000	0.000000000	0
0	6026	M	F	CM015578.1	24895876	72	0.343946541	-0.007229437	0.570315506	1.270833333	0.596845241	2.705923160	0.104088598	-0.007229437	0.000000000	0.002420337	0.002420337	0.000000000	0.000000000	0
0	6032	M	F	CM015578.1	24946153	77	0.370990566	-0.006978559	0.856207044	1.074074074	0.520939744	2.214526975	0.031034234	-0.006978559	0.000000000	0.000234216	0.000234216	0.000000000	0.000000000	0
0	6037	M	F	CM015578.1	24966651	22	0.500314465	-0.003787879	0.528114148	1.242424242	0.666000561	2.317742789	0.094269917	-0.003787879	0.000000000	0.002912687	0.002912687	0.000000000	0.000000000	0
0	6042	M	F	CM015578.1	25028737	47	0.370990566	-0.006978559	0.856207044	1.074074074	0.520939744	2.214526975	0.031034234	-0.006978559	0.000000000	0.000234216	0.000234216	0.000000000	0.000000000	0
0	6048	M	F	CM015578.1	25109094	47	0.389622642	0.000262920	0.477525488	0.767045455	0.378778398	1.553305923	0.115178899	0.000262920	0.000000000	0.003400349	0.003400349	0.000000000	0.000000000	0
0	6081	M	F	CM015578.1	25525739	78	0.401257862	-0.006147882	1.000000000	0.987509758	0.492926446	1.978338816	0.005458604	-0.006147882	0.000000000	0.000007857	0.000007857	0.000000000	0.000000000	0
0	6119	M	F	CM015578.1	26762944	72	0.326856047	-0.006398294	0.843851098	1.084444444	0.492446759	2.388115529	0.035207308	-0.006398294	0.000000000	0.000266596	0.000266596	0.000000000	0.000000000	0
0	6128	M	F	CM015578.1	27414160	29	0.339917762	-0.006849385	0.699336971	1.226455026	0.571822989	2.630520217	0.088651627	-0.006849385	0.000000000	0.001743008	0.001743008	0.000000000	0.000000000	0
0	6127	M	F	CM015578.1	27414222	36	0.339917762	-0.008049565	0.561293369	1.339285714	0.621062126	2.888094682	0.126873236	-0.008049565	0.000000000	0.003526432	0.003526432	0.000000000	0.000000000	0
0	6139	M	F	CM015578.1	27940456	62	0.343946541	-0.007229437	0.570315506	1.270833333	0.596845241	2.705923160	0.104088598	-0.007229437	0.000000000	0.002420337	0.002420337	0.000000000	0.000000000	0
0	6140	M	F	CM015578.1	27944685	31	0.370990566	-0.006978559	0.856207044	1.074074074	0.520939744	2.214526975	0.031034234	-0.006978559	0.000000000	0.000234216	0.000234216	0.000000000	0.000000000	0
0	6140	M	F	CM015578.1	27944705	51	0.370990566	-0.006978559	0.856207044	1.074074074	0.520939744	2.214526975	0.031034234	-0.006978559	0.000000000	0.000234216	0.000234216	0.000000000	0.000000000	0
0	6143	M	F	CM015578.1	27984769	61	0.317423204	0.001949436	0.428906276	0.714532872	0.324722302	1.572288758	0.145977787	0.001949436	0.000000000	0.004438488	0.004438488	0.000000000	0.000000000	0
0	6143	M	F	CM015578.1	27984785	45	0.331381037	-0.010493845	0.327225756	1.510416667	0.679322440	3.358285215	0.179096769	-0.010493845	0.000000000	0.006693989	0.006693989	0.000000000	0.000000000	0
0	6152	M	F	CM015578.1	28703936	40	0.476426799	-0.006749628	0.869688528	1.078431373	0.564342376	2.060830935	0.032792513	-0.006749628	0.000000000	0.000334821	0.000334821	0.000000000	0.000000000	0
0	6159	M	F	CM015578.1	28935734	40	0.468347339	-0.007875470	0.569403458	1.300000000	0.613492901	2.754718101	0.113943352	-0.007875470	0.000000000	0.003914746	0.003914746	0.000000000	0.000000000	0
0	6159	M	F	CM015578.1	28935747	27	0.468347339	-0.007875470	0.569403458	1.300000000	0.613492901	2.754718101	0.113943352	-0.007875470	0.000000000	0.003914746	0.003914746	0.000000000	0.000000000	0
0	6158	M	F	CM015578.1	28935798	27	0.474078852	-0.006309742	0.869928276	1.097142857	0.576483513	2.088043146	0.040263180	-0.006309742	0.000000000	0.000504746	0.000504746	0.000000000	0.000000000	0
0	6158	M	F	CM015578.1	28935801	30	0.264833206	-0.005899261	1.000000000	0.982074264	0.409778669	2.353636079	0.007855670	-0.005899261	0.000000000	0.000010684	0.000010684	0.000000000	0.000000000	0
0	6158	M	F	CM015578.1	28935843	72	0.396029777	-0.006335167	0.588166002	1.287356322	0.631045539	2.626254678	0.109698770	-0.006335167	0.000000000	0.003097725	0.003097725	0.000000000	0.000000000	0
0	6158	M	F	CM015578.1	28935855	84	0.013157895	-0.025946704	1.000000000	1.923076923	0.170774641	21.655585574	0.283996656	-0.025946704	0.000000000	0.006282900	0.006282900	0.000000000	0.000000000	0
0	6168	M	F	CM015578.1	29131112	22	0.501179245	-0.006149733	1.000000000	0.962962963	0.517094242	1.793285620	0.016390416	-0.006149733	0.000000000	0.000088456	0.000088456	0.000000000	0.000000000	0
0	6168	M	F	CM015578.1	29131116	18	0.501179245	-0.006149733	1.000000000	0.962962963	0.517094242	1.793285620	0.016390416	-0.006149733	0.000000000	0.000088456	0.000088456	0.000000000	0.000000000	0
0	6167	M	F	CM015578.1	29131146	15	0.501894703	-0.006369100	1.000000000	1.012987013	0.541785333	1.894002342	0.005603878	-0.006369100	0.000000000	0.000010337	0.000010337	0.000000000	0.000000000	0
0	6178	M	F	CM015578.1	29629247	80	0.401257862	-0.006147882	1.000000000	0.987509758	0.492926446	1.978338816	0.005458604	-0.006147882	0.000000000	0.000007857	0.000007857	0.000000000	0.000000000	0
0	6243	M	F	CM015578.1	32421743	35	0.389622642	-0.007028518	0.857425919	1.131147541	0.557895544	2.293430686	0.053519256	-0.007028518	0.000000000	0.000730236	0.000730236	0.000000000	0.000000000	0
0	6250	M	F	CM015578.1	32648832	72	0.399286988	-0.005706264	1.000000000	0.953333333	0.468535252	1.939756808	0.020755222	-0.005706264	0.000000000	0.000112918	0.000112918	0.000000000	0.000000000	0
0	6265	M	F	CM015578.1	33074576	78	0.502862211	-0.003814591	0.528662343	1.230000000	0.658192950	2.298566097	0.089905111	-0.003814591	0.000000000	0.002667525	0.002667525	0.000000000	0.000000000	0
0	6271	M	F	CM015578.1	33236391	72	0.380553092	-0.002343624	0.715051322	0.843750000	0.411576258	1.729725778	0.073786214	-0.002343624	0.000000000	0.001363349	0.001363349	0.000000000	0.000000000	0
0	6271	M	F	CM015578.1	33236402	83	0.380553092	-0.002343624	0.715051322	0.843750000	0.411576258	1.729725778	0.073786214	-0.002343624	0.000000000	0.001363349	0.001363349	0.000000000	0.000000000	0
0	6294	M	F	CM015578.1	33682226	67	0.380553092	-0.006645765	1.000000000	1.032786885	0.503727475	2.117511557	0.014010714	-0.006645765	0.000000000	0.000049091	0.000049091	0.000000000	0.000000000	0
0	6298	M	F	CM015578.1	33864020	26	0.503066038	-0.004885943	0.638752052	1.165311653	0.626172148	2.168654822	0.066442089	-0.004885943	0.000000000	0.001457386	0.001457386	0.000000000	0.000000000	0
0	6302	M	F	CM015578.1	34069643	65	0.360580596	-0.006406971	1.000000000	0.966666667	0.458270060	2.039069373	0.014723257	-0.006406971	0.000000000	0.000051465	0.000051465	0.000000000	0.000000000	0
0	6320	M	F	CM015578.1	34552481	54	0.389622642	-0.007028518	0.857425919	1.131147541	0.557895544	2.293430686	0.053519256	-0.007028518	0.000000000	0.000730236	0.000730236	0.000000000	0.000000000	0
0	6387	M	F	CM015578.1	37343155	24	0.389622642	-0.007028518	0.857425919	1.131147541	0.557895544	2.293430686	0.053519256	-0.007028518	0.000000000	0.000730236	0.000730236	0.000000000	0.000000000	0
0	6934	M	F	CM015579.1	178761	84	0.412264151	-0.003787879	0.728571392	0.868852459	0.437888230	1.723966401	0.061053965	-0.003787879	0.000000000	0.001011300	0.001011300	0.000000000	0.000000000	0
0	7559	M	F	CM015579.1	423283	16	0.401902399	-0.005265457	0.859097806	0.925396825	0.458210082	1.868922831	0.033671995	-0.005265457	0.000000000	0.000299684	0.000299684	0.000000000	0.000000000	0
0	7559	M	F	CM015579.1	423308	41	0.339917762	-0.006147584	1.000000000	0.988636364	0.462241721	2.114482133	0.004963420	-0.006147584	0.000000000	0.000005495	0.000005495	0.000000000	0.000000000	0
0	6858	M	F	CM015579.1	1530159	52	0.364465409	-0.003787879	0.271168392	1.533333333	0.730840576	3.216995867	0.185636577	-0.003787879	0.000000000	0.008046432	0.008046432	0.000000000	0.000000000	0
0	6871	M	F	CM015579.1	1560995	27	0.360961058	-0.004358610	0.259667052	1.615925059	0.760305271	3.434428108	0.208421216	-0.004358610	0.000000000	0.009941992	0.009941992	0.000000000	0.000000000	0
0	6926	M	F	CM015579.1	1771833	17	0.377358491	-0.003787879	0.719232810	0.875000000	0.427576752	1.790614193	0.057991947	-0.003787879	0.000000000	0.000835422	0.000835422	0.000000000	0.000000000	0
0	6926	M	F	CM015579.1	1771837	13	0.377358491	-0.003787879	0.719232810	0.875000000	0.427576752	1.790614193	0.057991947	-0.003787879	0.000000000	0.000835422	0.000835422	0.000000000	0.000000000	0
0	6926	M	F	CM015579.1	1771839	11	0.377358491	-0.003787879	0.719232810	0.875000000	0.427576752	1.790614193	0.057991947	-0.003787879	0.000000000	0.000835422	0.000835422	0.000000000	0.000000000	0
0	6949	M	F	CM015579.1	1829632	85	0.386761267	-0.005989943	1.000000000	0.963934426	0.473083374	1.964071512	0.015952509	-0.005989943	0.000000000	0.000064760	0.000064760	0.000000000	0.000000000	0
0	6991	M	F	CM015579.1	1909240	64	0.503066038	0.001388711	0.273095386	1.425339367	0.764335513	2.657984976	0.153918280	0.001388711	0.000000000	0.007786696	0.007786696	0.000000000	0.000000000	0
0	6991	M	F	CM015579.1	1909241	63	0.503066038	0.001388711	0.273095386	1.425339367	0.764335513	2.657984976	0.153918280	0.001388711	0.000000000	0.007786696	0.007786696	0.000000000	0.000000000	0
0	6991	M	F	CM015579.1	1909243	61	0.503066038	0.001388711	0.273095386	1.425339367	0.764335513	2.657984976	0.153918280	0.001388711	0.000000000	0.007786696	0.007786696	0.000000000	0.000000000	0
0	6991	M	F	CM015579.1	1909244	60	0.503104088	0.001511544	0.269638758	1.433566434	0.765279757	2.685439803	0.156417824	0.001511544	0.000000000	0.008027361	0.008027361	0.000000000	0.000000000	0
0	32413	M	F	CM015579.1	2196998	71	0.025000000	0.111675127	0.450000000	0.400000000	0.034858054	4.590043905	0.397940009	0.111675127	0.000000000	0.015471167	0.015471167	0.000000000	0.000000000	0
0	7181	M	F	CM015579.1	2310714	91	0.370885029	-0.003131860	0.709355578	0.812903226	0.390898715	1.690493289	0.089961153	-0.003131860	0.000000000	0.001974271	0.001974271	0.000000000	0.000000000	0
0	7352	M	F	CM015579.1	2725396	73	0.503225806	-0.006484918	1.000000000	1.000000000	0.533706717	1.873688241	0.000000000	-0.006484918	0.000000000	0.000000000	0.000000000	0.000000000	0.000000000	0
0	7426	M	F	CM015579.1	2915631	62	0.039988969	0.029706662	0.594103469	0.417721519	0.037046164	4.710103545	0.379113151	0.029706662	0.000000000	0.003576741	0.003576741	0.000000000	0.000000000	0
0	7426	M	F	CM015579.1	2915632	61	0.068424733	-0.045355823	0.378479356	3.405405405	0.370985828	31.259377295	0.532168821	-0.045355823	0.000000000	0.009265628	0.009265628	0.000000000	0.000000000	0
0	7489	M	F	CM015579.1	3049100	10	0.395518868	-0.006780687	1.000000000	1.055737705	0.524008164	2.127031942	0.023556032	-0.006780687	0.000000000	0.000143970	0.000143970	0.000000000	0.000000000	0
0	7531	M	F	CM015579.1	3337794	71	0.389622642	-0.006218358	0.589805842	1.288888889	0.633830960	2.620942605	0.110215480	-0.006218358	0.000000000	0.003076699	0.003076699	0.000000000	0.000000000	0
0	7535	M	F	CM015579.1	3395643	6	0.500314465	-0.005680628	0.752464776	1.122994652	0.602456274	2.093292152	0.050377688	-0.005680628	0.000000000	0.000833322	0.000833322	0.000000000	0.000000000	0
0	7550	M	F	CM015579.1	3996166	93	0.354107877	-0.002343624	0.183623474	1.769230769	0.821531681	3.810172615	0.247784484	-0.002343624	0.000000000	0.013629701	0.013629701	0.000000000	0.000000000	0
0	7550	M	F	CM015579.1	3996176	83	0.354107877	-0.002343624	0.183623474	1.769230769	0.821531681	3.810172615	0.247784484	-0.002343624	0.000000000	0.013629701	0.013629701	0.000000000	0.000000000	0
0	7556	M	F	CM015579.1	4166031	81	0.506666667	-0.013213413	1.000000000	1.000000000	0.404811484	2.470285651	0.000000000	-0.013213413	0.000000000	0.000000000	0.000000000	0.000000000	0.000000000	0
0	7556	M	F	CM015579.1	4166037	75	0.506666667	-0.013213413	1.000000000	1.000000000	0.404811484	2.470285651	0.000000000	-0.013213413	0.000000000	0.000000000	0.000000000	0.000000000	0.000000000	0
0	7558	M	F	CM015579.1	4178106	57	0.481538070	-0.005874762	0.869279585	0.907258065	0.475505688	1.731035436	0.042269163	-0.005874762	0.000000000	0.000566288	0.000566288	0.000000000	0.000000000	0
0	7568	M	F	CM015579.1	4436397	48	0.378378378	-0.007782101	0.662807757	0.750000000	0.316714918	1.776045169	0.124938737	-0.007782101	0.000000000	0.003831418	0.003831418	0.000000000	0.000000000	0
0	7577	M	F	CM015579.1	4828476	10	0.503184713	-0.005716355	0.752994369	1.107046070	0.592455769	2.068594934	0.044165695	-0.005716355	0.000000000	0.000643501	0.000643501	0.000000000	0.000000000	0
0	7581	M	F	CM015579.1	4923268	93	0.386761267	-0.000045150	0.586577246	0.788690476	0.386823539	1.608052782	0.103093403	-0.000045150	0.000000000	0.002704930	0.002704930	0.000000000	0.000000000	0
0	7598	M	F	CM015579.1	5421598	16	0.354107877	-0.007820911	0.569635726	1.311111111	0.618241515	2.780486757	0.117639498	-0.007820911	0.000000000	0.003166076	0.003166076	0.000000000	0.000000000	0
0	7604	M	F	CM015579.1	5597716	23	0.364465409	-0.003787879	0.852647183	0.876923077	0.423183642	1.817164008	0.057038501	-0.003787879	0.000000000	0.000780640	0.000780640	0.000000000	0.000000000	0
0	7607	M	F	CM015579.1	5701794	61	0.425516622	-0.005839558	0.529330573	1.357142857	0.589393311	3.124970540	0.132625565	-0.005839558	0.000000000	0.004872661	0.004872661	0.000000000	0.000000000	0
0	7607	M	F	CM015579.1	5701801	54	0.501886792	0.003398049	0.330036279	1.570909091	0.728433136	3.387758260	0.196151053	0.003398049	0.000000000	0.012571620	0.012571620	0.000000000	0.000000000	0
0	7607	M	F	CM015579.1	5701808	47	0.313666916	-0.000186741	0.456085423	0.606060606	0.224791282	1.634002239	0.217483944	-0.000186741	0.000000000	0.009523810	0.009523810	0.000000000	0.000000000	0
0	7610	M	F	CM015579.1	5826966	86	0.488888889	-0.029411765	1.000000000	1.000000000	0.261799489	3.819717164	0.000000000	-0.029411765	0.000000000	0.000000000	0.000000000	0.000000000	0.000000000	0
0	7610	M	F	CM015579.1	5826968	88	0.070129870	0.019204390	0.245454545	0.310344828	0.030403709	3.167834257	0.508155488	0.019204390	0.000000000	0.037037037	0.037037037	0.000000000	0.000000000	0
0	7629	M	F	CM015579.1	6424201	65	0.394736842	-0.041481481	0.651702786	0.583333333	0.074588129	4.562090283	0.234083206	-0.041481481	0.000000000	0.013333333	0.013333333	0.000000000	0.000000000	0
0	7646	M	F	CM015579.1	6687914	79	0.503104088	-0.004913736	0.636331710	1.168641115	0.625191134	2.184487241	0.067681162	-0.004913736	0.000000000	0.001509855	0.001509855	0.000000000	0.000000000	0
0	7661	M	F	CM015579.1	7221158	56	0.503144654	-0.005669981	0.874278046	1.105471325	0.594219016	2.056593307	0.043547482	-0.005669981	0.000000000	0.000626566	0.000626566	0.000000000	0.000000000	0
0	7666	M	F	CM015579.1	7229211	92	0.503144654	-0.005669981	0.874278046	1.105471325	0.594219016	2.056593307	0.043547482	-0.005669981	0.000000000	0.000626566	0.000626566	0.000000000	0.000000000	0
0	7670	M	F	CM015579.1	7311444	29	0.503070383	-0.003901752	0.512429687	1.251689189	0.652949779	2.399458392	0.097496501	-0.003901752	0.000000000	0.003134738	0.003134738	0.000000000	0.000000000	0
0	7684	M	F	CM015579.1	7694710	72	0.377358491	-0.003787879	0.360836318	1.500000000	0.725189453	3.102637511	0.176091259	-0.003787879	0.000000000	0.007518797	0.007518797	0.000000000	0.000000000	0
0	7684	M	F	CM015579.1	7694759	23	0.377358491	-0.003787879	0.360836318	1.500000000	0.725189453	3.102637511	0.176091259	-0.003787879	0.000000000	0.007518797	0.007518797	0.000000000	0.000000000	0
0	7688	M	F	CM015579.1	7797478	24	0.503225806	-0.005799249	0.751669201	1.108333333	0.591034172	2.078395525	0.044670395	-0.005799249	0.000000000	0.000659196	0.000659196	0.000000000	0.000000000	0
0	7690	M	F	CM015579.1	7811271	18	0.377358491	-0.003787879	0.360836318	1.500000000	0.725189453	3.102637511	0.176091259	-0.003787879	0.000000000	0.007518797	0.007518797	0.000000000	0.000000000	0
0	7689	M	F	CM015579.1	7811299	13	0.374183665	-0.003426723	0.358010387	1.461864407	0.702866508	3.040474287	0.164907092	-0.003426723	0.000000000	0.006572551	0.006572551	0.000000000	0.000000000	0
0	7701	M	F	CM015579.1	7905846	20	0.377358491	-0.003787879	0.360836318	1.500000000	0.725189453	3.102637511	0.176091259	-0.003787879	0.000000000	0.007518797	0.007518797	0.000000000	0.000000000	0
0	7716	M	F	CM015579.1	8218712	60	0.364465409	0.000542526	0.577236907	0.763636364	0.368152447	1.583964743	0.117113399	0.000542526	0.000000000	0.003289068	0.003289068	0.000000000	0.000000000	0
0	7716	M	F	CM015579.1	8218757	15	0.364465409	0.000542526	0.577236907	0.763636364	0.368152447	1.583964743	0.117113399	0.000542526	0.000000000	0.003289068	0.003289068	0.000000000	0.000000000	0
0	7719	M	F	CM015579.1	8281107	61	0.503066038	-0.004885943	0.638752052	1.165311653	0.626172148	2.168654822	0.066442089	-0.004885943	0.000000000	0.001457386	0.001457386	0.000000000	0.000000000	0
0	7733	M	F	CM015579.1	8940138	81	0.377358491	0.000394571	0.471994763	0.765567766	0.373765972	1.568077482	0.116016361	0.000394571	0.000000000	0.003341688	0.003341688	0.000000000	0.000000000	0
0	7741	M	F	CM015579.1	9120550	44	0.503184713	-0.005716355	0.752994369	1.107046070	0.592455769	2.068594934	0.044165695	-0.005716355	0.000000000	0.000643501	0.000643501	0.000000000	0.000000000	0
0	6674	M	F	CM015579.1	10128064	51	0.370990566	-0.001873471	0.712650200	0.818461538	0.397402965	1.685642404	0.087001724	-0.001873471	0.000000000	0.001848763	0.001848763	0.000000000	0.000000000	0
0	6673	M	F	CM015579.1	10128190	78	0.364465409	-0.003787879	0.852647183	0.876923077	0.423183642	1.817164008	0.057038501	-0.003787879	0.000000000	0.000780640	0.000780640	0.000000000	0.000000000	0
0	6673	M	F	CM015579.1	10128203	91	0.012500000	0.053030303	0.475000000	0.447058824	0.039738884	5.029371021	0.349635329	0.053030303	0.000000000	0.006951341	0.006951341	0.000000000	0.000000000	0
0	6682	M	F	CM015579.1	10447525	46	0.503225806	-0.005758833	0.751284063	1.108710801	0.590619607	2.081271306	0.044818279	-0.005758833	0.000000000	0.000661376	0.000661376	0.000000000	0.000000000	0
0	6707	M	F	CM015579.1	11192574	85	0.374183665	-0.003426723	0.358010387	1.461864407	0.702866508	3.040474287	0.164907092	-0.003426723	0.000000000	0.006572551	0.006572551	0.000000000	0.000000000	0
0	6721	M	F	CM015579.1	11525892	34	0.364465409	-0.007252203	0.714242917	1.156862745	0.556702244	2.404034516	0.063281836	-0.007252203	0.000000000	0.000953635	0.000953635	0.000000000	0.000000000	0
0	6738	M	F	CM015579.1	11909318	18	0.367652987	-0.005860619	0.352679031	1.483060109	0.705862058	3.116001578	0.171158754	-0.005860619	0.000000000	0.006892372	0.006892372	0.000000000	0.000000000	0
0	6744	M	F	CM015579.1	12096425	43	0.503144654	-0.005669981	0.874278046	1.105471325	0.594219016	2.056593307	0.043547482	-0.005669981	0.000000000	0.000626566	0.000626566	0.000000000	0.000000000	0
0	6744	M	F	CM015579.1	12096441	27	0.370990566	-0.005276863	0.364335668	1.413934426	0.680814330	2.936498946	0.150429269	-0.005276863	0.000000000	0.005417761	0.005417761	0.000000000	0.000000000	0
0	6747	M	F	CM015579.1	12257017	67	0.186539683	-0.009170364	1.000000000	1.067796610	0.337689706	3.376441689	0.028488538	-0.009170364	0.000000000	0.000099016	0.000099016	0.000000000	0.000000000	0
0	6750	M	F	CM015579.1	12382981	26	0.377358491	-0.003787879	0.719232810	0.875000000	0.427576752	1.790614193	0.057991947	-0.003787879	0.000000000	0.000835422	0.000835422	0.000000000	0.000000000	0
0	6749	M	F	CM015579.1	12383021	17	0.374183665	-0.004287406	0.854117773	0.904605263	0.438571271	1.865855647	0.043540890	-0.004287406	0.000000000	0.000466437	0.000466437	0.000000000	0.000000000	0
0	6749	M	F	CM015579.1	12383054	50	0.374183665	-0.004287406	0.854117773	0.904605263	0.438571271	1.865855647	0.043540890	-0.004287406	0.000000000	0.000466437	0.000466437	0.000000000	0.000000000	0
0	6749	M	F	CM015579.1	12383055	51	0.374183665	-0.004287406	0.854117773	0.904605263	0.438571271	1.865855647	0.043540890	-0.004287406	0.000000000	0.000466437	0.000466437	0.000000000	0.000000000	0
0	6749	M	F	CM015579.1	12383058	54	0.374183665	-0.004287406	0.854117773	0.904605263	0.438571271	1.865855647	0.043540890	-0.004287406	0.000000000	0.000466437	0.000466437	0.000000000	0.000000000	0
0	6749	M	F	CM015579.1	12383081	77	0.374183665	-0.004287406	0.854117773	0.904605263	0.438571271	1.865855647	0.043540890	-0.004287406	0.000000000	0.000466437	0.000466437	0.000000000	0.000000000	0
0	6752	M	F	CM015579.1	12431169	55	0.374183665	-0.003426723	0.713390373	0.844444444	0.409487354	1.741412557	0.073428917	-0.003426723	0.000000000	0.001328230	0.001328230	0.000000000	0.000000000	0
0	6770	M	F	CM015579.1	12986878	37	0.502862211	-0.000575822	0.343330810	1.366666667	0.729870442	2.559053867	0.135662602	-0.000575822	0.000000000	0.006042324	0.006042324	0.000000000	0.000000000	0
0	6776	M	F	CM015579.1	13160210	56	0.374183665	-0.003426723	0.713390373	0.844444444	0.409487354	1.741412557	0.073428917	-0.003426723	0.000000000	0.001328230	0.001328230	0.000000000	0.000000000	0
0	6799	M	F	CM015579.1	13882017	13	0.383569182	-0.005228034	0.858259685	0.933333333	0.458709283	1.899048359	0.029963223	-0.005228034	0.000000000	0.000226535	0.000226535	0.000000000	0.000000000	0
0	6799	M	F	CM015579.1	13882021	17	0.383569182	-0.005228034	0.858259685	0.933333333	0.458709283	1.899048359	0.029963223	-0.005228034	0.000000000	0.000226535	0.000226535	0.000000000	0.000000000	0
0	6799	M	F	CM015579.1	13882023	19	0.383569182	-0.005228034	0.858259685	0.933333333	0.458709283	1.899048359	0.029963223	-0.005228034	0.000000000	0.000226535	0.000226535	0.000000000	0.000000000	0
0	6799	M	F	CM015579.1	13882086	82	0.383569182	-0.005228034	0.858259685	0.933333333	0.458709283	1.899048359	0.029963223	-0.005228034	0.000000000	0.000226535	0.000226535	0.000000000	0.000000000	0
0	6806	M	F	CM015579.1	14078480	40	0.383569182	-0.005228034	0.858259685	0.933333333	0.458709283	1.899048359	0.029963223	-0.005228034	0.000000000	0.000226535	0.000226535	0.000000000	0.000000000	0
0	6813	M	F	CM015579.1	14313275	43	0.390379923	-0.006666667	1.000000000	1.000000000	0.485754159	2.058654532	0.000000000	-0.006666667	0.000000000	0.000000000	0.000000000	0.000000000	0.000000000	0
0	6825	M	F	CM015579.1	14391855	44	0.377358491	-0.003787879	0.719232810	0.875000000	0.427576752	1.790614193	0.057991947	-0.003787879	0.000000000	0.000835422	0.000835422	0.000000000	0.000000000	0
0	6846	M	F	CM015579.1	14910736	18	0.374183665	-0.003426723	0.713390373	0.844444444	0.409487354	1.741412557	0.073428917	-0.003426723	0.000000000	0.001328230	0.001328230	0.000000000	0.000000000	0
0	6846	M	F	CM015579.1	14910756	38	0.374183665	-0.003426723	0.713390373	0.844444444	0.409487354	1.741412557	0.073428917	-0.003426723	0.000000000	0.001328230	0.001328230	0.000000000	0.000000000	0
0	6853	M	F	CM015579.1	15022227	70	0.503184713	-0.006358780	1.000000000	1.000000000	0.535277535	1.868189741	0.000000000	-0.006358780	0.000000000	0.000000000	0.000000000	0.000000000	0.000000000	0
0	6854	M	F	CM015579.1	15118765	61	0.503144654	-0.006297348	1.000000000	1.000000000	0.537631104	1.860011434	0.000000000	-0.006297348	0.000000000	0.000000000	0.000000000	0.000000000	0.000000000	0
0	6876	M	F	CM015579.1	15724458	41	0.503184713	-0.005747586	0.873558553	1.106756757	0.592778313	2.066388887	0.044052182	-0.005747586	0.000000000	0.000641849	0.000641849	0.000000000	0.000000000	0
0	6887	M	F	CM015579.1	15923059	77	0.392808192	-0.007281277	0.858040101	1.091458154	0.537388937	2.216794615	0.038007090	-0.007281277	0.000000000	0.000371017	0.000371017	0.000000000	0.000000000	0
0	6886	M	F	CM015579.1	15923192	59	0.389622642	-0.007028518	0.857425919	1.131147541	0.557895544	2.293430686	0.053519256	-0.007028518	0.000000000	0.000730236	0.000730236	0.000000000	0.000000000	0
0	6886	M	F	CM015579.1	15923208	75	0.389622642	-0.007028518	0.857425919	1.131147541	0.557895544	2.293430686	0.053519256	-0.007028518	0.000000000	0.000730236	0.000730236	0.000000000	0.000000000	0
0	6905	M	F	CM015579.1	16666117	71	0.395518868	-0.006780687	1.000000000	1.055737705	0.524008164	2.127031942	0.023556032	-0.006780687	0.000000000	0.000143970	0.000143970	0.000000000	0.000000000	0
0	6910	M	F	CM015579.1	17072592	90	0.370990566	-0.005276863	1.000000000	0.937500000	0.455290183	1.930430926	0.028028724	-0.005276863	0.000000000	0.000191727	0.000191727	0.000000000	0.000000000	0
0	6960	M	F	CM015579.1	18370477	7	0.389622642	-0.007028518	0.857425919	1.131147541	0.557895544	2.293430686	0.053519256	-0.007028518	0.000000000	0.000730236	0.000730236	0.000000000	0.000000000	0
0	6959	M	F	CM015579.1	18370511	30	0.389622642	-0.007028518	0.857425919	1.131147541	0.557895544	2.293430686	0.053519256	-0.007028518	0.000000000	0.000730236	0.000730236	0.000000000	0.000000000	0
0	6973	M	F	CM015579.1	18653656	12	0.503327284	-0.006699147	0.434016377	0.625000000	0.218507149	1.787698949	0.204119983	-0.006699147	0.000000000	0.013313609	0.013313609	0.000000000	0.000000000	0
0	6973	M	F	CM015579.1	18653661	17	0.411428571	0.077925679	0.058985194	3.928571429	1.029455970	14.992067582	0.594234654	0.077925679	0.000000000	0.085520961	0.085520961	0.000000000	0.000000000	0
0	6973	M	F	CM015579.1	18653662	18	0.326530612	0.001247920	0.489661688	1.833333333	0.447499681	7.510868166	0.263241435	0.001247920	0.000000000	0.014423077	0.014423077	0.000000000	0.000000000	0
0	6973	M	F	CM015579.1	18653663	19	0.347826087	-0.027184466	0.476169306	2.087719298	0.464671091	9.379907532	0.319672106	-0.027184466	0.000000000	0.020534188	0.020534188	0.000000000	0.000000000	0
0	6973	M	F	CM015579.1	18653665	21	0.509049774	-0.018267074	0.787982009	0.846153846	0.283782124	2.522978971	0.072550667	-0.018267074	0.000000000	0.001728395	0.001728395	0.000000000	0.000000000	0
0	6973	M	F	CM015579.1	18653669	25	0.508166969	-0.016605166	0.799282353	1.153846154	0.411346486	3.236592485	0.062147907	-0.016605166	0.000000000	0.001275510	0.001275510	0.000000000	0.000000000	0
0	6973	M	F	CM015579.1	18653673	29	0.035714286	-0.124352332	1.000000000	0.640000000	0.054850854	7.467522769	0.193820026	-0.124352332	0.000000000	0.013636364	0.013636364	0.000000000	0.000000000	0
0	6973	M	F	CM015579.1	18653676	32	0.078367347	-0.089559387	0.497142857	0.391304348	0.038051498	4.023996470	0.407485327	-0.089559387	0.000000000	0.032738095	0.032738095	0.000000000	0.000000000	0
0	6973	M	F	CM015579.1	18653677	33	0.119680851	-0.044444444	1.000000000	1.461538462	0.123338120	17.319014431	0.164810249	-0.044444444	0.000000000	0.001904762	0.001904762	0.000000000	0.000000000	0
0	6973	M	F	CM015579.1	18653686	42	0.499435028	0.001170229	0.434815559	0.578947368	0.206413768	1.623826061	0.237360916	0.001170229	0.000000000	0.018099548	0.018099548	0.000000000	0.000000000	0
0	6973	M	F	CM015579.1	18653694	50	0.372244898	0.029542246	0.324330850	2.146666667	0.573917198	8.029342545	0.331764613	0.029542246	0.000000000	0.026330030	0.026330030	0.000000000	0.000000000	0
0	6973	M	F	CM015579.1	18653702	58	0.144796380	0.049598624	0.324214609	3.857142857	0.373802104	39.800608040	0.586265724	0.049598624	0.000000000	0.027901786	0.027901786	0.000000000	0.000000000	0
0	6973	M	F	CM015579.1	18653703	59	0.405919662	0.010460251	0.506104563	1.666666667	0.436874515	6.358296680	0.221848750	0.010460251	0.000000000	0.012820513	0.012820513	0.000000000	0.000000000	0
0	6973	M	F	CM015579.1	18653704	60	0.503016591	-0.017882950	1.000000000	1.089743590	0.360160349	3.297256609	0.037324323	-0.017882950	0.000000000	0.000445232	0.000445232	0.000000000	0.000000000	0
0	6973	M	F	CM015579.1	18653714	70	0.284552846	-0.026739057	1.000000000	0.794117647	0.154479231	4.082249977	0.100115153	-0.026739057	0.000000000	0.001818182	0.001818182	0.000000000	0.000000000	0
0	6973	M	F	CM015579.1	18653717	73	0.034482759	-0.034440344	1.000000000	1.933333333	0.166140968	22.497628552	0.286306739	-0.034440344	0.000000000	0.016374269	0.016374269	0.000000000	0.000000000	0
0	6973	M	F	CM015579.1	18653718	74	0.245714286	0.031652672	0.238703141	0.316666667	0.055203747	1.816503101	0.499397649	0.031652672	0.000000000	0.035799472	0.035799472	0.000000000	0.000000000	0
0	6987	M	F	CM015579.1	19021599	22	0.367652987	-0.005860619	1.000000000	0.972222222	0.468129198	2.019135002	0.012234456	-0.005860619	0.000000000	0.000036126	0.000036126	0.000000000	0.000000000	0
0	6989	M	F	CM015579.1	19042386	92	0.502862211	-0.006361355	1.000000000	1.006459948	0.538625283	1.880642555	0.002796497	-0.006361355	0.000000000	0.000002579	0.000002579	0.000000000	0.000000000	0
0	7003	M	F	CM015579.1	19517151	92	0.012500000	-0.047979798	1.000000000	1.833333333	0.162968270	20.624328365	0.263241435	-0.047979798	0.000000000	0.005690326	0.005690326	0.000000000	0.000000000	0
0	7011	M	F	CM015579.1	19738592	51	0.401257862	-0.006934549	0.859548484	1.120000000	0.558261397	2.246976069	0.049218023	-0.006934549	0.000000000	0.000636387	0.000636387	0.000000000	0.000000000	0
0	7033	M	F	CM015579.1	20274854	60	0.398693864	-0.006771488	0.859125248	1.091525424	0.540947121	2.202484686	0.038033856	-0.006771488	0.000000000	0.000378489	0.000378489	0.000000000	0.000000000	0
0	7055	M	F	CM015579.1	20788047	31	0.395518868	-0.006780687	1.000000000	1.055737705	0.524008164	2.127031942	0.023556032	-0.006780687	0.000000000	0.000143970	0.000143970	0.000000000	0.000000000	0
0	7060	M	F	CM015579.1	20803378	11	0.367028814	-0.004499265	0.847060811	0.900000000	0.420581384	1.925905498	0.045757491	-0.004499265	0.000000000	0.000504901	0.000504901	0.000000000	0.000000000	0
0	7081	M	F	CM015579.1	21107898	73	0.501886792	-0.006303638	1.000000000	1.010101010	0.542634509	1.880278593	0.004364805	-0.006303638	0.000000000	0.000006281	0.000006281	0.000000000	0.000000000	0
0	7098	M	F	CM015579.1	21826595	91	0.012987013	0.040948644	0.480519481	0.456790123	0.040573731	5.142667695	0.340283295	0.040948644	0.000000000	0.007065889	0.007065889	0.000000000	0.000000000	0
0	7098	M	F	CM015579.1	21826634	52	0.398693864	-0.006771488	0.859125248	1.091525424	0.540947121	2.202484686	0.038033856	-0.006771488	0.000000000	0.000378489	0.000378489	0.000000000	0.000000000	0
0	7112	M	F	CM015579.1	22025094	29	0.401257862	-0.006934549	0.859548484	1.120000000	0.558261397	2.246976069	0.049218023	-0.006934549	0.000000000	0.000636387	0.000636387	0.000000000	0.000000000	0
0	7114	M	F	CM015579.1	22056796	58	0.401257862	-0.006934549	0.859548484	1.120000000	0.558261397	2.246976069	0.049218023	-0.006934549	0.000000000	0.000636387	0.000636387	0.000000000	0.000000000	0
0	7185	M	F	CM015579.1	23153614	53	0.401257862	-0.006934549	0.859548484	1.120000000	0.558261397	2.246976069	0.049218023	-0.006934549	0.000000000	0.000636387	0.000636387	0.000000000	0.000000000	0
0	7193	M	F	CM015579.1	23225558	89	0.404418286	-0.006545252	1.000000000	1.020984665	0.508854367	2.048542283	0.009019219	-0.006545252	0.000000000	0.000021625	0.000021625	0.000000000	0.000000000	0
0	7192	M	F	CM015579.1	23225651	7	0.406839623	-0.006697409	1.000000000	1.047619048	0.525166154	2.089825592	0.020203386	-0.006697409	0.000000000	0.000108968	0.000108968	0.000000000	0.000000000	0
0	7226	M	F	CM015579.1	24135705	87	0.406839623	-0.006697409	1.000000000	1.047619048	0.525166154	2.089825592	0.020203386	-0.006697409	0.000000000	0.000108968	0.000108968	0.000000000	0.000000000	0
0	7228	M	F	CM015579.1	24362778	50	0.357783019	-0.005331829	1.000000000	0.941880342	0.451414850	1.965240131	0.026004267	-0.005331829	0.000000000	0.000159154	0.000159154	0.000000000	0.000000000	0
0	7229	M	F	CM015579.1	24373469	72	0.364465409	-0.003787879	0.852647183	0.876923077	0.423183642	1.817164008	0.057038501	-0.003787879	0.000000000	0.000780640	0.000780640	0.000000000	0.000000000	0
0	7231	M	F	CM015579.1	24383009	79	0.350289495	-0.004636114	0.847996705	0.869488536	0.409595261	1.845749664	0.060736140	-0.004636114	0.000000000	0.000850680	0.000850680	0.000000000	0.000000000	0
0	7242	M	F	CM015579.1	24531519	25	0.502862211	-0.006361355	1.000000000	1.006459948	0.538625283	1.880642555	0.002796497	-0.006361355	0.000000000	0.000002579	0.000002579	0.000000000	0.000000000	0
0	7250	M	F	CM015579.1	24586716	28	0.343946541	-0.007229437	0.850012789	1.096153846	0.516781536	2.325070015	0.039871512	-0.007229437	0.000000000	0.000358038	0.000358038	0.000000000	0.000000000	0
0	7262	M	F	CM015579.1	24810978	69	0.336792453	-0.007536853	0.701950787	1.188717949	0.554910789	2.546446007	0.075078820	-0.007536853	0.000000000	0.001237922	0.001237922	0.000000000	0.000000000	0
0	7272	M	F	CM015579.1	25274754	91	0.013698630	-0.039886040	1.000000000	1.868421053	0.165777855	21.058284413	0.271474752	-0.039886040	0.000000000	0.006352087	0.006352087	0.000000000	0.000000000	0
0	7272	M	F	CM015579.1	25274757	88	0.503401361	-0.006849315	1.000000000	1.000000000	0.524954320	1.904927653	0.000000000	-0.006849315	0.000000000	0.000000000	0.000000000	0.000000000	0.000000000	0
0	7272	M	F	CM015579.1	25274761	84	0.503267974	-0.006576714	1.000000000	1.000000000	0.531624169	1.881028098	0.000000000	-0.006576714	0.000000000	0.000000000	0.000000000	0.000000000	0.000000000	0
0	7272	M	F	CM015579.1	25274763	82	0.503225806	-0.006484918	1.000000000	1.000000000	0.533706717	1.873688241	0.000000000	-0.006484918	0.000000000	0.000000000	0.000000000	0.000000000	0.000000000	0
0	7272	M	F	CM015579.1	25274773	72	0.012820513	0.083416087	0.461538462	0.423529412	0.037625533	4.767431821	0.373116425	0.083416087	0.000000000	0.007526882	0.007526882	0.000000000	0.000000000	0
0	7272	M	F	CM015579.1	25274776	69	0.458823529	-0.007243228	0.848369442	0.863636364	0.407590795	1.829942622	0.063669080	-0.007243228	0.000000000	0.001221001	0.001221001	0.000000000	0.000000000	0
0	7272	M	F	CM015579.1	25274780	65	0.500980392	-0.007243625	0.865525965	1.060931900	0.540626607	2.081985017	0.025687508	-0.007243625	0.000000000	0.000217439	0.000217439	0.000000000	0.000000000	0
0	7272	M	F	CM015579.1	25274791	54	0.131656575	-0.008612590	1.000000000	1.038461538	0.246706741	4.371191331	0.016390416	-0.008612590	0.000000000	0.000023236	0.000023236	0.000000000	0.000000000	0
0	7272	M	F	CM015579.1	25274796	49	0.013157895	-0.025946704	1.000000000	1.923076923	0.170774641	21.655585574	0.283996656	-0.025946704	0.000000000	0.006282900	0.006282900	0.000000000	0.000000000	0
0	7272	M	F	CM015579.1	25274804	41	0.038950854	0.016362876	0.603485535	0.443037975	0.039318371	4.992135848	0.353559047	0.016362876	0.000000000	0.003007706	0.003007706	0.000000000	0.000000000	0
0	7272	M	F	CM015579.1	25274806	39	0.135406749	-0.007138291	1.000000000	0.969230769	0.267566102	3.510939085	0.013572807	-0.007138291	0.000000000	0.000016413	0.000016413	0.000000000	0.000000000	0
0	7297	M	F	CM015579.1	25703699	70	0.502830189	-0.005671158	0.753998921	1.111111111	0.597097739	2.067614431	0.045757491	-0.005671158	0.000000000	0.000691221	0.000691221	0.000000000	0.000000000	0
0	7298	M	F	CM015579.1	25707937	56	0.401257862	-0.006147882	1.000000000	0.987509758	0.492926446	1.978338816	0.005458604	-0.006147882	0.000000000	0.000007857	0.000007857	0.000000000	0.000000000	0
0	7306	M	F	CM015579.1	25880796	71	0.406839623	-0.006697409	1.000000000	1.047619048	0.525166154	2.089825592	0.020203386	-0.006697409	0.000000000	0.000108968	0.000108968	0.000000000	0.000000000	0
0	7317	M	F	CM015579.1	26294949	24	0.502894955	-0.006460959	1.000000000	1.005291005	0.536085416	1.885166010	0.002291797	-0.006460959	0.000000000	0.000001735	0.000001735	0.000000000	0.000000000	0
0	7317	M	F	CM015579.1	26294964	9	0.502459082	-0.006203740	1.000000000	0.959595960	0.513417068	1.793521219	0.017911589	-0.006203740	0.000000000	0.000105736	0.000105736	0.000000000	0.000000000	0
0	7321	M	F	CM015579.1	26323801	67	0.406839623	-0.006697409	1.000000000	1.047619048	0.525166154	2.089825592	0.020203386	-0.006697409	0.000000000	0.000108968	0.000108968	0.000000000	0.000000000	0
0	7320	M	F	CM015579.1	26323929	64	0.401257862	-0.006147882	1.000000000	0.987509758	0.492926446	1.978338816	0.005458604	-0.006147882	0.000000000	0.000007857	0.000007857	0.000000000	0.000000000	0
0	7385	M	F	CM015579.1	28374029	30	0.343946541	-0.007229437	0.850012789	1.096153846	0.516781536	2.325070015	0.039871512	-0.007229437	0.000000000	0.000358038	0.000358038	0.000000000	0.000000000	0
0	7384	M	F	CM015579.1	28374099	43	0.496776730	-0.006170664	1.000000000	0.972465582	0.520776201	1.815922667	0.012125761	-0.006170664	0.000000000	0.000047991	0.000047991	0.000000000	0.000000000	0
0	7389	M	F	CM015579.1	28436621	90	0.357783019	-0.001802801	0.707731202	0.818181818	0.392058841	1.707451579	0.087150176	-0.001802801	0.000000000	0.001789246	0.001789246	0.000000000	0.000000000	0
0	7388	M	F	CM015579.1	28436748	40	0.503144654	-0.006297348	1.000000000	1.000000000	0.537631104	1.860011434	0.000000000	-0.006297348	0.000000000	0.000000000	0.000000000	0.000000000	0.000000000	0
0	7388	M	F	CM015579.1	28436760	52	0.503144654	-0.006297348	1.000000000	1.000000000	0.537631104	1.860011434	0.000000000	-0.006297348	0.000000000	0.000000000	0.000000000	0.000000000	0.000000000	0
0	7481	M	F	CM015579.1	30288790	24	0.404418286	-0.004942473	0.859391552	0.900000000	0.448722003	1.805126548	0.045757491	-0.004942473	0.000000000	0.000557395	0.000557395	0.000000000	0.000000000	0
0	7496	M	F	CM015579.1	30650618	13	0.342192402	0.085873865	0.000177644	5.125714286	2.062135105	12.740652577	0.709754394	0.085873865	0.000000000	0.091927680	0.091927680	0.000000000	0.000000000	0
0	7505	M	F	CM015579.1	30963936	78	0.324547600	-0.012813309	0.655283594	1.301886792	0.533380110	3.177676084	0.114573221	-0.012813309	0.000000000	0.002716238	0.002716238	0.000000000	0.000000000	0
0	7515	M	F	CM015579.1	31236362	46	0.401257862	-0.006147882	1.000000000	0.987509758	0.492926446	1.978338816	0.005458604	-0.006147882	0.000000000	0.000007857	0.000007857	0.000000000	0.000000000	0
0	8068	M	F	CM015580.1	184059	52	0.499234056	-0.002345722	0.523060634	0.784933870	0.419072563	1.470201665	0.105166931	-0.002345722	0.000000000	0.003624806	0.003624806	0.000000000	0.000000000	0
0	7954	M	F	CM015580.1	1544106	49	0.501886792	-0.000643180	0.428369150	1.338933528	0.718250437	2.495985941	0.126759017	-0.000643180	0.000000000	0.005282630	0.005282630	0.000000000	0.000000000	0
0	7993	M	F	CM015580.1	1635900	58	0.014285714	-0.078914920	1.000000000	1.710526316	0.151612102	19.298593129	0.233129760	-0.078914920	0.000000000	0.006058311	0.006058311	0.000000000	0.000000000	0
0	7993	M	F	CM015580.1	1635924	34	0.499507874	0.000998892	0.291476816	1.480000000	0.734780790	2.981025128	0.170261715	0.000998892	0.000000000	0.009439059	0.009439059	0.000000000	0.000000000	0
0	7993	M	F	CM015580.1	1635930	28	0.499058380	-0.003907307	0.579493419	0.795789474	0.383146449	1.652842897	0.099201810	-0.003907307	0.000000000	0.003183222	0.003183222	0.000000000	0.000000000	0
0	7993	M	F	CM015580.1	1635944	14	0.478186617	-0.008888656	0.703600321	1.173541963	0.549371071	2.506867963	0.069498624	-0.008888656	0.000000000	0.001498904	0.001498904	0.000000000	0.000000000	0
0	7993	M	F	CM015580.1	1635947	11	0.030071709	0.007119890	1.000000000	0.780821918	0.047795069	12.756187577	0.107448004	0.007119890	0.000000000	0.000229407	0.000229407	0.000000000	0.000000000	0
0	7993	M	F	CM015580.1	1635949	9	0.031003937	-0.078303757	0.500492126	2.565217391	0.259837397	25.324839028	0.409124176	-0.078303757	0.000000000	0.013151927	0.013151927	0.000000000	0.000000000	0
0	7993	M	F	CM015580.1	1635950	8	0.478186617	-0.006288427	0.446472708	1.364197531	0.636618015	2.923314859	0.134877259	-0.006288427	0.000000000	0.005608907	0.005608907	0.000000000	0.000000000	0
0	8219	M	F	CM015580.1	2292042	42	0.503066038	0.001388711	0.342191208	1.418045113	0.760583281	2.643828747	0.151690047	0.001388711	0.000000000	0.007567363	0.007567363	0.000000000	0.000000000	0
0	8218	M	F	CM015580.1	2292136	55	0.360961058	-0.003371198	0.348831316	1.491111111	0.706599880	3.146635613	0.173510006	-0.003371198	0.000000000	0.007002127	0.007002127	0.000000000	0.000000000	0
0	8290	M	F	CM015580.1	2491298	26	0.383569182	-0.006873925	1.000000000	1.064516129	0.522603259	2.168364948	0.027152246	-0.006873925	0.000000000	0.000185440	0.000185440	0.000000000	0.000000000	0
0	8289	M	F	CM015580.1	2491384	63	0.386761267	-0.005989943	1.000000000	0.963934426	0.473083374	1.964071512	0.015952509	-0.005989943	0.000000000	0.000064760	0.000064760	0.000000000	0.000000000	0
0	8463	M	F	CM015580.1	2871800	28	0.367652987	-0.004942473	0.458134909	1.375000000	0.658180180	2.872503697	0.138302698	-0.004942473	0.000000000	0.004560503	0.004560503	0.000000000	0.000000000	0
0	8537	M	F	CM015580.1	3038441	16	0.012500000	-0.047979798	1.000000000	1.833333333	0.162968270	20.624328365	0.263241435	-0.047979798	0.000000000	0.005690326	0.005690326	0.000000000	0.000000000	0
0	8537	M	F	CM015580.1	3038442	17	0.024842767	-0.041906406	0.498113208	2.783132530	0.283431547	27.328738676	0.444533888	-0.041906406	0.000000000	0.011452682	0.011452682	0.000000000	0.000000000	0
0	8636	M	F	CM015580.1	3339346	93	0.370990566	-0.005276863	0.364335668	1.413934426	0.680814330	2.936498946	0.150429269	-0.005276863	0.000000000	0.005417761	0.005417761	0.000000000	0.000000000	0
0	8636	M	F	CM015580.1	3339347	92	0.370990566	-0.005276863	0.364335668	1.413934426	0.680814330	2.936498946	0.150429269	-0.005276863	0.000000000	0.005417761	0.005417761	0.000000000	0.000000000	0
0	8636	M	F	CM015580.1	3339357	82	0.370990566	-0.005276863	0.364335668	1.413934426	0.680814330	2.936498946	0.150429269	-0.005276863	0.000000000	0.005417761	0.005417761	0.000000000	0.000000000	0
0	8635	M	F	CM015580.1	3339490	54	0.377358491	-0.003787879	0.360836318	1.500000000	0.725189453	3.102637511	0.176091259	-0.003787879	0.000000000	0.007518797	0.007518797	0.000000000	0.000000000	0
0	8635	M	F	CM015580.1	3339517	81	0.377358491	-0.003787879	0.360836318	1.500000000	0.725189453	3.102637511	0.176091259	-0.003787879	0.000000000	0.007518797	0.007518797	0.000000000	0.000000000	0
0	8706	M	F	CM015580.1	3492594	24	0.383569182	-0.001936251	0.592029339	0.818452381	0.402164894	1.665645883	0.087006584	-0.001936251	0.000000000	0.001911419	0.001911419	0.000000000	0.000000000	0
0	8706	M	F	CM015580.1	3492613	43	0.401257862	-0.006934549	0.859548484	1.120000000	0.558261397	2.246976069	0.049218023	-0.006934549	0.000000000	0.000636387	0.000636387	0.000000000	0.000000000	0
0	8706	M	F	CM015580.1	3492632	62	0.401257862	-0.006934549	0.859548484	1.120000000	0.558261397	2.246976069	0.049218023	-0.006934549	0.000000000	0.000636387	0.000636387	0.000000000	0.000000000	0
0	8706	M	F	CM015580.1	3492649	79	0.501169072	-0.006213676	0.873900005	1.069518717	0.571671049	2.000923936	0.029188389	-0.006213676	0.000000000	0.000279927	0.000279927	0.000000000	0.000000000	0
0	8706	M	F	CM015580.1	3492652	82	0.401257862	-0.006934549	0.859548484	1.120000000	0.558261397	2.246976069	0.049218023	-0.006934549	0.000000000	0.000636387	0.000636387	0.000000000	0.000000000	0
0	8791	M	F	CM015580.1	3675343	65	0.398693864	-0.007411084	0.722830063	1.157894737	0.572489122	2.341913881	0.063669080	-0.007411084	0.000000000	0.001054066	0.001054066	0.000000000	0.000000000	0
0	8791	M	F	CM015580.1	3675370	38	0.502459082	0.001516493	0.338678650	1.415444015	0.755699014	2.651163655	0.150892697	0.001516493	0.000000000	0.007471815	0.007471815	0.000000000	0.000000000	0
0	8804	M	F	CM015580.1	3704396	25	0.484615385	0.001901593	0.255544007	1.484848485	0.779844592	2.827197937	0.171682140	0.001901593	0.000000000	0.009313607	0.009313607	0.000000000	0.000000000	0
0	8804	M	F	CM015580.1	3704397	26	0.484615385	0.001901593	0.255544007	1.484848485	0.779844592	2.827197937	0.171682140	0.001901593	0.000000000	0.009313607	0.009313607	0.000000000	0.000000000	0
0	8804	M	F	CM015580.1	3704422	51	0.484615385	0.001901593	0.255544007	1.484848485	0.779844592	2.827197937	0.171682140	0.001901593	0.000000000	0.009313607	0.009313607	0.000000000	0.000000000	0
0	8804	M	F	CM015580.1	3704437	66	0.484615385	0.001901593	0.255544007	1.484848485	0.779844592	2.827197937	0.171682140	0.001901593	0.000000000	0.009313607	0.009313607	0.000000000	0.000000000	0
0	8860	M	F	CM015580.1	3823952	73	0.398693864	-0.007411084	0.722830063	1.157894737	0.572489122	2.341913881	0.063669080	-0.007411084	0.000000000	0.001054066	0.001054066	0.000000000	0.000000000	0
0	8859	M	F	CM015580.1	3824036	14	0.401257862	-0.006934549	0.859548484	1.120000000	0.558261397	2.246976069	0.049218023	-0.006934549	0.000000000	0.000636387	0.000636387	0.000000000	0.000000000	0
0	8859	M	F	CM015580.1	3824077	55	0.502437107	0.001395191	0.342008011	1.411411411	0.756873989	2.631986567	0.149653624	0.001395191	0.000000000	0.007360366	0.007360366	0.000000000	0.000000000	0
0	8884	M	F	CM015580.1	3858194	81	0.374161786	-0.002297090	0.709484215	0.841269841	0.404049294	1.751605453	0.075064680	-0.002297090	0.000000000	0.001387137	0.001387137	0.000000000	0.000000000	0
0	8883	M	F	CM015580.1	3858336	64	0.396029777	-0.008019055	0.717878319	1.200000000	0.588087293	2.448616077	0.079181246	-0.008019055	0.000000000	0.001611171	0.001611171	0.000000000	0.000000000	0
0	8893	M	F	CM015580.1	3888676	54	0.380553092	-0.002343624	0.715051322	0.843750000	0.411576258	1.729725778	0.073786214	-0.002343624	0.000000000	0.001363349	0.001363349	0.000000000	0.000000000	0
0	8893	M	F	CM015580.1	3888688	42	0.398693864	-0.007411084	0.722830063	1.157894737	0.572489122	2.341913881	0.063669080	-0.007411084	0.000000000	0.001054066	0.001054066	0.000000000	0.000000000	0
0	8892	M	F	CM015580.1	3888763	36	0.350943396	0.000709379	0.570190332	0.761194030	0.361881208	1.601123071	0.118504627	0.000709379	0.000000000	0.003242874	0.003242874	0.000000000	0.000000000	0
0	8895	M	F	CM015580.1	3895128	73	0.401257862	-0.006934549	0.859548484	1.120000000	0.558261397	2.246976069	0.049218023	-0.006934549	0.000000000	0.000636387	0.000636387	0.000000000	0.000000000	0
0	8895	M	F	CM015580.1	3895129	72	0.401257862	-0.006934549	0.859548484	1.120000000	0.558261397	2.246976069	0.049218023	-0.006934549	0.000000000	0.000636387	0.000636387	0.000000000	0.000000000	0
0	8912	M	F	CM015580.1	3927542	49	0.401257862	-0.006934549	0.859548484	1.120000000	0.558261397	2.246976069	0.049218023	-0.006934549	0.000000000	0.000636387	0.000636387	0.000000000	0.000000000	0
0	8912	M	F	CM015580.1	3927561	30	0.401257862	-0.006934549	0.859548484	1.120000000	0.558261397	2.246976069	0.049218023	-0.006934549	0.000000000	0.000636387	0.000636387	0.000000000	0.000000000	0
0	8911	M	F	CM015580.1	3927600	12	0.401257862	-0.006934549	0.859548484	1.120000000	0.558261397	2.246976069	0.049218023	-0.006934549	0.000000000	0.000636387	0.000636387	0.000000000	0.000000000	0
0	8911	M	F	CM015580.1	3927605	17	0.401257862	-0.006934549	0.859548484	1.120000000	0.558261397	2.246976069	0.049218023	-0.006934549	0.000000000	0.000636387	0.000636387	0.000000000	0.000000000	0
0	8911	M	F	CM015580.1	3927636	48	0.401257862	-0.006934549	0.859548484	1.120000000	0.558261397	2.246976069	0.049218023	-0.006934549	0.000000000	0.000636387	0.000636387	0.000000000	0.000000000	0
0	8930	M	F	CM015580.1	3949419	80	0.401257862	-0.006934549	0.859548484	1.120000000	0.558261397	2.246976069	0.049218023	-0.006934549	0.000000000	0.000636387	0.000636387	0.000000000	0.000000000	0
0	8930	M	F	CM015580.1	3949441	58	0.401257862	-0.006934549	0.859548484	1.120000000	0.558261397	2.246976069	0.049218023	-0.006934549	0.000000000	0.000636387	0.000636387	0.000000000	0.000000000	0
0	8929	M	F	CM015580.1	3949530	34	0.401257862	-0.006934549	0.859548484	1.120000000	0.558261397	2.246976069	0.049218023	-0.006934549	0.000000000	0.000636387	0.000636387	0.000000000	0.000000000	0
0	8929	M	F	CM015580.1	3949551	55	0.501886792	-0.006303638	1.000000000	1.010101010	0.542634509	1.880278593	0.004364805	-0.006303638	0.000000000	0.000006281	0.000006281	0.000000000	0.000000000	0
0	8929	M	F	CM015580.1	3949564	68	0.401257862	-0.006934549	0.859548484	1.120000000	0.558261397	2.246976069	0.049218023	-0.006934549	0.000000000	0.000636387	0.000636387	0.000000000	0.000000000	0
0	8949	M	F	CM015580.1	3996690	35	0.401257862	-0.006934549	0.859548484	1.120000000	0.558261397	2.246976069	0.049218023	-0.006934549	0.000000000	0.000636387	0.000636387	0.000000000	0.000000000	0
0	8984	M	F	CM015580.1	4083591	82	0.380553092	-0.002343624	0.715051322	0.843750000	0.411576258	1.729725778	0.073786214	-0.002343624	0.000000000	0.001363349	0.001363349	0.000000000	0.000000000	0
0	9121	M	F	CM015580.1	4409558	82	0.374183665	-0.004287406	0.854117773	0.904605263	0.438571271	1.865855647	0.043540890	-0.004287406	0.000000000	0.000466437	0.000466437	0.000000000	0.000000000	0
0	9121	M	F	CM015580.1	4409591	49	0.374183665	-0.004287406	0.854117773	0.904605263	0.438571271	1.865855647	0.043540890	-0.004287406	0.000000000	0.000466437	0.000466437	0.000000000	0.000000000	0
0	9120	M	F	CM015580.1	4409652	15	0.383569182	-0.005228034	0.858259685	0.933333333	0.458709283	1.899048359	0.029963223	-0.005228034	0.000000000	0.000226535	0.000226535	0.000000000	0.000000000	0
0	9184	M	F	CM015580.1	4508596	78	0.370990566	-0.005276863	1.000000000	0.937500000	0.455290183	1.930430926	0.028028724	-0.005276863	0.000000000	0.000191727	0.000191727	0.000000000	0.000000000	0
0	9196	M	F	CM015580.1	4548474	8	0.357320099	-0.006607716	1.000000000	1.011204482	0.479565856	2.132208730	0.004838986	-0.006607716	0.000000000	0.000005493	0.000005493	0.000000000	0.000000000	0
0	9228	M	F	CM015580.1	4678225	81	0.360961058	-0.007045258	1.000000000	1.047794118	0.500635151	2.192959305	0.020275956	-0.007045258	0.000000000	0.000097165	0.000097165	0.000000000	0.000000000	0
0	9227	M	F	CM015580.1	4678315	12	0.364465409	-0.006386122	1.000000000	1.006944444	0.485634262	2.087861574	0.003005510	-0.006386122	0.000000000	0.000002162	0.000002162	0.000000000	0.000000000	0
0	9264	M	F	CM015580.1	4774432	62	0.367652987	-0.005860619	1.000000000	0.972222222	0.468129198	2.019135002	0.012234456	-0.005860619	0.000000000	0.000036126	0.000036126	0.000000000	0.000000000	0
0	9351	M	F	CM015580.1	5262877	29	0.374183665	-0.003426723	0.713390373	0.844444444	0.409487354	1.741412557	0.073428917	-0.003426723	0.000000000	0.001328230	0.001328230	0.000000000	0.000000000	0
0	9352	M	F	CM015580.1	5271176	13	0.367652987	-0.004942473	0.853143391	0.904761905	0.436056736	1.877265127	0.043465694	-0.004942473	0.000000000	0.000457317	0.000457317	0.000000000	0.000000000	0
0	9355	M	F	CM015580.1	5450801	28	0.364465409	-0.006386122	1.000000000	1.006944444	0.485634262	2.087861574	0.003005510	-0.006386122	0.000000000	0.000002162	0.000002162	0.000000000	0.000000000	0
0	9355	M	F	CM015580.1	5450807	22	0.364465409	-0.006386122	1.000000000	1.006944444	0.485634262	2.087861574	0.003005510	-0.006386122	0.000000000	0.000002162	0.000002162	0.000000000	0.000000000	0
0	9354	M	F	CM015580.1	5450844	18	0.370990566	-0.005276863	1.000000000	0.937500000	0.455290183	1.930430926	0.028028724	-0.005276863	0.000000000	0.000191727	0.000191727	0.000000000	0.000000000	0
0	9354	M	F	CM015580.1	5450854	28	0.370990566	-0.005276863	1.000000000	0.937500000	0.455290183	1.930430926	0.028028724	-0.005276863	0.000000000	0.000191727	0.000191727	0.000000000	0.000000000	0
0	9354	M	F	CM015580.1	5450913	87	0.370990566	-0.005276863	1.000000000	0.937500000	0.455290183	1.930430926	0.028028724	-0.005276863	0.000000000	0.000191727	0.000191727	0.000000000	0.000000000	0
0	9359	M	F	CM015580.1	5476845	84	0.350943396	0.000709379	0.570190332	0.761194030	0.361881208	1.601123071	0.118504627	0.000709379	0.000000000	0.003242874	0.003242874	0.000000000	0.000000000	0
0	9360	M	F	CM015580.1	5480886	68	0.347093445	0.001360302	0.447024111	0.727272727	0.342309548	1.545167593	0.138302698	0.001360302	0.000000000	0.004359650	0.004359650	0.000000000	0.000000000	0
0	9365	M	F	CM015580.1	5559127	77	0.364465409	-0.003787879	0.852647183	0.876923077	0.423183642	1.817164008	0.057038501	-0.003787879	0.000000000	0.000780640	0.000780640	0.000000000	0.000000000	0
0	9371	M	F	CM015580.1	5623816	25	0.367456073	-0.007159238	1.000000000	1.043643264	0.497176036	2.190755756	0.018552074	-0.007159238	0.000000000	0.000082791	0.000082791	0.000000000	0.000000000	0
0	9372	M	F	CM015580.1	5656607	13	0.377358491	-0.006297348	1.000000000	1.000000000	0.488416329	2.047433593	0.000000000	-0.006297348	0.000000000	0.000000000	0.000000000	0.000000000	0.000000000	0
0	9372	M	F	CM015580.1	5656618	24	0.377358491	-0.006297348	1.000000000	1.000000000	0.488416329	2.047433593	0.000000000	-0.006297348	0.000000000	0.000000000	0.000000000	0.000000000	0.000000000	0
0	9372	M	F	CM015580.1	5656683	89	0.377358491	-0.006297348	1.000000000	1.000000000	0.488416329	2.047433593	0.000000000	-0.006297348	0.000000000	0.000000000	0.000000000	0.000000000	0.000000000	0
0	9374	M	F	CM015580.1	5665491	15	0.374183665	-0.006879115	1.000000000	1.037037037	0.502155740	2.141657917	0.015794267	-0.006879115	0.000000000	0.000061147	0.000061147	0.000000000	0.000000000	0
0	9373	M	F	CM015580.1	5665534	31	0.503184713	-0.005747586	0.873558553	1.106756757	0.592778313	2.066388887	0.044052182	-0.005747586	0.000000000	0.000641849	0.000641849	0.000000000	0.000000000	0
0	9375	M	F	CM015580.1	5759102	76	0.367652987	-0.007619116	0.852715060	1.117647059	0.536992579	2.326167990	0.048304680	-0.007619116	0.000000000	0.000560100	0.000560100	0.000000000	0.000000000	0
0	9375	M	F	CM015580.1	5759124	54	0.367652987	-0.007619116	0.852715060	1.117647059	0.536992579	2.326167990	0.048304680	-0.007619116	0.000000000	0.000560100	0.000560100	0.000000000	0.000000000	0
0	9377	M	F	CM015580.1	5774417	81	0.377358491	-0.006297348	1.000000000	1.000000000	0.488416329	2.047433593	0.000000000	-0.006297348	0.000000000	0.000000000	0.000000000	0.000000000	0.000000000	0
0	9377	M	F	CM015580.1	5774437	61	0.377358491	-0.006297348	1.000000000	1.000000000	0.488416329	2.047433593	0.000000000	-0.006297348	0.000000000	0.000000000	0.000000000	0.000000000	0.000000000	0
0	9379	M	F	CM015580.1	5775982	39	0.377483444	-0.006629590	1.000000000	1.000000000	0.479360475	2.086112752	0.000000000	-0.006629590	0.000000000	0.000000000	0.000000000	0.000000000	0.000000000	0
0	9381	M	F	CM015580.1	5990811	37	0.377358491	-0.007133838	0.855131850	1.143369176	0.557375314	2.345444872	0.058186480	-0.007133838	0.000000000	0.000835422	0.000835422	0.000000000	0.000000000	0
0	9381	M	F	CM015580.1	5990830	18	0.395518868	-0.006780687	1.000000000	1.055737705	0.524008164	2.127031942	0.023556032	-0.006780687	0.000000000	0.000143970	0.000143970	0.000000000	0.000000000	0
0	9383	M	F	CM015580.1	6161841	90	0.501504788	-0.009689542	0.671064510	1.217391304	0.520041142	2.849854500	0.085430195	-0.009689542	0.000000000	0.002391226	0.002391226	0.000000000	0.000000000	0
0	32730	M	F	CM015580.1	6184719	83	0.083333333	0.000000000	0.500000000	2.166666667	0.173376719	27.076556071	0.335792102	0.000000000	0.000000000	0.043478261	0.043478261	0.000000000	0.000000000	0
0	9385	M	F	CM015580.1	6184896	76	0.502894955	-0.006460959	1.000000000	1.005291005	0.536085416	1.885166010	0.002291797	-0.006460959	0.000000000	0.000001735	0.000001735	0.000000000	0.000000000	0
0	9384	M	F	CM015580.1	6185006	37	0.377358491	-0.006297348	1.000000000	1.000000000	0.488416329	2.047433593	0.000000000	-0.006297348	0.000000000	0.000000000	0.000000000	0.000000000	0.000000000	0
0	9384	M	F	CM015580.1	6185051	82	0.502459082	-0.006203740	1.000000000	0.959595960	0.513417068	1.793521219	0.017911589	-0.006203740	0.000000000	0.000105736	0.000105736	0.000000000	0.000000000	0
0	9387	M	F	CM015580.1	6230938	45	0.401257862	-0.006934549	0.859548484	1.120000000	0.558261397	2.246976069	0.049218023	-0.006934549	0.000000000	0.000636387	0.000636387	0.000000000	0.000000000	0
0	9387	M	F	CM015580.1	6230955	28	0.377358491	-0.006297348	1.000000000	1.000000000	0.488416329	2.047433593	0.000000000	-0.006297348	0.000000000	0.000000000	0.000000000	0.000000000	0.000000000	0
0	9386	M	F	CM015580.1	6231007	27	0.477672956	-0.005770343	0.872332376	0.943589744	0.499150633	1.783753331	0.025216788	-0.005770343	0.000000000	0.000199643	0.000199643	0.000000000	0.000000000	0
0	9386	M	F	CM015580.1	6231032	52	0.477672956	-0.005770343	0.872332376	0.943589744	0.499150633	1.783753331	0.025216788	-0.005770343	0.000000000	0.000199643	0.000199643	0.000000000	0.000000000	0
0	9386	M	F	CM015580.1	6231068	88	0.477672956	-0.005770343	0.872332376	0.943589744	0.499150633	1.783753331	0.025216788	-0.005770343	0.000000000	0.000199643	0.000199643	0.000000000	0.000000000	0
0	9388	M	F	CM015580.1	6558897	7	0.401257862	-0.006934549	0.859548484	1.120000000	0.558261397	2.246976069	0.049218023	-0.006934549	0.000000000	0.000636387	0.000636387	0.000000000	0.000000000	0
0	9391	M	F	CM015580.1	6605434	90	0.501894703	-0.005749656	0.873433951	0.910319410	0.487216610	1.700848065	0.040806197	-0.005749656	0.000000000	0.000549464	0.000549464	0.000000000	0.000000000	0
0	9390	M	F	CM015580.1	6605552	31	0.398693864	-0.007411084	0.722830063	1.157894737	0.572489122	2.341913881	0.063669080	-0.007411084	0.000000000	0.001054066	0.001054066	0.000000000	0.000000000	0
0	9394	M	F	CM015580.1	6664961	93	0.374183665	-0.006879115	1.000000000	1.037037037	0.502155740	2.141657917	0.015794267	-0.006879115	0.000000000	0.000061147	0.000061147	0.000000000	0.000000000	0
0	9401	M	F	CM015580.1	6828996	64	0.374183665	-0.006879115	1.000000000	1.037037037	0.502155740	2.141657917	0.015794267	-0.006879115	0.000000000	0.000061147	0.000061147	0.000000000	0.000000000	0
0	9406	M	F	CM015580.1	7040193	74	0.445887446	0.000132520	0.493295148	0.746031746	0.380676511	1.462037581	0.127242692	0.000132520	0.000000000	0.004741692	0.004741692	0.000000000	0.000000000	0
0	9412	M	F	CM015580.1	7187082	64	0.377358491	-0.006297348	1.000000000	1.000000000	0.488416329	2.047433593	0.000000000	-0.006297348	0.000000000	0.000000000	0.000000000	0.000000000	0.000000000	0
0	9412	M	F	CM015580.1	7187085	61	0.377358491	-0.006297348	1.000000000	1.000000000	0.488416329	2.047433593	0.000000000	-0.006297348	0.000000000	0.000000000	0.000000000	0.000000000	0.000000000	0
0	9414	M	F	CM015580.1	7296412	58	0.389622642	-0.006218358	1.000000000	0.993548387	0.490839157	2.011123977	0.002810977	-0.006218358	0.000000000	0.000002023	0.000002023	0.000000000	0.000000000	0
0	9413	M	F	CM015580.1	7296526	59	0.383788255	-0.006415414	1.000000000	0.996548749	0.485224961	2.046698930	0.001501452	-0.006415414	0.000000000	0.000000568	0.000000568	0.000000000	0.000000000	0
0	9418	M	F	CM015580.1	7351971	82	0.389622642	-0.006218358	1.000000000	0.993548387	0.490839157	2.011123977	0.002810977	-0.006218358	0.000000000	0.000002023	0.000002023	0.000000000	0.000000000	0
0	9443	M	F	CM015580.1	8040206	57	0.367652987	-0.007619116	0.852715060	1.117647059	0.536992579	2.326167990	0.048304680	-0.007619116	0.000000000	0.000560100	0.000560100	0.000000000	0.000000000	0
0	9446	M	F	CM015580.1	8047825	89	0.377358491	-0.007133838	0.855131850	1.143369176	0.557375314	2.345444872	0.058186480	-0.007133838	0.000000000	0.000835422	0.000835422	0.000000000	0.000000000	0
0	9446	M	F	CM015580.1	8047849	65	0.377358491	-0.007133838	0.855131850	1.143369176	0.557375314	2.345444872	0.058186480	-0.007133838	0.000000000	0.000835422	0.000835422	0.000000000	0.000000000	0
0	9446	M	F	CM015580.1	8047850	64	0.377358491	-0.007133838	0.855131850	1.143369176	0.557375314	2.345444872	0.058186480	-0.007133838	0.000000000	0.000835422	0.000835422	0.000000000	0.000000000	0
0	9452	M	F	CM015580.1	8253726	80	0.370990566	-0.006978559	0.856207044	1.074074074	0.520939744	2.214526975	0.031034234	-0.006978559	0.000000000	0.000234216	0.000234216	0.000000000	0.000000000	0
0	9452	M	F	CM015580.1	8253736	90	0.370990566	-0.006978559	0.856207044	1.074074074	0.520939744	2.214526975	0.031034234	-0.006978559	0.000000000	0.000234216	0.000234216	0.000000000	0.000000000	0
0	9455	M	F	CM015580.1	8257355	41	0.370990566	-0.006978559	0.856207044	1.074074074	0.520939744	2.214526975	0.031034234	-0.006978559	0.000000000	0.000234216	0.000234216	0.000000000	0.000000000	0
0	9457	M	F	CM015580.1	8329066	29	0.367652987	-0.006705530	1.000000000	1.039426523	0.500635380	2.158072601	0.016793795	-0.006705530	0.000000000	0.000068126	0.000068126	0.000000000	0.000000000	0
0	9459	M	F	CM015580.1	8339816	57	0.502894955	-0.005800551	0.751000412	1.114285714	0.594045312	2.090131219	0.046996563	-0.005800551	0.000000000	0.000729018	0.000729018	0.000000000	0.000000000	0
0	9459	M	F	CM015580.1	8339819	54	0.502459082	-0.006203740	0.874354432	1.062458472	0.568386315	1.986004896	0.026311964	-0.006203740	0.000000000	0.000228096	0.000228096	0.000000000	0.000000000	0
0	9461	M	F	CM015580.1	8340971	25	0.461884904	0.003601229	0.325401242	1.505376344	0.686591079	3.300593331	0.177645087	0.003601229	0.000000000	0.009522345	0.009522345	0.000000000	0.000000000	0
0	9466	M	F	CM015580.1	8547188	25	0.502830189	-0.006298918	1.000000000	1.005028284	0.540228321	1.869731395	0.002178284	-0.006298918	0.000000000	0.000001567	0.000001567	0.000000000	0.000000000	0
0	9466	M	F	CM015580.1	8547192	21	0.502862211	-0.006361355	1.000000000	1.006459948	0.538625283	1.880642555	0.002796497	-0.006361355	0.000000000	0.000002579	0.000002579	0.000000000	0.000000000	0
0	9468	M	F	CM015580.1	8574705	41	0.503144654	-0.005669981	0.874278046	1.105471325	0.594219016	2.056593307	0.043547482	-0.005669981	0.000000000	0.000626566	0.000626566	0.000000000	0.000000000	0
0	9490	M	F	CM015580.1	9420143	55	0.389991729	-0.006463600	0.855795609	1.137931034	0.556973204	2.324864157	0.056115942	-0.006463600	0.000000000	0.000805938	0.000805938	0.000000000	0.000000000	0
0	9493	M	F	CM015580.1	9504946	91	0.189221086	-0.001908592	0.399805358	0.592105263	0.182354116	1.922570493	0.227601079	-0.001908592	0.000000000	0.006237006	0.006237006	0.000000000	0.000000000	0
0	7787	M	F	CM015580.1	10177697	86	0.503144654	-0.006297348	1.000000000	1.000000000	0.537631104	1.860011434	0.000000000	-0.006297348	0.000000000	0.000000000	0.000000000	0.000000000	0.000000000	0
0	7790	M	F	CM015580.1	10308250	78	0.500282190	0.003965156	0.263905215	1.488076312	0.793513012	2.790592056	0.172625203	0.003965156	0.000000000	0.009749167	0.009749167	0.000000000	0.000000000	0
0	7790	M	F	CM015580.1	10308276	52	0.500282190	0.003965156	0.263905215	1.488076312	0.793513012	2.790592056	0.172625203	0.003965156	0.000000000	0.009749167	0.009749167	0.000000000	0.000000000	0
0	7790	M	F	CM015580.1	10308304	24	0.500282190	0.003965156	0.263905215	1.488076312	0.793513012	2.790592056	0.172625203	0.003965156	0.000000000	0.009749167	0.009749167	0.000000000	0.000000000	0
0	7789	M	F	CM015580.1	10308347	22	0.500282190	0.003956360	0.263844986	1.477777778	0.787636402	2.772633611	0.169609132	0.003956360	0.000000000	0.009395939	0.009395939	0.000000000	0.000000000	0
0	7789	M	F	CM015580.1	10308385	60	0.500282190	0.003956360	0.263844986	1.477777778	0.787636402	2.772633611	0.169609132	0.003956360	0.000000000	0.009395939	0.009395939	0.000000000	0.000000000	0
0	7789	M	F	CM015580.1	10308386	61	0.500282190	0.003956360	0.263844986	1.477777778	0.787636402	2.772633611	0.169609132	0.003956360	0.000000000	0.009395939	0.009395939	0.000000000	0.000000000	0
0	7789	M	F	CM015580.1	10308396	71	0.500282190	0.003956360	0.263844986	1.477777778	0.787636402	2.772633611	0.169609132	0.003956360	0.000000000	0.009395939	0.009395939	0.000000000	0.000000000	0
0	7789	M	F	CM015580.1	10308410	85	0.500282190	0.003956360	0.263844986	1.477777778	0.787636402	2.772633611	0.169609132	0.003956360	0.000000000	0.009395939	0.009395939	0.000000000	0.000000000	0
0	7789	M	F	CM015580.1	10308412	87	0.500282190	0.003956360	0.263844986	1.477777778	0.787636402	2.772633611	0.169609132	0.003956360	0.000000000	0.009395939	0.009395939	0.000000000	0.000000000	0
0	7791	M	F	CM015580.1	10311122	24	0.501169072	0.006697787	0.201887239	1.568627451	0.836186451	2.942635673	0.195519811	0.006697787	0.000000000	0.012504894	0.012504894	0.000000000	0.000000000	0
0	7791	M	F	CM015580.1	10311172	74	0.501169072	0.006697787	0.201887239	1.568627451	0.836186451	2.942635673	0.195519811	0.006697787	0.000000000	0.012504894	0.012504894	0.000000000	0.000000000	0
0	7791	M	F	CM015580.1	10311178	80	0.501169072	0.006697787	0.201887239	1.568627451	0.836186451	2.942635673	0.195519811	0.006697787	0.000000000	0.012504894	0.012504894	0.000000000	0.000000000	0
0	7791	M	F	CM015580.1	10311182	84	0.501169072	0.006697787	0.201887239	1.568627451	0.836186451	2.942635673	0.195519811	0.006697787	0.000000000	0.012504894	0.012504894	0.000000000	0.000000000	0
0	7797	M	F	CM015580.1	10609740	24	0.357783019	-0.005331829	1.000000000	0.941880342	0.451414850	1.965240131	0.026004267	-0.005331829	0.000000000	0.000159154	0.000159154	0.000000000	0.000000000	0
0	7802	M	F	CM015580.1	10968132	57	0.357783019	-0.005331829	1.000000000	0.941880342	0.451414850	1.965240131	0.026004267	-0.005331829	0.000000000	0.000159154	0.000159154	0.000000000	0.000000000	0
0	7819	M	F	CM015580.1	11829231	86	0.503184713	-0.005716355	0.752994369	1.107046070	0.592455769	2.068594934	0.044165695	-0.005716355	0.000000000	0.000643501	0.000643501	0.000000000	0.000000000	0
0	7820	M	F	CM015580.1	11889884	49	0.503104088	-0.006230861	0.875006646	1.054054054	0.564601209	1.967813619	0.022862883	-0.006230861	0.000000000	0.000172908	0.000172908	0.000000000	0.000000000	0
0	7820	M	F	CM015580.1	11889908	73	0.503104088	-0.006230861	0.875006646	1.054054054	0.564601209	1.967813619	0.022862883	-0.006230861	0.000000000	0.000172908	0.000172908	0.000000000	0.000000000	0
0	7822	M	F	CM015580.1	11919762	13	0.503144654	-0.005669981	0.874278046	1.105471325	0.594219016	2.056593307	0.043547482	-0.005669981	0.000000000	0.000626566	0.000626566	0.000000000	0.000000000	0
0	7822	M	F	CM015580.1	11919764	15	0.503144654	-0.005669981	0.874278046	1.105471325	0.594219016	2.056593307	0.043547482	-0.005669981	0.000000000	0.000626566	0.000626566	0.000000000	0.000000000	0
0	7824	M	F	CM015580.1	12021733	6	0.503104088	-0.004913736	0.636331710	1.168641115	0.625191134	2.184487241	0.067681162	-0.004913736	0.000000000	0.001509855	0.001509855	0.000000000	0.000000000	0
0	7827	M	F	CM015580.1	12050269	85	0.503225806	-0.005799249	0.751669201	1.108333333	0.591034172	2.078395525	0.044670395	-0.005799249	0.000000000	0.000659196	0.000659196	0.000000000	0.000000000	0
0	7827	M	F	CM015580.1	12050277	77	0.503225806	-0.005799249	0.751669201	1.108333333	0.591034172	2.078395525	0.044670395	-0.005799249	0.000000000	0.000659196	0.000659196	0.000000000	0.000000000	0
0	7850	M	F	CM015580.1	12511637	34	0.389991729	-0.007012816	0.716016547	1.212806026	0.592080350	2.484288588	0.083791346	-0.007012816	0.000000000	0.001785211	0.001785211	0.000000000	0.000000000	0
0	7852	M	F	CM015580.1	12519436	10	0.503066038	-0.004885943	0.751637292	1.159459459	0.623082450	2.157573590	0.064255568	-0.004885943	0.000000000	0.001363387	0.001363387	0.000000000	0.000000000	0
0	7856	M	F	CM015580.1	12695906	19	0.395518868	-0.006780687	0.721400929	1.200000000	0.594341269	2.422850433	0.079181246	-0.006780687	0.000000000	0.001618537	0.001618537	0.000000000	0.000000000	0
0	7856	M	F	CM015580.1	12695924	37	0.395518868	-0.006780687	0.721400929	1.200000000	0.594341269	2.422850433	0.079181246	-0.006780687	0.000000000	0.001618537	0.001618537	0.000000000	0.000000000	0
0	7865	M	F	CM015580.1	12757789	57	0.350289495	-0.004636114	0.847996705	0.869488536	0.409595261	1.845749664	0.060736140	-0.004636114	0.000000000	0.000850680	0.000850680	0.000000000	0.000000000	0
0	7873	M	F	CM015580.1	13214018	74	0.364465409	0.006605093	0.352520805	0.664534471	0.319546269	1.381978463	0.177482487	0.006605093	0.000000000	0.007527447	0.007527447	0.000000000	0.000000000	0
0	7880	M	F	CM015580.1	13647340	75	0.370990566	0.010038401	0.268544872	0.622795115	0.300919791	1.288960604	0.205654802	0.010038401	0.000000000	0.010261403	0.010261403	0.000000000	0.000000000	0
0	7882	M	F	CM015580.1	13859683	15	0.364465409	0.006605093	0.352520805	0.664534471	0.319546269	1.381978463	0.177482487	0.006605093	0.000000000	0.007527447	0.007527447	0.000000000	0.000000000	0
0	7882	M	F	CM015580.1	13859751	83	0.364465409	0.006605093	0.352520805	0.664534471	0.319546269	1.381978463	0.177482487	0.006605093	0.000000000	0.007527447	0.007527447	0.000000000	0.000000000	0
0	7889	M	F	CM015580.1	14233749	49	0.377358491	0.013778409	0.200350541	0.584685269	0.283725940	1.204884064	0.233077848	0.013778409	0.000000000	0.013366750	0.013366750	0.000000000	0.000000000	0
0	7921	M	F	CM015580.1	14743904	90	0.164092664	0.006737968	0.207152596	0.396226415	0.097007103	1.618390485	0.402056575	0.006737968	0.000000000	0.015686275	0.015686275	0.000000000	0.000000000	0
0	7921	M	F	CM015580.1	14743908	86	0.195891065	-0.006860740	1.000000000	0.960000000	0.251189182	3.668947818	0.017728767	-0.006860740	0.000000000	0.000038715	0.000038715	0.000000000	0.000000000	0
0	7921	M	F	CM015580.1	14743911	83	0.068312374	0.046402642	0.055042234	5.566037736	0.629898975	49.183722000	0.745546146	0.046402642	0.000000000	0.037662338	0.037662338	0.000000000	0.000000000	0
0	7921	M	F	CM015580.1	14743919	75	0.016666667	0.034988713	0.483333333	0.460317460	0.040652651	5.212259461	0.336942552	0.034988713	0.000000000	0.008982904	0.008982904	0.000000000	0.000000000	0
0	7921	M	F	CM015580.1	14743927	67	0.016393443	-0.047424366	1.000000000	1.843750000	0.162899283	20.868195411	0.265702033	-0.047424366	0.000000000	0.007489669	0.007489669	0.000000000	0.000000000	0
0	7921	M	F	CM015580.1	14743932	62	0.014492754	-0.067839729	1.000000000	1.756756757	0.155665843	19.825764201	0.244711633	-0.067839729	0.000000000	0.006312882	0.006312882	0.000000000	0.000000000	0
0	7921	M	F	CM015580.1	14743955	39	0.355555556	1.000000000	0.022222222	27.000000000	1.260403494	578.386210093	1.431363764	1.000000000	0.000000000	1.000000000	1.000000000	0.000000000	0.000000000	0
0	32135	M	F	CM015580.1	14853582	56	0.014492754	-0.014489665	1.000000000	0.507246377	0.044951257	5.723953124	0.294781046	-0.014489665	0.000000000	0.007090719	0.007090719	0.000000000	0.000000000	0
0	32135	M	F	CM015580.1	14853593	45	0.325429425	0.056718629	0.049386645	0.346938776	0.126707416	0.949956347	0.459747159	0.056718629	0.000000000	0.042838019	0.042838019	0.000000000	0.000000000	0
0	32135	M	F	CM015580.1	14853605	33	0.503594771	-0.007244763	0.865860478	0.942857143	0.481301950	1.847030939	0.025554104	-0.007244763	0.000000000	0.000216310	0.000216310	0.000000000	0.000000000	0
0	32135	M	F	CM015580.1	14853614	24	0.496817264	-0.008607076	0.851271799	0.906810036	0.432055632	1.903237408	0.042483682	-0.008607076	0.000000000	0.000586806	0.000586806	0.000000000	0.000000000	0
0	32135	M	F	CM015580.1	14853618	20	0.503701133	-0.007460920	0.863924005	1.062500000	0.536914417	2.102581369	0.026328939	-0.007460920	0.000000000	0.000229621	0.000229621	0.000000000	0.000000000	0
0	7942	M	F	CM015580.1	15155013	65	0.389622642	-0.007028518	0.857425919	1.131147541	0.557895544	2.293430686	0.053519256	-0.007028518	0.000000000	0.000730236	0.000730236	0.000000000	0.000000000	0
0	7941	M	F	CM015580.1	15155168	93	0.383569182	-0.006873925	0.717194325	1.214936248	0.594988596	2.480837609	0.084553489	-0.006873925	0.000000000	0.001788135	0.001788135	0.000000000	0.000000000	0
0	7947	M	F	CM015580.1	15308331	19	0.380553092	0.018043026	0.143349973	0.562621674	0.272483915	1.161694803	0.249783541	0.018043026	0.000000000	0.015483416	0.015483416	0.000000000	0.000000000	0
0	7947	M	F	CM015580.1	15308364	52	0.380553092	0.018043026	0.143349973	0.562621674	0.272483915	1.161694803	0.249783541	0.018043026	0.000000000	0.015483416	0.015483416	0.000000000	0.000000000	0
0	7947	M	F	CM015580.1	15308403	91	0.380553092	0.018043026	0.143349973	0.562621674	0.272483915	1.161694803	0.249783541	0.018043026	0.000000000	0.015483416	0.015483416	0.000000000	0.000000000	0
0	7974	M	F	CM015580.1	15855159	52	0.377358491	0.013778409	0.200350541	0.584685269	0.283725940	1.204884064	0.233077848	0.013778409	0.000000000	0.013366750	0.013366750	0.000000000	0.000000000	0
0	7974	M	F	CM015580.1	15855189	22	0.377358491	0.013778409	0.200350541	0.584685269	0.283725940	1.204884064	0.233077848	0.013778409	0.000000000	0.013366750	0.013366750	0.000000000	0.000000000	0
0	7978	M	F	CM015580.1	15906875	87	0.374183665	0.014762282	0.140847164	0.558629776	0.268306003	1.163101918	0.252875919	0.014762282	0.000000000	0.015520675	0.015520675	0.000000000	0.000000000	0
0	8001	M	F	CM015580.1	16529499	22	0.364465409	0.014399822	0.192570815	0.577540107	0.276533416	1.206192656	0.238417851	0.014399822	0.000000000	0.013495776	0.013495776	0.000000000	0.000000000	0
0	8016	M	F	CM015580.1	17141269	9	0.503066038	-0.002376081	0.433876049	1.288571429	0.691837875	2.400007842	0.110108498	-0.002376081	0.000000000	0.003995377	0.003995377	0.000000000	0.000000000	0
0	8015	M	F	CM015580.1	17141298	23	0.503066038	-0.002376081	0.433876049	1.288571429	0.691837875	2.400007842	0.110108498	-0.002376081	0.000000000	0.003995377	0.003995377	0.000000000	0.000000000	0
0	8021	M	F	CM015580.1	17308543	55	0.392808192	-0.005635393	0.370645428	1.420737787	0.694565064	2.906129263	0.152513931	-0.005635393	0.000000000	0.005880397	0.005880397	0.000000000	0.000000000	0
0	8025	M	F	CM015580.1	17386566	74	0.503143093	-0.002334145	0.428128986	1.297134238	0.690859326	2.435455626	0.112984923	-0.002334145	0.000000000	0.004205611	0.004205611	0.000000000	0.000000000	0
0	8040	M	F	CM015580.1	17813820	92	0.370990566	0.018546880	0.139669093	0.542199488	0.260719024	1.127575121	0.265840896	0.018546880	0.000000000	0.017017007	0.017017007	0.000000000	0.000000000	0
0	8044	M	F	CM015580.1	17874031	8	0.051585918	-0.054421576	0.124728584	4.493670886	0.512633009	39.390904788	0.652601262	-0.054421576	0.000000000	0.023071852	0.023071852	0.000000000	0.000000000	0
0	8053	M	F	CM015580.1	18087291	64	0.058823529	-0.149466192	1.000000000	1.500000000	0.124103454	18.130035354	0.176091259	-0.149466192	0.000000000	0.021212121	0.021212121	0.000000000	0.000000000	0
0	8053	M	F	CM015580.1	18087303	52	0.228260870	-0.036036036	1.000000000	1.000000000	0.076823677	13.016820285	0.000000000	-0.036036036	0.000000000	0.000000000	0.000000000	0.000000000	0.000000000	0
0	8053	M	F	CM015580.1	18087308	47	0.344202899	-0.046749226	0.357707510	3.600000000	0.336807353	38.478969902	0.556302501	-0.046749226	0.000000000	0.050827068	0.050827068	0.000000000	0.000000000	0
0	8053	M	F	CM015580.1	18087320	35	0.058823529	0.213523132	0.411764706	0.333333333	0.027528000	4.036294353	0.477121255	0.213523132	0.000000000	0.043290043	0.043290043	0.000000000	0.000000000	0
0	8053	M	F	CM015580.1	18087325	30	0.058823529	0.213523132	0.411764706	0.333333333	0.027528000	4.036294353	0.477121255	0.213523132	0.000000000	0.043290043	0.043290043	0.000000000	0.000000000	0
0	8053	M	F	CM015580.1	18087331	24	0.505263158	-0.010638298	0.372850679	3.000000000	0.422575263	21.297981195	0.477121255	-0.010638298	0.000000000	0.062500000	0.062500000	0.000000000	0.000000000	0
0	8053	M	F	CM015580.1	18087333	22	0.270769231	-0.142641888	0.276789298	3.000000000	0.300588884	29.941226954	0.477121255	-0.142641888	0.000000000	0.080808081	0.080808081	0.000000000	0.000000000	0
0	8059	M	F	CM015580.1	18251220	23	0.502459082	-0.002362389	0.430319249	1.297058824	0.693524242	2.425815119	0.112959672	-0.002362389	0.000000000	0.004202501	0.004202501	0.000000000	0.000000000	0
0	8059	M	F	CM015580.1	18251230	13	0.502459082	-0.002362389	0.430319249	1.297058824	0.693524242	2.425815119	0.112959672	-0.002362389	0.000000000	0.004202501	0.004202501	0.000000000	0.000000000	0
0	8058	M	F	CM015580.1	18251257	17	0.502437107	-0.002374314	0.432571962	1.295552367	0.695202986	2.414339365	0.112454972	-0.002374314	0.000000000	0.004160377	0.004160377	0.000000000	0.000000000	0
0	8058	M	F	CM015580.1	18251262	22	0.502437107	-0.002374314	0.432571962	1.295552367	0.695202986	2.414339365	0.112454972	-0.002374314	0.000000000	0.004160377	0.004160377	0.000000000	0.000000000	0
0	8058	M	F	CM015580.1	18251271	31	0.502437107	-0.002374314	0.432571962	1.295552367	0.695202986	2.414339365	0.112454972	-0.002374314	0.000000000	0.004160377	0.004160377	0.000000000	0.000000000	0
0	8058	M	F	CM015580.1	18251299	59	0.502437107	-0.002374314	0.432571962	1.295552367	0.695202986	2.414339365	0.112454972	-0.002374314	0.000000000	0.004160377	0.004160377	0.000000000	0.000000000	0
0	8058	M	F	CM015580.1	18251306	66	0.502437107	-0.002374314	0.432571962	1.295552367	0.695202986	2.414339365	0.112454972	-0.002374314	0.000000000	0.004160377	0.004160377	0.000000000	0.000000000	0
0	8065	M	F	CM015580.1	18335592	18	0.364465409	0.014399822	0.192570815	0.577540107	0.276533416	1.206192656	0.238417851	0.014399822	0.000000000	0.013495776	0.013495776	0.000000000	0.000000000	0
0	8066	M	F	CM015580.1	18365878	9	0.503355705	-0.006696562	1.000000000	1.000000000	0.526470175	1.899442833	0.000000000	-0.006696562	0.000000000	0.000000000	0.000000000	0.000000000	0.000000000	0
0	8066	M	F	CM015580.1	18365889	20	0.012987013	-0.061255743	1.000000000	1.780487805	0.158144954	20.045766533	0.250539003	-0.061255743	0.000000000	0.005738881	0.005738881	0.000000000	0.000000000	0
0	8066	M	F	CM015580.1	18365893	24	0.025804261	0.076831627	0.216959511	0.285140562	0.029011662	2.802498565	0.544940998	0.076831627	0.000000000	0.014985380	0.014985380	0.000000000	0.000000000	0
0	8066	M	F	CM015580.1	18365894	25	0.480472765	-0.007279585	1.000000000	1.017391304	0.514923161	2.010173838	0.007488021	-0.007279585	0.000000000	0.000017591	0.000017591	0.000000000	0.000000000	0
0	8066	M	F	CM015580.1	18365898	29	0.074537865	0.015839427	0.661512990	0.558823529	0.090225679	3.461140338	0.252725316	0.015839427	0.000000000	0.003085714	0.003085714	0.000000000	0.000000000	0
0	8066	M	F	CM015580.1	18365915	46	0.013513514	-0.051679587	1.000000000	1.820512821	0.161570365	20.512839295	0.260193742	-0.051679587	0.000000000	0.006105006	0.006105006	0.000000000	0.000000000	0
0	8066	M	F	CM015580.1	18365918	49	0.307086614	-0.008779264	0.367786268	0.623529412	0.250619481	1.551311676	0.205143056	-0.008779264	0.000000000	0.008144796	0.008144796	0.000000000	0.000000000	0
0	8066	M	F	CM015580.1	18365929	60	0.012987013	0.069763485	0.467532468	0.433734940	0.038523507	4.883407905	0.362775592	0.069763485	0.000000000	0.007443718	0.007443718	0.000000000	0.000000000	0
0	8066	M	F	CM015580.1	18365938	69	0.045438283	0.000363329	0.616279070	0.476923077	0.042172577	5.393448538	0.321551663	0.000363329	0.000000000	0.002873220	0.002873220	0.000000000	0.000000000	0
0	8081	M	F	CM015580.1	18715381	44	0.501894703	-0.000583686	0.343220044	1.368181818	0.730796385	2.561481592	0.136143815	-0.000583686	0.000000000	0.006088436	0.006088436	0.000000000	0.000000000	0
0	8081	M	F	CM015580.1	18715429	92	0.501886792	-0.000643180	0.345491780	1.366592757	0.732560998	2.549379189	0.135639115	-0.000643180	0.000000000	0.006036394	0.006036394	0.000000000	0.000000000	0
0	8083	M	F	CM015580.1	18765687	40	0.501894703	-0.000572414	0.341630082	1.376524390	0.734494051	2.579761393	0.138783911	-0.000572414	0.000000000	0.006306720	0.006306720	0.000000000	0.000000000	0
0	8083	M	F	CM015580.1	18765733	86	0.501894703	-0.000572414	0.341630082	1.376524390	0.734494051	2.579761393	0.138783911	-0.000572414	0.000000000	0.006306720	0.006306720	0.000000000	0.000000000	0
0	8096	M	F	CM015580.1	19096272	88	0.015151515	-0.029809036	1.000000000	1.911764706	0.169241082	21.595491194	0.281434440	-0.029809036	0.000000000	0.007184553	0.007184553	0.000000000	0.000000000	0
0	8096	M	F	CM015580.1	19096273	87	0.461598746	-0.006637152	0.504967265	1.434065934	0.593410556	3.465636197	0.156569119	-0.006637152	0.000000000	0.007312578	0.007312578	0.000000000	0.000000000	0
0	8096	M	F	CM015580.1	19096274	86	0.064985994	0.061921430	0.325523430	0.261538462	0.026413160	2.589707832	0.582464435	0.061921430	0.000000000	0.012539185	0.012539185	0.000000000	0.000000000	0
0	8096	M	F	CM015580.1	19096290	70	0.500700280	-0.001372213	0.463104019	0.743589744	0.359926766	1.536217250	0.128666609	-0.001372213	0.000000000	0.005347594	0.005347594	0.000000000	0.000000000	0
0	8096	M	F	CM015580.1	19096304	56	0.066058236	0.051394806	0.330875371	0.269841270	0.027240525	2.673014184	0.568891628	0.051394806	0.000000000	0.012084247	0.012084247	0.000000000	0.000000000	0
0	8096	M	F	CM015580.1	19096306	54	0.503980616	-0.008025122	0.847318746	0.866666667	0.406994918	1.845504890	0.062147907	-0.008025122	0.000000000	0.001275510	0.001275510	0.000000000	0.000000000	0
0	8096	M	F	CM015580.1	19096308	52	0.326012354	-0.008275057	0.800002022	0.830769231	0.303164514	2.276577508	0.080519597	-0.008275057	0.000000000	0.001384439	0.001384439	0.000000000	0.000000000	0
0	8096	M	F	CM015580.1	19096321	39	0.063947975	0.009027820	0.360580596	0.311475410	0.031484192	3.081449003	0.506576234	0.009027820	0.000000000	0.009041826	0.009041826	0.000000000	0.000000000	0
0	8096	M	F	CM015580.1	19096344	16	0.501949025	-0.007552870	0.852406055	0.878787879	0.423338039	1.824235163	0.056115942	-0.007552870	0.000000000	0.001036866	0.001036866	0.000000000	0.000000000	0
0	8096	M	F	CM015580.1	19096346	14	0.169608861	-0.003822099	1.000000000	0.849056604	0.230995758	3.120824053	0.071063356	-0.003822099	0.000000000	0.000562984	0.000562984	0.000000000	0.000000000	0
0	8096	M	F	CM015580.1	19096350	10	0.484115296	-0.003403240	0.536380531	0.723214286	0.321214845	1.628314855	0.140733004	-0.003403240	0.000000000	0.006264668	0.006264668	0.000000000	0.000000000	0
0	8096	M	F	CM015580.1	19096352	8	0.481605351	0.006944444	0.285435779	0.576036866	0.247060604	1.343065088	0.239549721	0.006944444	0.000000000	0.017857143	0.017857143	0.000000000	0.000000000	0
0	8096	M	F	CM015580.1	19096353	7	0.061968254	-0.005747126	1.000000000	0.906250000	0.123639063	6.642634135	0.042751980	-0.005747126	0.000000000	0.000074516	0.000074516	0.000000000	0.000000000	0
0	8109	M	F	CM015580.1	19687454	69	0.501886792	-0.000643180	0.345491780	1.366592757	0.732560998	2.549379189	0.135639115	-0.000643180	0.000000000	0.006036394	0.006036394	0.000000000	0.000000000	0
0	8120	M	F	CM015580.1	19929476	30	0.360961058	0.014447927	0.190431513	0.593837535	0.282486765	1.248352352	0.226332355	0.014447927	0.000000000	0.012088096	0.012088096	0.000000000	0.000000000	0
0	8147	M	F	CM015580.1	20591484	22	0.364465409	0.014399822	0.192570815	0.577540107	0.276533416	1.206192656	0.238417851	0.014399822	0.000000000	0.013495776	0.013495776	0.000000000	0.000000000	0
0	8172	M	F	CM015580.1	21456212	89	0.412264151	-0.006850542	0.861516016	1.109765940	0.558472128	2.205267514	0.045231392	-0.006850542	0.000000000	0.000552487	0.000552487	0.000000000	0.000000000	0
0	8174	M	F	CM015580.1	21540161	25	0.413151365	-0.007507010	0.859983098	1.101694915	0.549153260	2.210187528	0.042061345	-0.007507010	0.000000000	0.000476667	0.000476667	0.000000000	0.000000000	0
0	8184	M	F	CM015580.1	21739232	49	0.413151365	-0.007507010	0.859983098	1.101694915	0.549153260	2.210187528	0.042061345	-0.007507010	0.000000000	0.000476667	0.000476667	0.000000000	0.000000000	0
0	8195	M	F	CM015580.1	22052165	27	0.462860820	-0.005271626	0.497276679	1.277173913	0.649692409	2.510685338	0.106250039	-0.005271626	0.000000000	0.003406048	0.003406048	0.000000000	0.000000000	0
0	8239	M	F	CM015580.1	23149306	19	0.370990566	0.018546880	0.139669093	0.542199488	0.260719024	1.127575121	0.265840896	0.018546880	0.000000000	0.017017007	0.017017007	0.000000000	0.000000000	0
0	8238	M	F	CM015580.1	23149341	19	0.370990566	0.018546880	0.139669093	0.542199488	0.260719024	1.127575121	0.265840896	0.018546880	0.000000000	0.017017007	0.017017007	0.000000000	0.000000000	0
0	8246	M	F	CM015580.1	23476300	36	0.499292453	-0.002365411	0.429428056	1.311046512	0.701881115	2.448908964	0.117618099	-0.002365411	0.000000000	0.004518066	0.004518066	0.000000000	0.000000000	0
0	8256	M	F	CM015580.1	23974464	32	0.364185277	0.018818080	0.186041372	0.571428571	0.271308073	1.203541821	0.243038049	0.018818080	0.000000000	0.014065085	0.014065085	0.000000000	0.000000000	0
0	8272	M	F	CM015580.1	24484071	66	0.498113208	-0.003787879	0.526543707	1.250000000	0.669032265	2.335462848	0.096910013	-0.003787879	0.000000000	0.003063214	0.003063214	0.000000000	0.000000000	0
0	8301	M	F	CM015580.1	25110237	70	0.427594340	-0.005079755	0.493737765	1.309523810	0.665296660	2.577575854	0.117113399	-0.005079755	0.000000000	0.003815846	0.003815846	0.000000000	0.000000000	0
0	8310	M	F	CM015580.1	25251080	76	0.432389937	-0.005977961	0.610056201	1.227272727	0.626762920	2.403138890	0.088941083	-0.005977961	0.000000000	0.002232855	0.002232855	0.000000000	0.000000000	0
0	8332	M	F	CM015580.1	25586860	30	0.370990566	0.018546880	0.139669093	0.542199488	0.260719024	1.127575121	0.265840896	0.018546880	0.000000000	0.017017007	0.017017007	0.000000000	0.000000000	0
0	8331	M	F	CM015580.1	25586893	6	0.370990566	0.018546880	0.139669093	0.542199488	0.260719024	1.127575121	0.265840896	0.018546880	0.000000000	0.017017007	0.017017007	0.000000000	0.000000000	0
0	32142	M	F	CM015580.1	25804701	65	0.021739130	-0.042430087	1.000000000	1.875000000	0.164293770	21.398407222	0.273001272	-0.042430087	0.000000000	0.010073260	0.010073260	0.000000000	0.000000000	0
0	8363	M	F	CM015580.1	26307503	35	0.360580596	0.020353691	0.129175589	0.543710021	0.255265899	1.158088833	0.264632662	0.020353691	0.000000000	0.016433845	0.016433845	0.000000000	0.000000000	0
0	8368	M	F	CM015580.1	26338078	20	0.430621624	-0.006284686	0.605470843	1.261904762	0.639859398	2.488677409	0.101026579	-0.006284686	0.000000000	0.002857379	0.002857379	0.000000000	0.000000000	0
0	8368	M	F	CM015580.1	26338079	21	0.428784119	-0.006672429	0.490048957	1.300000000	0.654108939	2.583667490	0.113943352	-0.006672429	0.000000000	0.003600823	0.003600823	0.000000000	0.000000000	0
0	8381	M	F	CM015580.1	26590691	58	0.377358491	0.022979798	0.099223344	0.509803922	0.246077368	1.056172051	0.292596828	0.022979798	0.000000000	0.020885547	0.020885547	0.000000000	0.000000000	0
0	8383	M	F	CM015580.1	26630541	77	0.386761267	0.033387200	0.045317201	0.461176471	0.222893031	0.954196443	0.336132859	0.033387200	0.000000000	0.028139101	0.028139101	0.000000000	0.000000000	0
0	8389	M	F	CM015580.1	26997265	44	0.494954508	-0.000464318	0.333580175	1.407377706	0.744381274	2.660883714	0.148410667	-0.000464318	0.000000000	0.007107065	0.007107065	0.000000000	0.000000000	0
0	8394	M	F	CM015580.1	27096174	43	0.374183665	0.023357495	0.096985041	0.521739130	0.250394708	1.087130485	0.282546590	0.023357495	0.000000000	0.019394591	0.019394591	0.000000000	0.000000000	0
0	8396	M	F	CM015580.1	27107327	14	0.493429009	0.001625779	0.262404229	1.469927827	0.779690178	2.771213331	0.167296011	0.001625779	0.000000000	0.009003604	0.009003604	0.000000000	0.000000000	0
0	8399	M	F	CM015580.1	27169023	11	0.079357581	-0.006752901	1.000000000	0.971830986	0.189598495	4.981344738	0.012409258	-0.006752901	0.000000000	0.000008044	0.000008044	0.000000000	0.000000000	0
0	8413	M	F	CM015580.1	27597269	10	0.493632075	0.012997872	0.111041932	0.584905660	0.311097606	1.099701912	0.232914176	0.012997872	0.000000000	0.017435291	0.017435291	0.000000000	0.000000000	0
0	8413	M	F	CM015580.1	27597314	55	0.493632075	0.012997872	0.111041932	1.709677419	0.909337330	3.214425255	0.232914176	0.012997872	0.000000000	0.017435291	0.017435291	0.000000000	0.000000000	0
0	8415	M	F	CM015580.1	27616048	87	0.491315136	0.010376096	0.145897044	0.608974359	0.321073427	1.155031027	0.215400993	0.010376096	0.000000000	0.014865864	0.014865864	0.000000000	0.000000000	0
0	8415	M	F	CM015580.1	27616049	88	0.491315136	0.010376096	0.145897044	0.608974359	0.321073427	1.155031027	0.215400993	0.010376096	0.000000000	0.014865864	0.014865864	0.000000000	0.000000000	0
0	8417	M	F	CM015580.1	27640003	51	0.493429009	0.013379414	0.109287792	0.584905660	0.309758729	1.104455175	0.232914176	0.013379414	0.000000000	0.017417523	0.017417523	0.000000000	0.000000000	0
0	8431	M	F	CM015580.1	27943979	60	0.491823899	0.009690091	0.151176338	0.616522183	0.327877310	1.159273882	0.210051293	0.009690091	0.000000000	0.014159440	0.014159440	0.000000000	0.000000000	0
0	8431	M	F	CM015580.1	27943986	67	0.491823899	0.009690091	0.151176338	0.616522183	0.327877310	1.159273882	0.210051293	0.009690091	0.000000000	0.014159440	0.014159440	0.000000000	0.000000000	0
0	8436	M	F	CM015580.1	28017544	47	0.374183665	0.000032110	0.140091317	1.815980630	0.860850533	3.830845796	0.259111212	0.000032110	0.000000000	0.015746978	0.015746978	0.000000000	0.000000000	0
0	8489	M	F	CM015580.1	29111458	28	0.370885029	0.005751001	0.454576994	0.709090909	0.340624847	1.476139868	0.149298082	0.005751001	0.000000000	0.005437322	0.005437322	0.000000000	0.000000000	0
0	8489	M	F	CM015580.1	29111479	49	0.370885029	0.005751001	0.454576994	0.709090909	0.340624847	1.476139868	0.149298082	0.005751001	0.000000000	0.005437322	0.005437322	0.000000000	0.000000000	0
0	8489	M	F	CM015580.1	29111491	61	0.370885029	0.005751001	0.454576994	0.709090909	0.340624847	1.476139868	0.149298082	0.005751001	0.000000000	0.005437322	0.005437322	0.000000000	0.000000000	0
0	8489	M	F	CM015580.1	29111494	64	0.370885029	0.005751001	0.454576994	0.709090909	0.340624847	1.476139868	0.149298082	0.005751001	0.000000000	0.005437322	0.005437322	0.000000000	0.000000000	0
0	8489	M	F	CM015580.1	29111522	92	0.370885029	0.005751001	0.454576994	0.709090909	0.340624847	1.476139868	0.149298082	0.005751001	0.000000000	0.005437322	0.005437322	0.000000000	0.000000000	0
0	8495	M	F	CM015580.1	29361376	72	0.370885029	0.000658010	0.140767590	1.773399015	0.836452378	3.759860274	0.248806463	0.000658010	0.000000000	0.014494663	0.014494663	0.000000000	0.000000000	0
0	8497	M	F	CM015580.1	29373661	7	0.504273504	-0.007419885	0.717134589	1.145679012	0.555943392	2.360996495	0.059062957	-0.007419885	0.000000000	0.001152074	0.001152074	0.000000000	0.000000000	0
0	8497	M	F	CM015580.1	29373671	17	0.501886792	-0.008130634	0.699848734	1.184952978	0.550915085	2.548693253	0.073701117	-0.008130634	0.000000000	0.001780472	0.001780472	0.000000000	0.000000000	0
0	8497	M	F	CM015580.1	29373677	23	0.070725605	-0.025195235	0.120383289	4.818181818	0.544673350	42.621648447	0.682883184	-0.025195235	0.000000000	0.033832141	0.033832141	0.000000000	0.000000000	0
0	8497	M	F	CM015580.1	29373684	30	0.503919933	-0.007668086	0.703556020	1.181818182	0.555396402	2.514770009	0.072550667	-0.007668086	0.000000000	0.001710250	0.001710250	0.000000000	0.000000000	0
0	8497	M	F	CM015580.1	29373690	36	0.312105565	-0.013562044	0.786602170	1.212244898	0.405027619	3.628240698	0.083590365	-0.013562044	0.000000000	0.001412099	0.001412099	0.000000000	0.000000000	0
0	8497	M	F	CM015580.1	29373706	52	0.037376460	-0.006329114	1.000000000	1.122448980	0.068360547	18.430100001	0.050166609	-0.006329114	0.000000000	0.000061813	0.000061813	0.000000000	0.000000000	0
0	8497	M	F	CM015580.1	29373713	59	0.503085905	-0.006144193	0.701898044	1.222222222	0.575985163	2.593516735	0.087150176	-0.006144193	0.000000000	0.002486737	0.002486737	0.000000000	0.000000000	0
0	8497	M	F	CM015580.1	29373724	70	0.444322845	-0.006362776	0.495164626	0.700000000	0.282172156	1.736528532	0.154901960	-0.006362776	0.000000000	0.006909347	0.006909347	0.000000000	0.000000000	0
0	8497	M	F	CM015580.1	29373747	93	0.154385965	-0.008849558	1.000000000	0.913043478	0.214670157	3.883392106	0.039508541	-0.008849558	0.000000000	0.000158103	0.000158103	0.000000000	0.000000000	0
0	8542	M	F	CM015580.1	30579146	85	0.367652987	0.002931869	0.093393983	1.988265971	0.930052917	4.250512523	0.298474480	0.002931869	0.000000000	0.020270411	0.020270411	0.000000000	0.000000000	0
0	8600	M	F	CM015580.1	32030216	62	0.496776730	0.020516528	0.056171423	1.899641577	1.009925659	3.573172034	0.278671666	0.020516528	0.000000000	0.024987695	0.024987695	0.000000000	0.000000000	0
0	8599	M	F	CM015580.1	32030338	63	0.499234056	0.030031816	0.025087248	2.124144673	1.122753000	4.018684956	0.327184093	0.030031816	0.000000000	0.034360045	0.034360045	0.000000000	0.000000000	0
0	8612	M	F	CM015580.1	32242548	34	0.498113208	0.024728822	0.038653374	2.002764977	1.064155336	3.769250050	0.301629988	0.024728822	0.000000000	0.029265082	0.029265082	0.000000000	0.000000000	0
0	8611	M	F	CM015580.1	32242648	69	0.495283019	0.024891775	0.038317889	2.000000000	1.060940427	3.770239968	0.301029996	0.024891775	0.000000000	0.029001074	0.029001074	0.000000000	0.000000000	0
0	8642	M	F	CM015580.1	33765270	55	0.498024671	0.004005534	0.203065489	1.533333333	0.815307467	2.883710999	0.185636577	0.004005534	0.000000000	0.011178992	0.011178992	0.000000000	0.000000000	0
0	8660	M	F	CM015580.1	34097981	90	0.309602516	-0.006520055	1.000000000	1.008403361	0.454519863	2.237256108	0.003634285	-0.006520055	0.000000000	0.000002681	0.000002681	0.000000000	0.000000000	0
0	8683	M	F	CM015580.1	34530259	43	0.301620576	-0.007970252	0.839714545	1.104072398	0.491465322	2.480288650	0.042997553	-0.007970252	0.000000000	0.000363980	0.000363980	0.000000000	0.000000000	0
0	8702	M	F	CM015580.1	34854567	27	0.301620576	-0.006285620	1.000000000	0.991471215	0.442785262	2.220072020	0.003719890	-0.006285620	0.000000000	0.000002745	0.000002745	0.000000000	0.000000000	0
0	32799	M	F	CM015580.1	35193613	66	0.333333333	-0.285714286	1.000000000	1.500000000	0.088606398	25.393200139	0.176091259	-0.285714286	0.000000000	0.100000000	0.100000000	0.000000000	0.000000000	0
0	32799	M	F	CM015580.1	35193618	71	0.535714286	-0.050000000	1.000000000	2.000000000	0.077525752	51.595758790	0.301029996	-0.050000000	0.000000000	0.022222222	0.022222222	0.000000000	0.000000000	0
0	32799	M	F	CM015580.1	35193620	73	0.535714286	-0.088888889	0.571428571	0.333333333	0.016696407	6.654791792	0.477121255	-0.088888889	0.000000000	0.066666667	0.066666667	0.000000000	0.000000000	0
0	32799	M	F	CM015580.1	35193627	80	0.555555556	-0.114285714	1.000000000	1.000000000	0.079631215	12.557889576	0.000000000	-0.114285714	0.000000000	0.000000000	0.000000000	0.000000000	0.000000000	0
0	32799	M	F	CM015580.1	35193629	82	0.535714286	-0.050000000	1.000000000	2.000000000	0.077525752	51.595758790	0.301029996	-0.050000000	0.000000000	0.022222222	0.022222222	0.000000000	0.000000000	0
0	32799	M	F	CM015580.1	35193636	89	0.555555556	-0.055172414	1.000000000	1.000000000	0.045092826	22.176476433	0.000000000	-0.055172414	0.000000000	0.000000000	0.000000000	0.000000000	0.000000000	0
0	8733	M	F	CM015580.1	35282330	13	0.377358491	0.006250000	0.071364673	1.985221675	0.945421006	4.168624425	0.297809008	0.006250000	0.000000000	0.020885547	0.020885547	0.000000000	0.000000000	0
0	8736	M	F	CM015580.1	35334198	52	0.377358491	0.006250000	0.071364673	1.985221675	0.945421006	4.168624425	0.297809008	0.006250000	0.000000000	0.020885547	0.020885547	0.000000000	0.000000000	0
0	8740	M	F	CM015580.1	35409304	68	0.374183665	0.006966994	0.097155561	1.942355890	0.920622476	4.098038554	0.288328807	0.006966994	0.000000000	0.019552247	0.019552247	0.000000000	0.000000000	0
0	8753	M	F	CM015580.1	35792615	36	0.310158825	-0.005967364	0.832389125	1.134615385	0.490403572	2.625087061	0.054848668	-0.005967364	0.000000000	0.000613705	0.000613705	0.000000000	0.000000000	0
0	8754	M	F	CM015580.1	35799072	83	0.497517926	0.019775433	0.046462352	2.026315789	1.043877006	3.933371129	0.306707129	0.019775433	0.000000000	0.029757402	0.029757402	0.000000000	0.000000000	0
0	8761	M	F	CM015580.1	36055973	84	0.498024671	0.009862411	0.149988150	1.646959459	0.875551683	3.098018671	0.216682909	0.009862411	0.000000000	0.015242370	0.015242370	0.000000000	0.000000000	0
0	8763	M	F	CM015580.1	36159648	7	0.497401984	0.020551781	0.066785480	1.922077922	0.992021822	3.724095030	0.283770990	0.020551781	0.000000000	0.025916072	0.025916072	0.000000000	0.000000000	0
0	8763	M	F	CM015580.1	36159651	10	0.498896856	0.015546728	0.098487267	1.793939394	0.932345269	3.451745461	0.253807767	0.015546728	0.000000000	0.020849355	0.020849355	0.000000000	0.000000000	0
0	8769	M	F	CM015580.1	36237534	86	0.317423204	-0.007239776	0.841515574	1.158241758	0.526548895	2.547767137	0.063799219	-0.007239776	0.000000000	0.000845147	0.000845147	0.000000000	0.000000000	0
0	8773	M	F	CM015580.1	36449591	79	0.420624043	-0.005905615	1.000000000	0.953523238	0.481863492	1.886855056	0.020668718	-0.005905615	0.000000000	0.000118232	0.000118232	0.000000000	0.000000000	0
0	8795	M	F	CM015580.1	36860200	47	0.422641509	-0.006028477	1.000000000	0.976418570	0.496172613	1.921495059	0.010363969	-0.006028477	0.000000000	0.000029836	0.000029836	0.000000000	0.000000000	0
0	8799	M	F	CM015580.1	36888319	91	0.043464052	-0.014147210	0.245098039	3.941176471	0.429261856	36.185073860	0.595625881	-0.014147210	0.000000000	0.021267454	0.021267454	0.000000000	0.000000000	0
0	8798	M	F	CM015580.1	36888452	45	0.420624043	-0.006378359	1.000000000	1.001540832	0.505588306	1.983993749	0.000668660	-0.006378359	0.000000000	0.000000123	0.000000123	0.000000000	0.000000000	0
0	8812	M	F	CM015580.1	37198677	78	0.322012579	-0.007708925	0.694934480	1.207792208	0.553804917	2.634071987	0.081992223	-0.007708925	0.000000000	0.001409774	0.001409774	0.000000000	0.000000000	0
0	8811	M	F	CM015580.1	37198789	37	0.322012579	-0.007708925	0.694934480	1.207792208	0.553804917	2.634071987	0.081992223	-0.007708925	0.000000000	0.001409774	0.001409774	0.000000000	0.000000000	0
0	8820	M	F	CM015580.1	37435649	89	0.503226489	-0.006437430	0.864528011	1.114285714	0.570418359	2.176705277	0.046996563	-0.006437430	0.000000000	0.000727236	0.000727236	0.000000000	0.000000000	0
0	8820	M	F	CM015580.1	37435653	85	0.191000747	0.086500081	0.057164292	3.859649123	0.961490150	15.493545468	0.586547825	0.086500081	0.000000000	0.038938009	0.038938009	0.000000000	0.000000000	0
0	8820	M	F	CM015580.1	37435655	83	0.503056628	-0.008691492	1.000000000	1.058201058	0.502982063	2.226301021	0.024568191	-0.008691492	0.000000000	0.000198437	0.000198437	0.000000000	0.000000000	0
0	8820	M	F	CM015580.1	37435658	80	0.345394737	0.002213280	0.621427339	1.400000000	0.530613645	3.693836406	0.146128036	0.002213280	0.000000000	0.004835165	0.004835165	0.000000000	0.000000000	0
0	8820	M	F	CM015580.1	37435661	77	0.503496503	-0.007031318	1.000000000	1.000000000	0.520177314	1.922421399	0.000000000	-0.007031318	0.000000000	0.000000000	0.000000000	0.000000000	0.000000000	0
0	8820	M	F	CM015580.1	37435665	73	0.481459911	-0.009604077	1.000000000	0.937500000	0.423293959	2.076349617	0.028028724	-0.009604077	0.000000000	0.000248139	0.000248139	0.000000000	0.000000000	0
0	8820	M	F	CM015580.1	37435669	69	0.013888889	-0.000000000	0.500000000	2.027777778	0.179867739	22.860590490	0.307020359	-0.000000000	0.000000000	0.006993007	0.006993007	0.000000000	0.000000000	0
0	8820	M	F	CM015580.1	37435670	68	0.340206186	-0.010611856	1.000000000	0.933014354	0.355137349	2.451208770	0.030111675	-0.010611856	0.000000000	0.000202020	0.000202020	0.000000000	0.000000000	0
0	8820	M	F	CM015580.1	37435672	66	0.503756708	-0.007570296	0.862845781	1.064516129	0.535076719	2.117817031	0.027152246	-0.007570296	0.000000000	0.000244141	0.000244141	0.000000000	0.000000000	0
0	8820	M	F	CM015580.1	37435677	61	0.503813976	-0.007675245	0.861707777	0.937500000	0.468589603	1.875641809	0.028028724	-0.007675245	0.000000000	0.000259955	0.000259955	0.000000000	0.000000000	0
0	8820	M	F	CM015580.1	37435680	58	0.473994721	-0.007973934	1.000000000	0.943589744	0.441268217	2.017733364	0.025216788	-0.007973934	0.000000000	0.000196691	0.000196691	0.000000000	0.000000000	0
0	8820	M	F	CM015580.1	37435684	54	0.014285714	-0.054477920	1.000000000	0.552238806	0.048951579	6.229986973	0.257873079	-0.054477920	0.000000000	0.006416488	0.006416488	0.000000000	0.000000000	0
0	8820	M	F	CM015580.1	37435686	52	0.029626305	0.023177742	0.240713725	0.314009662	0.031848622	3.095960262	0.503056989	0.023177742	0.000000000	0.015610652	0.015610652	0.000000000	0.000000000	0
0	8820	M	F	CM015580.1	37435688	50	0.503597122	-0.007246377	1.000000000	1.000000000	0.515508784	1.939831155	0.000000000	-0.007246377	0.000000000	0.000000000	0.000000000	0.000000000	0.000000000	0
0	8820	M	F	CM015580.1	37435690	48	0.503310515	-0.007572558	1.000000000	1.001785714	0.508715431	1.972762288	0.000774834	-0.007572558	0.000000000	0.000000199	0.000000199	0.000000000	0.000000000	0
0	8820	M	F	CM015580.1	37435695	43	0.503597122	-0.007234470	1.000000000	1.000000000	0.515369299	1.940356173	0.000000000	-0.007234470	0.000000000	0.000000000	0.000000000	0.000000000	0.000000000	0
0	8824	M	F	CM015580.1	37455869	51	0.422641509	-0.006028477	1.000000000	0.976418570	0.496172613	1.921495059	0.010363969	-0.006028477	0.000000000	0.000029836	0.000029836	0.000000000	0.000000000	0
0	8835	M	F	CM015580.1	37667461	81	0.445887446	-0.005989899	1.000000000	0.943703704	0.482160836	1.847053130	0.025164340	-0.005989899	0.000000000	0.000185737	0.000185737	0.000000000	0.000000000	0
0	8835	M	F	CM015580.1	37667463	83	0.455583127	-0.006554073	1.000000000	1.035502959	0.535175637	2.003578456	0.015151344	-0.006554073	0.000000000	0.000068799	0.000068799	0.000000000	0.000000000	0
0	8835	M	F	CM015580.1	37667465	85	0.452793679	-0.006374015	1.000000000	0.997150997	0.516425294	1.925370662	0.001239072	-0.006374015	0.000000000	0.000000457	0.000000457	0.000000000	0.000000000	0
0	8837	M	F	CM015580.1	37692705	82	0.322012579	-0.006728664	0.432437357	1.416568047	0.645486808	3.108762267	0.151237441	-0.006728664	0.000000000	0.004738409	0.004738409	0.000000000	0.000000000	0
0	8840	M	F	CM015580.1	37783326	93	0.377358491	0.006250000	0.071364673	1.985221675	0.945421006	4.168624425	0.297809008	0.006250000	0.000000000	0.020885547	0.020885547	0.000000000	0.000000000	0
0	8843	M	F	CM015580.1	37990985	38	0.377358491	0.006250000	0.071364673	1.985221675	0.945421006	4.168624425	0.297809008	0.006250000	0.000000000	0.020885547	0.020885547	0.000000000	0.000000000	0
0	8842	M	F	CM015580.1	37991045	25	0.377358491	0.006250000	0.071364673	1.985221675	0.945421006	4.168624425	0.297809008	0.006250000	0.000000000	0.020885547	0.020885547	0.000000000	0.000000000	0
0	8845	M	F	CM015580.1	38045492	49	0.314386792	-0.007553025	0.551087316	1.321678322	0.598317402	2.919576768	0.121125767	-0.007553025	0.000000000	0.002983829	0.002983829	0.000000000	0.000000000	0
0	8846	M	F	CM015580.1	38062198	51	0.377358491	0.006250000	0.071364673	1.985221675	0.945421006	4.168624425	0.297809008	0.006250000	0.000000000	0.020885547	0.020885547	0.000000000	0.000000000	0
0	8846	M	F	CM015580.1	38062211	64	0.377358491	0.006250000	0.071364673	1.985221675	0.945421006	4.168624425	0.297809008	0.006250000	0.000000000	0.020885547	0.020885547	0.000000000	0.000000000	0
0	8846	M	F	CM015580.1	38062236	89	0.377358491	0.006250000	0.071364673	1.985221675	0.945421006	4.168624425	0.297809008	0.006250000	0.000000000	0.020885547	0.020885547	0.000000000	0.000000000	0
0	8849	M	F	CM015580.1	38090739	16	0.367652987	0.010925040	0.062535756	2.125506073	0.994063172	4.544757511	0.327462350	0.010925040	0.000000000	0.024475964	0.024475964	0.000000000	0.000000000	0
0	8848	M	F	CM015580.1	38090762	10	0.505617978	-0.011352291	1.000000000	1.000000000	0.437528825	2.285563698	0.000000000	-0.011352291	0.000000000	0.000000000	0.000000000	0.000000000	0.000000000	0
0	8848	M	F	CM015580.1	38090765	13	0.505617978	-0.011261941	1.000000000	1.000000000	0.436812530	2.289311620	0.000000000	-0.011261941	0.000000000	0.000000000	0.000000000	0.000000000	0.000000000	0
0	8848	M	F	CM015580.1	38090766	14	0.444249342	-0.012746862	1.000000000	1.083333333	0.389932080	3.009783421	0.034762106	-0.012746862	0.000000000	0.000346717	0.000346717	0.000000000	0.000000000	0
0	8848	M	F	CM015580.1	38090767	15	0.024390244	-0.024375381	1.000000000	1.952380952	0.170381844	22.372051451	0.290564562	-0.024375381	0.000000000	0.011757790	0.011757790	0.000000000	0.000000000	0
0	8848	M	F	CM015580.1	38090779	27	0.503519669	-0.013046387	1.000000000	0.953177258	0.365111232	2.488411212	0.020826328	-0.013046387	0.000000000	0.000137061	0.000137061	0.000000000	0.000000000	0
0	8848	M	F	CM015580.1	38090782	30	0.503521127	-0.013240678	1.000000000	0.927272727	0.364834417	2.356780695	0.032792513	-0.013240678	0.000000000	0.000349650	0.000349650	0.000000000	0.000000000	0
0	8848	M	F	CM015580.1	38090783	31	0.505737235	-0.011567768	0.830820216	1.105263158	0.469135270	2.603953971	0.043465694	-0.011567768	0.000000000	0.000623936	0.000623936	0.000000000	0.000000000	0
0	8848	M	F	CM015580.1	38090788	36	0.022727273	-0.083857442	1.000000000	1.708333333	0.149434158	19.529690001	0.232572615	-0.083857442	0.000000000	0.009578544	0.009578544	0.000000000	0.000000000	0
0	8848	M	F	CM015580.1	38090802	50	0.355367530	-0.025411369	0.760416733	1.400000000	0.407968887	4.804287928	0.146128036	-0.025411369	0.000000000	0.004635989	0.004635989	0.000000000	0.000000000	0
0	8848	M	F	CM015580.1	38090804	52	0.418552036	-0.022400779	1.000000000	0.875000000	0.258141829	2.965908324	0.057991947	-0.022400779	0.000000000	0.000884521	0.000884521	0.000000000	0.000000000	0
0	8848	M	F	CM015580.1	38090815	63	0.379120879	-0.005981580	0.470219850	1.601307190	0.612366028	4.187339922	0.204474654	-0.005981580	0.000000000	0.010101010	0.010101010	0.000000000	0.000000000	0
0	8848	M	F	CM015580.1	38090818	66	0.477855478	-0.011694395	0.800266480	0.797202797	0.294386024	2.158839921	0.098431186	-0.011694395	0.000000000	0.003016499	0.003016499	0.000000000	0.000000000	0
0	8848	M	F	CM015580.1	38090821	69	0.045964432	0.036814504	0.235567715	0.303703704	0.030374976	3.036576521	0.517549912	0.036814504	0.000000000	0.024943311	0.024943311	0.000000000	0.000000000	0
0	8848	M	F	CM015580.1	38090822	70	0.497593484	-0.013128282	1.000000000	0.909090909	0.362191975	2.281790704	0.041392685	-0.013128282	0.000000000	0.000556948	0.000556948	0.000000000	0.000000000	0
0	8848	M	F	CM015580.1	38090824	72	0.505871725	-0.011882998	1.000000000	0.909090909	0.382192484	2.162382350	0.041392685	-0.011882998	0.000000000	0.000566893	0.000566893	0.000000000	0.000000000	0
0	8848	M	F	CM015580.1	38090841	89	0.056314700	-0.007089241	1.000000000	1.193548387	0.071668043	19.877168192	0.076840030	-0.007089241	0.000000000	0.000217686	0.000217686	0.000000000	0.000000000	0
0	8857	M	F	CM015580.1	38204156	46	0.377358491	0.006250000	0.071364673	1.985221675	0.945421006	4.168624425	0.297809008	0.006250000	0.000000000	0.020885547	0.020885547	0.000000000	0.000000000	0
0	8857	M	F	CM015580.1	38204158	44	0.377358491	0.006250000	0.071364673	1.985221675	0.945421006	4.168624425	0.297809008	0.006250000	0.000000000	0.020885547	0.020885547	0.000000000	0.000000000	0
0	8856	M	F	CM015580.1	38204221	22	0.377358491	0.006250000	0.071364673	1.985221675	0.945421006	4.168624425	0.297809008	0.006250000	0.000000000	0.020885547	0.020885547	0.000000000	0.000000000	0
0	8856	M	F	CM015580.1	38204223	24	0.383569182	0.009584987	0.069065100	2.097744361	1.001919799	4.392099458	0.321752562	0.009584987	0.000000000	0.024636812	0.024636812	0.000000000	0.000000000	0
0	8856	M	F	CM015580.1	38204226	27	0.377358491	0.006250000	0.071364673	1.985221675	0.945421006	4.168624425	0.297809008	0.006250000	0.000000000	0.020885547	0.020885547	0.000000000	0.000000000	0
[truncated: 4,988 more rows]

## Sheet: Figure_2B
#Data file for Figure2B. Genetic map distance of RAD-Seq markers on LG 24 and their physical position in LG24 for males and females and marker sequence.
marker_ID	Marker_seq	LG	Map_posiiton	Physical_position	Sex
17212	TGCAGGTTCTGATCTTCTTGATTTCTGCTTTCTGAAGTTGGCAGCTGATTATATAGCTGAACCATTGACATATGTGTTCAATCTTACTCTAGAA	24	1.3	NA	M
10047	TGCAGGGATGGCAGGTCAGACCTTGTGATGCTCTCTGCTGTTTTAATCACCCTCTGAAGTGCTTTGCGGTCAAGGGCAGTGCAGCTGCCATACC	24	2.6	NA	M
8145	TGCAGGGAACATTTACTTAATATGTCACGTAACTGTAGAGCTCAGTTGCCAACCTGGTAAAATAAAGTGCCCAAAAAAATCTAATATTACCTGT	24	3.9	2372063	M
36771	TGCAGGGTCATTCTACACCCAGACCAAGCTTTGACCACAATCCCAGCCCTAACATGGACAACCCCAGCCATGACAAGGACAACCCCAGCCTTGA	24	10.3	3259486	M
921	TGCAGGCCTTAGTTTGTCCCAGCCACCATACTAACCCAAACCTTAAGACAATTCTGTCCAGCCTGTGGTAGGTCATAGTTGTCAAGGGATGTCT	24	16.7	4597277	M
13759	TGCAGGGGGTGCTGTGTTTCTTTGCGCTGCAAAAACACTTGAAGAAGCCCAAAAGAACAGGAGAAAAACGAAGTCTGTCCTACCCGATCCTACC	24	16.7	5013634	M
13102	TGCAGGATTCGAACCAACAGCTTCTGGCAGTGAATGTACATGACTTTATAGACTGAGCTACCCAGGAAAAGGCTCACAATGCAGGAAATATTGG	24	28.3	6426465	M
11454	TGCAGGCATTTCCAAAACCCCCCAGGATAGGTCAAAGAAACGCTACACCCCCCCTGAGCTGACATAGTCAAAGGTCAGCTTCTGCTTAGTCTAC	24	29.6	6799052	M
21692	TGCAGGGCCGACCCTCCCCTCCTCTGCATGATTAATAAGGGCCTCTGCCCTGAGGTTTGGGTTCACTGGGTTTCTGGGCCCTGTGTGCTCCGTC	24	29.6	7708603	M
22088	TGCAGGTCAATGTTGATGACTGCATGTGACATCTCGGCCATTACCAAGCCCTGGCCAGTGCAGAAACGGGTAAGACAGACCAGCGAGACAAATC	24	29.6	7923617	M
23284	TGCAGGGATCGGGGACAATTTCAAAACAATATCTAAACCAAGATGTTCGACTGTCCTCATCCCTTTCTTCGCTAGGACCTCTCGCCCTCTTTAA	24	29.6	7023779	M
36218	TGCAGGATTGTCGTCATTATTGTCAATAGCAGGAAATGAGTTGGTTGCAGTGACTTGATGCTTTTTACAAAACCTGCAGTCAACTGGGATGCTG	24	29.6	6799055	M
36964	TGCAGGCCACACTGCTGTCAAAACCTGGGCAGTTGTCCGATAAAAAGCAGTTGGACATACGTGCGCACGCACGCACGCACCCACACACACACAC	24	29.6	7540940	M
12986	TGCAGGAATTCAACTATTACAAAAGACTACATGCTGTCATTGATTGCCGCCTTGAGCAATGCACAGTATTAAGAACTAAGGGTATGCAGACTCA	24	30.9	NA	M
29190	TGCAGGTGGTATAGCTGTTCATTCATCTTGGCAAAATGCCTCCAGGTCAAGCAAAGTCTTTGGTTGTCCTGCATGAACCGCATGTTTGAGATCT	24	30.9	NA	M
5872	TGCAGGGGAACGGCCCGCTCGGCTGCGCCAAGGCCAGCTCATCTACAGCCTTGTACAGTACATTCGTGGACGGGTGCAGCAGTCAAGGCGGCGG	24	34.7	9489933	M
3091	TGCAGGTGGAAACCACGGAGTGAAACAAGGTCTGCTGACTTTAATGTTCCATATATACATATCAATAAAAGTCCATGCAGTTTGCAATAAATAC	24	37.3	10187169	M
29306	TGCAGGCCAGACACCAGACCCAGGCACGTCGTCTGCAGTTGCTGGGTAAGGGAACGCGCCATTGCCAGGGTCCTGGACTCAATGTTCTGGAGGC	24	37.3	10183780	M
34593	TGCAGGGTGCGCCGCAGGGCCCGCTCGTTGGTGCAGTCGAATCTGAACCTGGCGGCCAAAGTGGGGAGGAAGAGGATTACAAGGGATGAGACAG	24	37.3	9687057	M
28738	TGCAGGATCCAGTCACTGCAATGACGTTAGCTGAGAACGACAGGTTGTCGTCTAAGGTCACGCCTAGGTCCTTTGCACTCTGGGAGTCGGACAA	24	42.4	15155455	M
1118	TGCAGGGCATTTATAACCTGCAGTTTAGATGAGTATAAATGAGGCAATGAATACTTTGTTGTATATCTTTCAACGATTTATAGATAACAAGCTC	24	43.7	14656928	M
26015	TGCAGGAAAGTTAATTAAATCCATTCTCGTTAGGGCAGGGCAAAACATATATCTCAAATACAAAGGCATTTGTATGATCTATATGGTCTCTACT	24	43.7	13568265	M
27438	TGCAGGAACGTGCTCAGGTAAGCTGGGATCAGTTTTGGGTTTGTTAGCTTTCCGATGTTTTTGGGAAATTAGCTCCTCGTGAGTTATCATAGAC	24	43.7	14704924	M
15890	TGCAGGATCTGATGGACAGACGAGTGGGACGCTTTAAAATAAAAGGCTTAAAATAAAATGTTCAAAAACATTTGGGCTTGGATGTCTTGGGATA	24	45	16532694	M
32527	TGCAGGACTGGCCAGCCAACATGTCATTACTCACCACAGACCAAAGAGCCTCAGGCTGAGGGGATCAAATGGACAGTGGACCCTCACCCAACCA	24	50.1	16920966	M
1157	TGCAGGAAAATCCTCAAACAGATCACTAATACCATTGACCTAACACAGTTAATTAAAGGACCAACCAGGTTGACTTGTTGTTCTGATTGATTTG	24	53.9	19074846	M
2912	TGCAGGTTTTTTACTTGCGTCTGGTCATGTACACGCACAATAAGAGCACACATTTCAGACACGCTGGCTCTCCATTTGCTCTCTGCTCTCAACC	24	53.9	20074164	M
8917	TGCAGGGCCTCCCTCATCTCCTGGATGCCAGTCCTCTTGATGAACTCCGGCAGCTCGAACGGGGGCTTCTCGATACCCCTCTTGCCCTGGAGGT	24	55.2	19575214	M
19272	TGCAGGCAATCAAAAGATCAGTTTGTTACCAACTACTAAATATGACTAATTTATTGTATTGTATGTAATATTCTTCTGTTGTTTAAGCTGACAG	24	56.5	20484274	M
21798	TGCAGGATGATAACACTAAAGAGAAGCTTTATTTGAGCCGGTAAACAAAACTGTTTAAATAGCTCTGAACCTCTAATGACCAAGGACATCTCTG	24	56.5	23851391	M
23276	TGCAGGCATGAACCCAGATCATTTGTATCTAAAACCAGGCCATTTGAATACGTACAAAGAGGGTATGCTGTGTTAATAGGAAAGTTGTTTCTGC	24	56.5	23865823	M
26412	TGCAGGAGGTGTCCAGGTCCTTCAGAAGGATGTTCAGATCTGCCCCTTCCTGACCCGGTTGCAGGAACGCTCTGAGCCGGCCCACCTCAGCTCC	24	56.5	23093872	M
32384	TGCAGGATCTCTACACAGAGAGGTGTAGGAGGAGGAGCAAACGGATCATTACAGATCCCAGCCACCCACGCCACGGACTGTTTACCAAAGGTAC	24	56.5	NA	M
2285	TGCAGGTAACACATTTCTTGTGTTCAAGAAAAAGGCTACAAAGTGTTCAAATAGGCTTCCTCAATAATAGCTTCCAACACTTATGTATTTAACC	24	57.8	26848379	M
3248	TGCAGGGGGGACTTCTTTGCAACACATTTTTCATGTATTTATTGTGATACAAGTGTTGTTCTAACCACGGTCTTACCGGTTTTTAATATATTAG	24	57.8	27781516	M
8856	TGCAGGTAGACACATTAAGACATTAAAATACGCTTTACACACACACATTAACACACTCACATAGACACACAAAGTTAAAGCCACAAGCACTAGA	24	57.8	NA	M
15656	TGCAGGGGATCCCAAACTTCCCTTTCCCGAGCCACATTTGCCAACTCTGATTGGGGGATCCCGAGGCATTTCCAGGCCAGTGTCGAAATATAAT	24	57.8	NA	M
15670	TGCAGGTATTCTATTCCTTTCCCTATTCAGTGTAATGGTAAGAGCTATGTTAGCTATGTTCAGGGTAGTGATTGTTCTCAGGAAGTTATACGGA	24	57.8	27538664	M
17062	TGCAGGGGTTTTTAAGGTGCAACCAACCAAGGAAACCCTGACAGATTGGGTCTACCATCACCCCAGGTTCTGCTGTGCCAATATGCATCGCCAC	24	57.8	26809150	M
30656	TGCAGGAGGAACCATAAGGGGCCGGTGCGGAGAGGATTGGGCGGCAGTCGAAGGAGTGGGCCTAGACAACCCGATCCCTGGACACAGAAACTAG	24	57.8	NA	M
36682	TGCAGGGCAGCGACCTTCACTGGAGACACTGTGATGGTAATTTTATCGATCAGAACTCTTTAAGAAGGAAGTACAGAGACGAAATACTCTCGGC	24	57.8	NA	M
19522	TGCAGGTTGGGCGGGTGCTAAGCCCGAAATGTATTGTGATCCTCTGGTCAACAATATCGTTTTCATTTTATTTCACTAATAATGAATTACTGTG	24	59.1	NA	M
28557	TGCAGGCAGTATTTTATGACGCCCTTCCCTGACCCAAACCGTTACAATGCAGCTTTAGCCAGGACAAGGGCATGCATTGAAATGACCTTTGGGC	24	61.7	28123697	M
10306	TGCAGGGGGCGACAGCACCAACATAAAATCGTTGGCTTCGTAGAGACCGCTTTCACAGAGTTTCGTCAGTTTTTAAGAAAACCACATTCTATAT	24	18	7923620	F
10501	TGCAGGGGGAGACACACTAGCCAAAGTCACTGTCCCTATGATACCATAGGCAGCCCCAGCTGCCTATGCAAAGGACTCTCAATGCAATATTTTC	24	46.1	14739515	F
12127	TGCAGGTTTTCTAAACCAAATGTATATTCTGTATCCAAAGCATAATGAAATATGTCCCACCCTTTATTTATTTTATTTACAGTGACTTTATTCT	24	53.8	18812607	F
12525	TGCAGGTAGGGAGGTGCAAACTGCAAACTTCCATTTGTGGATGCAGCAACGTATTGTGTTCACAGACAATGGTTTTCAGAAGTGTTCTGGAGCT	24	53.8	20057301	F
16162	TGCAGGTTAAGGTTTGTACCTTCTCCACACCTCCGCTGCCACTGTTGAGACTTCAGATCCCACAGTACAGATGCCGTCTTCCAGCAGTATGTGT	24	33.4	10770791	F
1749	TGCAGGACGCCGTGACCAAGATTTGAACTCCTGACATTAATGAAGCAGCGCTAAGCCTCGGCTGCATCACTTGGGAGCCCTCGGCAGAGCTAAA	24	53.8	19577495	F
17970	TGCAGGCCACGGCTAGTGTTTCTCATCGACCGAGCTCAGCTGTGGATGTGCGTATCACCAACCACCGCGCGCTGCCTCGCGCTACATCAACAGT	24	53.8	19544158	F
18436	TGCAGGGTGGGAGGGGACAGAGGGTGGCACGCTGCACCGGGTCCAATCCCTGCTGTGGTACTGAGCAGTGAGGTACACCGTCCAACATGTCCCA	24	53.8	19510407	F
21530	TGCAGGCAGGGACGGGAGGCACAACAGGTCTTCTCCTCCTACAACATCCCCTGGTCCCGATGTTGCAGGAGTTCGTCACAGAGCCCCCACAAGT	24	64.1	17648719	F
21547	TGCAGGCGCGTGTGTGTTACTGCTTCCAGAGCCAGTTAAAGCAGTTGGCGGAATCAAACGTACTACTTATGAATGTCCTTTCAGTCGAGCCACA	24	24.4	8342634	F
22486	TGCAGGCTAAACAACCCGGTCTAGTTTTCAGACGATGGATTTAGCCTCGGTGAGCTCGCTGCGTCACAGAGAGGTGCGCGTCCCCCCTCGAAGA	24	41	13645501	F
22932	TGCAGGACAAACATAAATGTTGCACCCAACTTTCAGATAACAACAATCCTTGCAGGAAGAACGTGGGTGAAGGATGGAATGTGGAATAAAATTT	24	24.4	8417501	F
23284	TGCAGGGATCGGGGACAATTTCAAAACAATATCTAAACCAAGATGTTCGACTGTCCTCATCCCTTTCTTCGCTAGGACCTCTCGCCCTCTTTAA	24	24.4	7023779	F
23681	TGCAGGAAGCTGACTTTGTCCTGGATCTTTGCCAGGGCTTCCAACTCCGCACTTCTCTTCCTGAGCTGACTCAGTTCGTTCTCCACACCTCGGG	24	53.8	22361213	F
25225	TGCAGGTTTTGGGGCAAAAGTGGCCTTTTGTATTTTCTGCTGTCCTTTGTCATAGATTGTCTAGTAATAGGCTACTTTAACATTGACAAATGGA	24	7.7	4884441	F
2639	TGCAGGTCGTAGAGTACCACATCGCCTCACCCAGGAGGAGGCACAGGCACTAGGTCAAAGGGCAAGTGTTCCTCAACGGAGGCGCACCTTCACC	24	24.4	8685712	F
26722	TGCAGGAGCAACATCACCCCGTAGGTGGAGGCCATGGTGGGGCCAGGGAGGTGCGGAGGGGCGGTGGGGGTCCCCCCAGGGGCCAGGCGCAGGA	24	9	5962021	F
27207	TGCAGGAAGTCATTTCGAGGACAACACTCATCAGTAGTAGTCAGGCAGCTACTGCAGCACTGGACTGGCCGCAGACTGCAGGGGAAACTCACTC	24	37.2	12652751	F
27905	TGCAGGTGAACACCTTCGACACCCCGCCCTACTACTCCACCTCCTCTGAGAGCTTCAGGAACACAATTGAGGGTGAGTGGGTATCGCTAAAATG	24	37.2	12537666	F
28194	TGCAGGGGAAAGATTTTCATGTTAAAGCGCACCATGGATGCTTACAGGTCCATGTCAGAATAAACAGACAAGCTATAGTACCGGGAGGTACATG	24	46.1	14766982	F
28405	TGCAGGGGCGCTGTTGACATATTTACACTGAACAAAATGATAAACATAACACTTTTTTTTGCTCCCATTTATCATGAGCTGAACTCTAAGATCT	24	53.8	NA	F
28920	TGCAGGGAGAGAATGTTTACGGACCATGTGACAACGCTGTTCTAGGATCATCAATCTCCATTCAATAAGTAACATACCAGAATTATTCCACAAC	24	53.8	19483772	F
29281	TGCAGGTGAGAATAGGCGCACACCGGCGCCTTAGATACAGGTGGTCGTTAGGCGTGTTCTCTCACAATAGAATCGGCAGTTGGTGCTGAAGGTG	24	6.4	3751034	F
29874	TGCAGGCTAGACTAAGTTAGCATAGCGTTCAAGTTGCTGTCCAATACACAAGCTTTGTTAGCCAGCCGGGATAAGAGGATTAAAGTTCCAGTTT	24	37.2	12632681	F
32183	TGCAGGCCGGACCTCCTGATGGAGGCCAACTACCTCCAGTACCTCTGGGACGCGCGGGTCGGCATTGCCACCTCACTCCAGGCCTGCCGGGTCT	24	1.3	2868479	F
3335	TGCAGGCATAACGACCTCACAGCGCCGTAAACGCCCGGTAGGGTCCGGAAAGCGGAAGAAAAGCAAACACGACTGGCTGTTGTTTCCATCACTG	24	19.3	7722608	F
34187	TGCAGGGTAACTGACTGGTGAGTGCTAATTACCCGTCCTGCATGCTTGTGGGGAAATATATATACATTTTGTCACGGCTCTTTGGCAAACTCCT	24	53.8	22306111	F
3423	TGCAGGTGTCGGGGAATTGCACTTCATTGAGGGCATCATGAATTCACAGATGTACTGAGAAATACTGAAAGAGAAGATGCTACCATCTCTCCAC	24	53.8	repetitive	F
34593	TGCAGGGTGCGCCGCAGGGCCCGCTCGTTGGTGCAGTCGAATCTGAACCTGGCGGCCAAAGTGGGGAGGAAGAGGATTACAAGGGATGAGACAG	24	24.4	9687057	F
34977	TGCAGGTAACAATCTAACCAACAGCCCTGTGACCTGGAGGCCTGGGCTGGATACGTCGTTGTCAGTATGCATGGTAGAAATAATATGCGTGCAT	24	20.6	7423165	F
36251	TGCAGGTTGTGTCTGGTCCAGTATGGCTCTAACTAACCCCCTGACCTATCTAACCTTTGACCCCTAACCTAGGGTCAACCCTTCCTTCAGGGTC	24	1.3	1204927	F
36824	TGCAGGTGGACTAAACAGAAATATATATGCTGTATCCAAAGCATAATGAAACATGTCCCCCACTTTATTTTATTTACTGTGACTATATTCTGCA	24	52.5	18697097	F
36964	TGCAGGCCACACTGCTGTCAAAACCTGGGCAGTTGTCCGATAAAAAGCAGTTGGACATACGTGCGCACGCACGCACGCACCCACACACACACAC	24	20.6	7540940	F
5798	TGCAGGGAGAGAGACAGTGTGAGCTGAATGTCACAACTGCGACTGTCATAAAAAAAAAGCAGAGAAAAAAAAACACAACGCACCTTTGCTCACG	24	48.7	NA	F
6573	TGCAGGCGAGAACGATGGACTCGAGAAAAGAGCTTCCTATTCAGCAGATAGTACAACATTTGAAATGATCGTCTCTGTTCATAGTGATATCTTC	24	53.8	NA	F
7601	TGCAGGAGGACACAGCAGACAGAGAAGAATACGGAGCTTCTTCTGGAAACCAATACCAGAGGAGAAGGTGTGGCACGCACGCACGCACGCACAC	24	0	2824090	F
[truncated: 33 more rows]

## Sheet: Figure_2C_1
#Data file for Figure3C.Number of male and female-specific SNPs from pool-seq in 50 kb non-overlapping windows is plotted along LG 24 of the #reference female genome.
[truncated: 18,546 more rows]

[truncated: 1 more sheets: Figure_2C_2]
