# Supplementary material for: Identification of the master sex determining gene in Northern pike (Esox lucius) reveals restricted sex chromosome differentiation
Source: PLoS Genet. 2019 Aug 22;15(8):e1008013. doi: 10.1371/journal.pgen.1008013 (PMC6726246; doi:10.1371/journal.pgen.1008013)
Supplement: S2 Numerical_Data — The log10 of the expression of mRNA of amha and amhby measured with qPCR at 54, 75, 100, and 125 days post fertilization in male and female trunks of E. lucius. (XLSX) [file pgen.1008013.s019.xlsx]

## Sheet: Figure_3A
#The log10 of the expression of mRNA of amha measured with qPCR at 54, 75, 100, and 125 days post fertilization in male and female trunks of E. lucius.
Well	Sample Name	Target Name	Time point	Sex	Quantity	Geometric mean of reference genes	Relative expression
E3	100dpf-1	AMH2	100	M	0.0854144	0.026734	3.19497
F4	100dpf-10	AMH2	100	F	0.000324732	0.000770578	0.421414
F3	100dpf-2	AMH2	100	F	0.00141122	0.0757924	0.0186195
G3	100dpf-3	AMH2	100	M	0.301302	0.0508622	5.9239
H3	100dpf-4	AMH2	100	M	0.425691	0.587694	0.724342
A4	100dpf-5	AMH2	100	M	0.0125936	0.110111	0.114372
B4	100dpf-6	AMH2	100	M	0.00298826	0.00649658	0.459974
C4	100dpf-7	AMH2	100	M	0.00123152	0.00104834	1.17473
D4	100dpf-8	AMH2	100	F	0.000245134	0.0890446	0.00275293
E4	100dpf-9	AMH2	100	F	0.000789395	0.00207119	0.38113
G4	125dpf-1	AMH2	125	F	6.73296e-05	2.73714e-07	245.985
F5	125dpf-11	AMH2	125	M	0.0109441	9.06567e-06	1207.2
G5	125dpf-12	AMH2	125	F	0.00201372	6.58992e-05	30.5576
H5	125dpf-13	AMH2	125	M	0.122899	0.000750873	163.675
H4	125dpf-2	AMH2	125	F	0.031232	7.15702e-06	4363.82
A5	125dpf-4	AMH2	125	M	0.102704	0.000535476	191.8
B5	125dpf-5	AMH2	125	M	0.0385418	9.23817e-06	4172.02
C5	125dpf-6	AMH2	125	M	0.00294203	5.90421e-06	498.294
D5	125dpf-7	AMH2	125	M	0.00548748	2.32554e-06	2359.66
E5	125dpf-9	AMH2	125	F	0.000557111	2.25838e-07	2466.86
A1	54dpf-1	AMH2	54	M	0.0133422	5.16726	0.00258207
B2	54dpf-10	AMH2	54	M	0.00131621	0.0759165	0.0173376
B1	54dpf-2	AMH2	54	F	0.00044167	0.119176	0.00370603
C1	54dpf-3	AMH2	54	M	0.00146081	0.180225	0.00810551
D1	54dpf-4	AMH2	54	M	0.000210153	0.0911206	0.00230632
E1	54dpf-5	AMH2	54	F	0.00112247	0.260533	0.00430838
F1	54dpf-6	AMH2	54	M	0.000786207	3.82207	0.000205702
G1	54dpf-7	AMH2	54	M	0.000109478	0.0683064	0.00160275
H1	54dpf-8	AMH2	54	M	0.000303515	7.02837	4.31843e-05
A2	54dpf-9	AMH2	54	F	0.000623901	0.116972	0.00533378
C2	75dpf-1	AMH2	75	M	0.0082529	0.0208607	0.39562
D3	75dpf-10	AMH2	75	F	0.00184202	0.000405606	4.54141
D2	75dpf-2	AMH2	75	F	0.00186399	0.0637965	0.0292178
E2	75dpf-3	AMH2	75	M	0.000332316	0.0582738	0.00570266
F2	75dpf-4	AMH2	75	M	0.000586371	0.118993	0.00492777
G2	75dpf-5	AMH2	75	M	0.00109373	0.302432	0.00361646
H2	75dpf-6	AMH2	75	F	0.000299431	0.116071	0.00257973
A3	75dpf-7	AMH2	75	F	0.000417286	0.0105851	0.0394221
B3	75dpf-8	AMH2	75	M	0.000547544	0.0154042	0.035545
C3	75dpf-9	AMH2	75	M	0.00193198	0.00289374	0.667642

## Sheet: Figure_3B
#The log10 of the expression of mRNA of amhby were measured with qPCR at 54, 75, 100, and 125 days post fertilization in male and female trunks of E. lucius.
Well	Sample Name	Target Name	Quantity	Geometric mean 6 genes	Relative expression	Time point	Sex
E3	100dpf-1	AMHbY	0.632552	0.0546289	11.5791	100	M
F4	100dpf-10	AMHbY	0.000224027	0.00681391	0.0328779	100	F
F3	100dpf-2	AMHbY	0.00594058	0.126455	0.046978	100	F
G3	100dpf-3	AMHbY	0.200711	0.0296446	6.7706	100	M
H3	100dpf-4	AMHbY	0.549356	0.165635	3.31666	100	M
A4	100dpf-5	AMHbY	0.115533	0.0541438	2.13381	100	M
B4	100dpf-6	AMHbY	0.919908	0.0266075	34.5733	100	M
C4	100dpf-7	AMHbY	0.258031	0.00655578	39.3594	100	M
D4	100dpf-8	AMHbY	0	0.0609182	0	100	F
E4	100dpf-9	AMHbY	0	0.0133968	0	100	F
G4	125dpf-1	AMHbY	0	6.09e-06	0	125	F
F5	125dpf-11	AMHbY	3.87261e-05	3.94e-05	98.3361	125	M
G5	125dpf-12	AMHbY	0	0.000571915	0	125	F
H5	125dpf-13	AMHbY	0.146298	0.00271962	53.7935	125	M
A5	125dpf-4	AMHbY	0.0181976	0.000634322	28.6883	125	M
B5	125dpf-5	AMHbY	0.00165071	3.04e-05	54.2831	125	M
C5	125dpf-6	AMHbY	0.000803514	1.82e-05	44.2191	125	M
D5	125dpf-7	AMHbY	0.00332331	1.99e-05	167.013	125	M
E5	125dpf-9	AMHbY	0	6.94e-06	0	125	F
A1	54dpf-1	AMHbY	0.00467607	0.494478	0.00945657	54	M
B2	54dpf-10	AMHbY	0.331146	0.120993	2.7369	54	M
B1	54dpf-2	AMHbY	0.000431248	0.10212	0.00422297	54	F
C1	54dpf-3	AMHbY	0.251169	0.148816	1.68778	54	M
D1	54dpf-4	AMHbY	0.0286035	0.068919	0.41503	54	M
E1	54dpf-5	AMHbY	0	0.192473	0	54	F
F1	54dpf-6	AMHbY	0.0830146	0.621663	0.133536	54	M
G1	54dpf-7	AMHbY	0.0254208	0.0496808	0.511684	54	M
H1	54dpf-8	AMHbY	0.0347917	0.722872	0.0481298	54	M
A2	54dpf-9	AMHbY	0.00038498	0.100747	0.00382124	54	F
C2	75dpf-1	AMHbY	0.0108127	0.0277772	0.389268	75	M
D3	75dpf-10	AMHbY	7.32e-05	0.00322762	0.02267	75	F
D2	75dpf-2	AMHbY	0.000207029	0.0570494	0.00362895	75	F
E2	75dpf-3	AMHbY	0.11054	0.070197	1.57472	75	M
F2	75dpf-4	AMHbY	0.0937193	0.106234	0.882198	75	M
G2	75dpf-5	AMHbY	0.059019	0.166361	0.354765	75	M
H2	75dpf-6	AMHbY	0	0.0873769	0	75	F
A3	75dpf-7	AMHbY	0	0.0154685	0	75	F
B3	75dpf-8	AMHbY	0.118534	0.0400072	2.96281	75	M
C3	75dpf-9	AMHbY	0.0520206	0.00707774	7.3499	75	M
