# Supplementary material for: Identification of the master sex determining gene in Northern pike (Esox lucius) reveals restricted sex chromosome differentiation
Source: PLoS Genet. 2019 Aug 22;15(8):e1008013. doi: 10.1371/journal.pgen.1008013 (PMC6726246; doi:10.1371/journal.pgen.1008013)
Supplement: S3 Numerical_Data — Raw read count and normalized read count for amha and amhby in 10 adult tissue RNA-Seq libraries from Esox lucius. Data was obtained from the Phylofish database (http://phylofish.sigenae.org/) and was normalized by reads per kilobase of sequence per million reads for each transcript in each library for each gene. (XLSX) [file pgen.1008013.s020.xlsx]

## Sheet: Figure_S1
#Data file for Figure S1. Raw read count and normalzied read count for amha, amhby and amhrII in 10 adult tissue RNA-Seq libaries from Esox lucius. . Data was obtained from the Phylofish database (http://phylofish.sigenae.org/) and was normalized by reads per kilobase of sequence per million reads for each transcript in each library for each gene.
Tissue	Read count for amha	Read count for amhrII	Read count for amhby	library_depth	rpkm_amha	rpkm_amhrII	rpkm_amhby
Ovary	488	70	0	40103680	5.27	0.76	0.00
Testis	18926	3894	796	69201512	204.39	42.05	8.60
Brain	20	2	0	90316846	0.22	0.02	0.00
Gill	20	0	0	67698346	0.22	0.00	0.00
Heart	42	0	0	119526094	0.45	0.00	0.00
Muscle	64	0	0	60086582	0.69	0.00	0.00
Liver	26	0	0	106281742	0.28	0.00	0.00
Kidney	4	0	0	59582004	0.04	0.00	0.00
Bones	38	2	0	38323872	0.41	0.02	0.00
Intestine	16	2	0	56101408	0.17	0.02	0.00
