# Supplementary material for: Identification of the master sex determining gene in Northern pike (Esox lucius) reveals restricted sex chromosome differentiation
Source: PLoS Genet. 2019 Aug 22;15(8):e1008013. doi: 10.1371/journal.pgen.1008013 (PMC6726246; doi:10.1371/journal.pgen.1008013)
Supplement: S4 Numerical_Data — Number and density of transposon TC1-like in each of the linkage group and unplaced scaffolds in the genome of Esox lucius. (XLSX) [file pgen.1008013.s021.xlsx]

## Sheet: Figure_S2
#Data file for FigureS2. Density of transposon TC1-like in each of the linkage group and unplaced scaffolds in the genome of Esox lucius.
Chromosome	Count_of_hits	Chromosme length		Density
LG1	8		40371802	1.98158E-07
LG2	8		36854581	2.17069E-07
LG3	6		29826154	2.01166E-07
LG4	6		26943076	2.22692E-07
LG5	6		33107657	1.81227E-07
LG6	6		28932462	2.0738E-07
LG7	16		46052510	3.47429E-07
LG8	10		32939842	3.03584E-07
LG9	4		20775306	1.92536E-07
LG10	8		26897606	2.97424E-07
LG11	20		44859740	4.45834E-07
LG12	11		35272727	3.11856E-07
LG13	19		36369518	5.22416E-07
LG14	11		34043612	3.23115E-07
LG15	11		32003092	3.43717E-07
LG16	17		32734063	5.19337E-07
LG17	25		38925024	6.4226E-07
LG18	7		26030928	2.68911E-07
LG19	8		39684913	2.01588E-07
LG20	19		42629069	4.45705E-07
LG21	5		24691485	2.02499E-07
LG22	4		20609816	1.94082E-07
LG23	10		23871453	4.1891E-07
LG24	3		22381654	1.34038E-07
LG25	5		19657286	2.54359E-07
unplaced scaffold	60		108015182	5.55477E-07
