# Supplementary material for: Identification of the master sex determining gene in Northern pike (Esox lucius) reveals restricted sex chromosome differentiation
Source: PLoS Genet. 2019 Aug 22;15(8):e1008013. doi: 10.1371/journal.pgen.1008013 (PMC6726246; doi:10.1371/journal.pgen.1008013)
Supplement: S5 Numerical_Data — Sex bias in offspring, defined as the difference between the proportion of male offspring and the proportion of female offspring in which a marker is present, is plotted against genomic position of LG24 for all RADSex markers aligned to this chromosome. (XLSX) [file pgen.1008013.s022.xlsx]

## Sheet: Figure_S5
#Data file for Figure S5.Sex bias in offspring, defined as the difference between the proportion of male offspring and the proportion of female offspring in which a marker is present, is plotted against genomic position of LG24 for all RADSex markers aligned to this chromosome.
Sequence	Contig	Position	SexBias	P	Signif	Origin
1975249	CM015596.1	24299095	0.0238096	1	False	Both
1975582	CM015590.1	42496398	0	1	False	Both
1975636	CM015584.1	22855081	0	1	False	Both
1975647	CM015586.1	2484460	0	1	False	Both
1975801	CM015590.1	45942014	0	1	False	Both
1975965	CM015587.1	8133375	0	1	False	Both
1975969	CM015589.1	8991510	0	1	False	Both
1976331	CM015580.1	34984208	0	1	False	Both
1976458	CM015590.1	40242121	0	1	False	Both
1976730	CM015583.1	9572748	0	1	False	Both
1977359	CM015592.1	45944469	0	1	False	Both
1978395	CM015580.1	43475571	0	1	False	Both
1978411	CM015584.1	2537095	0	1	False	Both
1978611	CM015597.1	15452222	0	1	False	Both
1978841	CM015591.1	16410746	0	1	False	Both
1978869	CM015574.1	8576130	0.0112782	1	False	Paternal
1979094	CM015577.1	34867256	0	1	False	Paternal
1979191	CM015578.1	26106483	0	1	False	Both
1979694	CM015581.1	8282377	0	1	False	Both
1980064	CM015589.1	11275451	0	1	False	Both
1980117	CM015580.1	27344613	0	1	False	Both
1980298	CM015590.1	19367405	0	1	False	Both
1980493	CM015585.1	25316940	0	1	False	Both
1980878	CM015581.1	14573205	0	1	False	Both
1981573	CM015579.1	7905862	0	1	False	Both
1981975	CM015579.1	18370480	0	1	False	Both
1982261	CM015592.1	28212033	-0.00125313	1	False	Both
1982265	CM015578.1	32451000	0	1	False	Both
1982691	CM015597.1	2371969	-0.873434	2.9643e-14	True	Paternal
1982806	CM015588.1	11261739	0	1	False	Both
1983162	CM015585.1	11237957	0	1	False	Both
1983299	CM015597.1	1389879	0.97619	1e-16	True	Paternal
1983611	CM015591.1	23080561	0	1	False	Both
1983792	CM015581.1	11412510	0	1	False	Both
1984059	CM015591.1	15095058	0.0175439	1	False	Paternal
1984192	CM015597.1	23190443	0	1	False	Both
1984212	CM015590.1	34459219	0	1	False	Both
1985271	CM015581.1	31937729	0	1	False	Both
1985316	CM015576.1	13587062	0	1	False	Both
1985393	CM015593.1	41794541	0.0238096	1	False	Both
1985609	CM015596.1	16185447	0	1	False	Both
1986031	CM015581.1	24330472	0	1	False	Both
1986263	CM015586.1	31444484	-0.0526316	0.80523	False	Paternal
1986494	CM015582.1	26489464	0	1	False	Both
1986555	SAXP01000235.1	19334	-0.0263158	0.959821	False	Both
1986775	CM015593.1	11982767	0	1	False	Both
1987507	CM015586.1	33551701	0	1	False	Both
1987722	CM015580.1	2081472	0	1	False	Both
1988105	CM015586.1	29031452	0	1	False	Maternal
1988130	CM015574.1	4895579	0	1	False	Both
1988222	CM015588.1	14987915	0	1	False	Both
1988309	CM015595.1	14492692	0	1	False	Both
1988401	CM015580.1	43342609	-0.00250626	1	False	Maternal
1988736	CM015587.1	4313783	0	1	False	Both
1989074	CM015580.1	42378940	0	1	False	Both
1989211	CM015576.1	3940095	0	1	False	Both
1989453	CM015585.1	30904773	-0.0300752	0.961034	False	Both
1989910	CM015585.1	4791596	0	1	False	Paternal
1989911	CM015589.1	10869657	0	1	False	Both
1990176	CM015587.1	26238774	0	1	False	Both
1990229	CM015598.1	7116910	0	1	False	Both
1991041	CM015583.1	2809140	0	1	False	Both
1991545	CM015579.1	14749019	-0.0914786	0.421323	False	Both
1991638	CM015576.1	24671081	0	1	False	Both
1993074	CM015580.1	3895107	-0.0776942	0.598554	False	Both
1993212	CM015591.1	10868429	0	1	False	Both
1993445	CM015593.1	32430008	0	1	False	Both
1993930	CM015585.1	14091315	0	1	False	Both
1994403	CM015585.1	24050175	0.0538847	0.752992	False	Both
1995524	CM015588.1	27173404	0	1	False	Both
1995727	CM015587.1	10656025	0	1	False	Both
1996008	CM015579.1	2941550	0	1	False	Both
1996291	CM015591.1	27110638	0	1	False	Both
1996312	CM015575.1	11763232	0	1	False	Both
1996642	CM015592.1	38418744	0	1	False	Both
1997402	CM015575.1	21217137	0.213033	0.0828791	False	Paternal
1997765	CM015575.1	35515807	0	1	False	Both
1997884	CM015596.1	19786980	0	1	False	Both
1997969	CM015590.1	43822361	0	1	False	Both
1998347	CM015584.1	43021103	0.0802005	0.5381	False	Both
1998644	CM015582.1	4657260	0	1	False	Both
1998981	CM015575.1	23194429	0	1	False	Both
1999250	CM015574.1	15515179	0	1	False	Both
1999275	CM015578.1	17189329	0	1	False	Both
1999665	CM015574.1	24367743	0	1	False	Both
2000790	CM015593.1	14948348	0	1	False	Both
2001114	CM015592.1	40774680	0	1	False	Both
2001144	CM015584.1	24607664	0	1	False	Both
2001505	CM015581.1	27887575	0	1	False	Both
2002012	CM015595.1	18148974	0.0513785	0.782388	False	Both
2002211	CM015591.1	13289379	0	1	False	Both
2002762	CM015586.1	33232391	0	1	False	Both
2002809	CM015576.1	2691150	-0.115288	0.398161	False	Paternal
2003483	CM015579.1	19876818	0	1	False	Both
2003586	CM015588.1	10705035	0.0300752	0.955364	False	Paternal
2003838	CM015586.1	9026961	0.0814536	0.611644	False	Paternal
2003843	CM015582.1	6614156	-0.0263158	0.959821	False	Maternal
2004121	CM015575.1	34958471	0	1	False	Both
2004765	CM015578.1	7436249	0	1	False	Both
2005272	CM015582.1	17193953	0	1	False	Both
2005683	CM015593.1	10310153	0	1	False	Both
2005956	CM015588.1	10536267	0.0451128	0.857143	False	Paternal
2006549	CM015575.1	33630111	0	1	False	Both
2006566	CM015576.1	25106136	0	1	False	Both
2006600	CM015590.1	10887178	0	1	False	Both
2006731	CM015593.1	45550579	0	1	False	Both
2006986	CM015577.1	15536334	-0.0839599	0.593078	False	Maternal
2007722	CM015591.1	25795765	0	1	False	Both
2007868	CM015595.1	7156027	0	1	False	Both
2008018	CM015593.1	33658522	0	1	False	Both
2008693	CM015580.1	24575733	0	1	False	Both
2009282	CM015574.1	15144440	0	1	False	Both
2009354	CM015578.1	18545280	0	1	False	Both
2009693	CM015574.1	37607275	0	1	False	Both
2010395	CM015586.1	22731532	0	1	False	Both
2010571	CM015594.1	22819990	0.199248	0.0770232	False	Paternal
2010813	CM015594.1	10184714	0.0714286	0.677878	False	Paternal
2010822	CM015592.1	17502675	0	1	False	Both
2011024	CM015586.1	23212301	-0.0739348	0.662317	False	Maternal
2011298	CM015587.1	14404400	-0.0263158	0.959821	False	Both
2011393	CM015580.1	41805445	0	1	False	Both
2012025	CM015592.1	16633029	0	1	False	Both
2012184	CM015588.1	1388698	0	1	False	Both
2012513	CM015590.1	5870377	0.00626564	1	False	Both
2012622	CM015584.1	38058197	-0.0263158	0.959821	False	Maternal
2012731	CM015589.1	12254876	0	1	False	Both
2012878	CM015578.1	35611099	0	1	False	Both
2013031	CM015592.1	33714880	0	1	False	Both
2013959	CM015594.1	10111220	0	1	False	Both
2014561	CM015591.1	25342169	0	1	False	Both
2014630	CM015589.1	5019959	0	1	False	Both
2014790	CM015576.1	13203724	0	1	False	Both
2014984	CM015574.1	21033794	0	1	False	Both
2015449	CM015582.1	21494040	-0.0263158	0.959821	False	Maternal
2015669	CM015580.1	41736253	0	1	False	Both
2015788	CM015580.1	44905502	-0.226817	0.0714114	False	Paternal
2015936	CM015593.1	26490826	0	1	False	Both
2016056	CM015593.1	13938383	0	1	False	Both
2016323	CM015594.1	24992175	0	1	False	Both
2016469	CM015585.1	22191213	0	1	False	Both
2016563	CM015595.1	15923442	0	1	False	Both
2017265	CM015582.1	7942765	0	1	False	Both
2017617	CM015595.1	348405	0	1	False	Both
2018021	CM015592.1	21556942	0	1	False	Both
2018062	CM015576.1	3675791	-0.0263158	0.959821	False	Maternal
2019065	CM015584.1	40854387	-0.205514	0.105209	False	Maternal
2019427	CM015598.1	13835633	0	1	False	Both
2019678	CM015574.1	8227351	0	1	False	Both
2019781	CM015595.1	12098568	0	1	False	Both
2020604	CM015588.1	14527529	0	1	False	Both
2020933	CM015597.1	23851297	0.0902255	0.552439	False	Paternal
2021635	CM015588.1	30640171	0	1	False	Both
2021970	CM015580.1	29411406	0	1	False	Both
2022003	CM015579.1	6700882	0	1	False	Both
2022156	CM015592.1	864602	0	1	False	Both
2022598	CM015577.1	4541690	0	1	False	Both
2022632	CM015595.1	15066113	0.166667	0.198867	False	Paternal
2022676	CM015586.1	5965069	0	1	False	Both
2022709	CM015596.1	13012045	0	1	False	Both
2023017	CM015586.1	6286322	0	1	False	Both
2023330	CM015579.1	15022203	-0.117794	0.275682	False	Both
2023373	CM015581.1	26072445	0	1	False	Both
2024156	CM015586.1	8238582	0	1	False	Both
2024727	CM015596.1	7814464	0	1	False	Both
2025445	CM015590.1	23192292	0	1	False	Both
2026273	CM015589.1	17964179	0	1	False	Both
2026283	CM015584.1	27740131	0	1	False	Both
2026944	CM015582.1	11859206	0	1	False	Both
2027374	CM015587.1	10333592	0	1	False	Both
2027493	CM015574.1	13015287	0	1	False	Both
2027517	CM015589.1	19132826	-0.129073	0.351463	False	Paternal
2028148	CM015589.1	12445493	0	1	False	Both
2028474	CM015576.1	9392115	0	1	False	Both
2028482	CM015592.1	29828240	0	1	False	Both
2029278	CM015586.1	11028556	0	1	False	Both
2029561	CM015588.1	35729442	0	1	False	Both
2029791	CM015587.1	17126534	0	1	False	Both
2029804	CM015587.1	9097730	0	1	False	Both
2030932	CM015594.1	13789660	0	1	False	Both
2032778	CM015590.1	3419577	0.0275689	0.978613	False	Both
2032850	CM015575.1	14132485	0	1	False	Both
2033106	CM015588.1	7232382	0	1	False	Both
2033315	CM015587.1	23242408	0	1	False	Both
2033926	CM015577.1	3209254	0.102757	0.487106	False	Maternal
2034008	CM015596.1	23037196	0	1	False	Both
2034194	CM015580.1	35328912	0	1	False	Both
2034386	CM015592.1	46267768	0	1	False	Both
2035308	CM015574.1	26476887	0	1	False	Both
2035496	CM015584.1	24171604	0	1	False	Both
2035602	CM015593.1	22549470	0	1	False	Both
2037511	CM015586.1	20506576	0	1	False	Both
2037935	CM015574.1	14495147	0	1	False	Both
2038173	CM015584.1	11775345	0	1	False	Both
2038247	CM015583.1	5640063	0	1	False	Both
2038315	CM015578.1	18421236	0.056391	0.762737	False	Paternal
2038442	CM015595.1	9812622	0	1	False	Both
2038547	CM015583.1	22028716	0.0238096	1	False	Paternal
2038639	CM015588.1	4176349	0.0689223	0.692917	False	Paternal
2038705	CM015593.1	31872012	0	1	False	Both
2038726	CM015578.1	9830709	0	1	False	Both
2039223	CM015588.1	11497731	0	1	False	Both
2039817	CM015593.1	8313198	0	1	False	Both
2039918	CM015589.1	10812496	-0.0137845	1	False	Maternal
2040333	CM015587.1	35554301	0	1	False	Both
2040738	CM015576.1	15176057	-0.00250626	1	False	Paternal
2041454	CM015586.1	27623217	0	1	False	Both
2041543	CM015575.1	7516002	-0.220551	0.0290434	False	Both
2041608	CM015584.1	14551972	0	1	False	Both
2041697	CM015574.1	25632633	0	1	False	Both
2041824	CM015584.1	31153901	0	1	False	Both
2042117	CM015586.1	25165569	0	1	False	Both
2042496	CM015586.1	31187606	-0.0739348	0.662317	False	Maternal
2042619	CM015581.1	20641575	0	1	False	Both
2044052	CM015574.1	15155352	0	1	False	Both
2044468	CM015581.1	1876906	-0.14787	0.272021	False	Maternal
2044800	CM015574.1	13621199	0	1	False	Both
2045316	CM015586.1	33119477	0	1	False	Both
2045512	CM015585.1	13627112	-0.110276	0.437211	False	Maternal
2045650	CM015592.1	133846	-0.12406	0.376357	False	Paternal
2045695	CM015594.1	23451890	0	1	False	Both
2045869	CM015586.1	22425780	0	1	False	Both
2045993	CM015586.1	18267132	0	1	False	Both
2046060	CM015591.1	8628260	0	1	False	Both
2046480	CM015577.1	4132544	-0.0789474	0.629297	False	Maternal
2046724	CM015588.1	19090711	0.0238096	1	False	Paternal
2046883	CM015584.1	5757178	0	1	False	Both
2046885	CM015577.1	17587466	0	1	False	Both
2047148	CM015593.1	29719879	0	1	False	Both
2047267	CM015593.1	31383253	0	1	False	Both
2048061	CM015590.1	32638196	0	1	False	Both
2048218	CM015584.1	15903358	0	1	False	Both
2048279	CM015596.1	20486812	0	1	False	Both
2048377	CM015582.1	20202765	0	1	False	Both
2048668	CM015575.1	25489510	0.213033	0.0828791	False	Paternal
2049305	CM015579.1	2574778	0	1	False	Both
2049448	CM015587.1	28717894	0	1	False	Both
2049617	CM015574.1	30402015	0	1	False	Both
2049737	CM015575.1	21169706	-0.151629	0.198853	False	Both
2050394	CM015578.1	19768882	-0.00125313	1	False	Both
2050504	CM015579.1	2941460	0	1	False	Both
2050695	CM015596.1	5141665	0	1	False	Both
2050885	CM015580.1	35452519	0	1	False	Both
2051389	CM015582.1	16190437	0.119048	0.397434	False	Paternal
2051543	CM015591.1	592610	0	1	False	Paternal
2051861	CM015595.1	10027954	0.0977444	0.515637	False	Maternal
2052049	CM015587.1	25588027	0	1	False	Both
2052078	CM015597.1	19575213	0	1	False	Both
2052401	CM015574.1	8413426	0	1	False	Both
2052562	CM015577.1	9143323	0	1	False	Both
2052609	CM015578.1	13195697	0	1	False	Both
2052637	CM015586.1	34113725	0	1	False	Both
2053062	CM015585.1	12950736	0	1	False	Both
2053514	CM015587.1	30387701	0	1	False	Both
2053588	CM015590.1	7006294	0	1	False	Both
2053598	CM015581.1	620972	0.0300752	0.955364	False	Maternal
2053686	CM015594.1	6218137	0	1	False	Both
2053811	CM015593.1	36308934	0	1	False	Both
2053959	CM015587.1	12467543	0	1	False	Both
2054082	CM015577.1	19042662	0	1	False	Both
2054722	CM015580.1	41006645	0	1	False	Both
2054729	CM015581.1	14793940	0	1	False	Both
2055450	CM015588.1	16565409	0	1	False	Both
2055950	CM015591.1	25342169	-0.0714286	0.677878	False	Paternal
2056187	CM015584.1	16016538	0	1	False	Both
2056223	CM015575.1	16153806	0	1	False	Both
2056231	CM015586.1	30668361	-0.0739348	0.662317	False	Maternal
2056234	CM015582.1	14770817	0	1	False	Both
2056659	CM015577.1	2286035	0	1	False	Both
2056938	CM015576.1	29944657	0	1	False	Both
2057209	CM015592.1	12403166	0.206767	0.0375867	False	Both
2057215	CM015578.1	18626940	-0.105263	0.471496	False	Maternal
2057294	CM015576.1	33124695	0	1	False	Both
2058054	CM015576.1	33022128	0	1	False	Both
2058734	CM015578.1	30258137	0	1	False	Both
2058992	CM015580.1	41470505	0	1	False	Both
2059172	CM015591.1	25296646	0	1	False	Both
2059914	CM015581.1	14945690	0	1	False	Both
2060030	CM015586.1	5580586	0	1	False	Both
2060315	CM015574.1	11390981	0	1	False	Both
2060340	CM015575.1	24497462	0	1	False	Both
2060716	CM015584.1	35934884	0	1	False	Both
2061479	CM015580.1	28802030	0	1	False	Both
2061536	CM015588.1	6800254	0	1	False	Both
2061783	CM015597.1	876338	-0.449875	8.24256e-06	False	Both
2062309	CM015577.1	3809431	0	1	False	Both
2063368	CM015576.1	17147018	0	1	False	Both
2064071	CM015576.1	8778788	0	1	False	Both
2065032	CM015578.1	6760363	0.0739349	0.662317	False	Paternal
2065166	CM015592.1	26428471	0.197995	0.121923	False	Paternal
2065454	CM015584.1	9854197	0.245614	0.047689	False	Paternal
2065485	CM015587.1	12328031	-0.0363409	0.917645	False	Paternal
2065931	CM015577.1	15176465	0	1	False	Both
2065988	CM015583.1	21825664	0	1	False	Both
2065992	CM015574.1	13514722	0	1	False	Both
2066657	CM015580.1	1671523	0	1	False	Both
2066788	CM015585.1	31004235	0	1	False	Both
2067168	CM015577.1	17716898	0	1	False	Both
2067216	CM015579.1	23790192	0	1	False	Both
2067669	CM015597.1	9032413	0	1	False	Both
2067880	CM015594.1	11042811	0	1	False	Both
2069635	CM015586.1	2201959	0	1	False	Both
2069668	CM015581.1	6898157	0	1	False	Both
2069863	CM015582.1	2888708	0	1	False	Both
2070891	CM015576.1	13358330	0	1	False	Both
2071052	CM015580.1	32522167	0	1	False	Both
2071133	CM015593.1	907179	0	1	False	Both
2071426	CM015597.1	14634381	-0.0438596	0.829687	False	Both
2072096	CM015584.1	2271928	0	1	False	Both
2072185	CM015575.1	6663463	0	1	False	Both
2072897	CM015598.1	317434	0.0513785	0.782388	False	Both
2073025	CM015576.1	36393111	0	1	False	Both
2073897	CM015581.1	4488927	0	1	False	Both
2073974	CM015589.1	85367	0	1	False	Both
2074184	CM015575.1	3279222	0	1	False	Both
2074235	CM015597.1	24410488	0	1	False	Both
2074467	CM015592.1	28619511	0	1	False	Both
2074469	CM015594.1	16104642	0	1	False	Both
2074498	CM015584.1	2330916	0.0927318	0.540927	False	Paternal
2074757	CM015575.1	13880884	0	1	False	Both
2074861	CM015581.1	6058019	0	1	False	Paternal
2075461	CM015583.1	1544616	0	1	False	Both
2075841	CM015595.1	7412782	0	1	False	Both
2075994	CM015595.1	12144668	0	1	False	Both
2076174	CM015574.1	25617366	0	1	False	Both
2076367	CM015581.1	1621624	0.0300752	0.955364	False	Both
2076392	CM015598.1	5331500	-0.0977444	0.515637	False	Maternal
2077472	CM015579.1	8043849	0	1	False	Both
2077744	CM015580.1	19687384	0.0776942	0.573464	False	Paternal
2077920	CM015592.1	32827145	0	1	False	Both
2078268	CM015587.1	9747882	0	1	False	Both
2078558	CM015578.1	10394458	0	1	False	Both
2079422	CM015574.1	12209497	0.0238096	1	False	Paternal
2079598	CM015586.1	12701032	0	1	False	Both
2079848	CM015592.1	5193197	0	1	False	Both
2079930	CM015574.1	14647342	0	1	False	Both
2080607	CM015595.1	10025968	0	1	False	Both
2081622	CM015597.1	18239156	0	1	False	Both
2081778	CM015581.1	34874821	0	1	False	Both
2082031	CM015581.1	24453002	0	1	False	Both
2082060	CM015575.1	7577387	0	1	False	Both
2082712	CM015586.1	26515160	0.0238096	1	False	Paternal
2083524	CM015574.1	6926229	0	1	False	Both
2083648	CM015578.1	7216769	0	1	False	Both
2084159	CM015588.1	13621246	0	1	False	Both
2084247	CM015597.1	18470454	0	1	False	Both
2084353	CM015587.1	31944105	-0.0789474	0.205213	False	Both
2085142	CM015586.1	33223855	0	1	False	Both
2085514	CM015586.1	26890226	0	1	False	Both
2085696	CM015592.1	22735679	0	1	False	Both
2085759	CM015592.1	11093367	-0.0150376	1	False	Maternal
2086275	CM015579.1	5665451	-0.0488722	0.802663	False	Both
2086695	CM015580.1	26637054	-0.0538847	0.776076	False	Both
2086716	CM015595.1	1283313	0.160401	0.217233	False	Paternal
2086770	CM015598.1	4423250	0	1	False	Both
2087362	CM015584.1	32632789	0	1	False	Both
2087376	CM015589.1	2469363	0	1	False	Both
2087569	CM015579.1	15429430	0	1	False	Both
2088056	CM015591.1	25124896	0	1	False	Both
2088333	CM015586.1	31721173	0	1	False	Both
2088451	CM015576.1	136003	0	1	False	Both
2089384	CM015594.1	17789296	0	1	False	Both
2089655	CM015586.1	32662659	0	1	False	Both
2090157	CM015581.1	38160459	0	1	False	Both
2090546	CM015575.1	16063844	0	1	False	Both
2090635	CM015595.1	18054107	0	1	False	Both
2091101	CM015582.1	18710832	0	1	False	Both
2091310	CM015596.1	9421364	0	1	False	Both
2091388	CM015574.1	16747855	-0.0225564	1	False	Both
2092608	CM015578.1	1920404	0	1	False	Both
2092694	CM015595.1	18148884	0	1	False	Both
2092821	CM015586.1	10288045	0	1	False	Both
2093082	CM015590.1	39740541	0.10401	0.388691	False	Paternal
2093895	CM015590.1	30820529	0	1	False	Both
2093936	CM015598.1	7116820	0	1	False	Both
2094191	CM015591.1	21098027	0.0213032	1	False	Paternal
2094870	CM015594.1	23535685	0	1	False	Both
2094876	CM015579.1	26845506	0	1	False	Both
2095135	CM015596.1	3855901	0	1	False	Both
2095284	CM015579.1	28484124	0	1	False	Both
2095324	CM015592.1	2546922	0	1	False	Both
2095825	CM015574.1	4048552	0	1	False	Both
2095938	CM015593.1	10760036	0	1	False	Both
2096226	CM015586.1	14028958	0	1	False	Both
2096366	CM015591.1	23400366	0	1	False	Both
2096706	CM015575.1	25386025	0	1	False	Both
2097479	CM015586.1	32720481	0	1	False	Both
2098503	CM015582.1	9892869	-0.00250626	1	False	Paternal
2098553	CM015592.1	19186138	0	1	False	Both
2098640	CM015587.1	9148412	0	1	False	Both
2099276	CM015586.1	24904131	0.0238096	1	False	Both
2099484	CM015591.1	13977751	0	1	False	Both
2099573	CM015597.1	8901464	0	1	False	Both
2100085	CM015591.1	24752554	0	1	False	Both
2100364	CM015584.1	24724771	0	1	False	Both
2101211	CM015584.1	23824913	0	1	False	Both
2101319	CM015591.1	13970562	0	1	False	Both
2101876	CM015575.1	26423260	0	1	False	Paternal
2102029	CM015582.1	3783689	0	1	False	Both
2102902	CM015584.1	43618616	0	1	False	Both
2102933	CM015577.1	2505683	0	1	False	Both
2102953	CM015577.1	31513218	0	1	False	Both
2103017	CM015589.1	5782052	0	1	False	Both
2103150	CM015597.1	19459027	-0.0438596	0.829687	False	Both
2103295	CM015597.1	10594391	0	1	False	Both
2103974	CM015596.1	8837845	0	1	False	Both
2104130	CM015578.1	2100998	-0.018797	1	False	Paternal
2104505	CM015577.1	16359467	0.0238096	1	False	Paternal
2105204	CM015597.1	17741837	0	1	False	Both
2105354	CM015583.1	2732331	0	1	False	Both
2105493	CM015583.1	15762819	0	1	False	Both
2106333	CM015595.1	25293369	0	1	False	Both
2106852	CM015596.1	12217962	0.0238096	1	False	Paternal
2107259	CM015589.1	28857447	0.0238096	1	False	Both
2107355	CM015588.1	6023120	0	1	False	Both
2107485	CM015585.1	18562205	0.0338346	0.936564	False	Maternal
2107724	CM015590.1	30301013	0	1	False	Both
2107892	CM015575.1	32806239	0.0238095	1	False	Maternal
2107927	CM015583.1	18509943	0.0501253	0.822845	False	Maternal
2107992	CM015593.1	46482375	0	1	False	Both
2108332	CM015578.1	10309786	0	1	False	Both
2108838	CM015580.1	8339779	0	1	False	Both
2108877	CM015577.1	7895841	0	1	False	Both
2109665	CM015584.1	12664193	0	1	False	Both
2109699	CM015579.1	30845569	0	1	False	Both
2110018	CM015587.1	4298791	0	1	False	Both
2110178	CM015596.1	17542918	0	1	False	Both
2110214	CM015589.1	923911	0	1	False	Both
2110526	CM015598.1	14959950	0	1	False	Both
2110722	CM015585.1	1474000	0	1	False	Both
2110988	CM015586.1	29232179	0	1	False	Both
2111190	CM015577.1	26566082	0	1	False	Both
2111640	CM015581.1	11754286	0.0300752	0.955364	False	Both
2112317	CM015577.1	1070046	0	1	False	Both
2112319	CM015584.1	38495350	0	1	False	Both
2113353	CM015590.1	35435698	0	1	False	Both
2114519	CM015594.1	17343697	0	1	False	Both
2114594	CM015590.1	13930113	0	1	False	Both
2114743	CM015590.1	33120305	0	1	False	Both
2114832	CM015579.1	29180161	0	1	False	Both
2114908	CM015594.1	16071813	0	1	False	Both
2114955	CM015590.1	20830695	-0.0501253	0.822845	False	Paternal
2115093	CM015590.1	31769570	0	1	False	Both
2115216	CM015579.1	8105544	0	1	False	Both
2115514	CM015578.1	18548339	0	1	False	Both
2115532	CM015583.1	10169115	0	1	False	Both
2115868	CM015587.1	21874927	0.047619	0.518726	False	Paternal
2116008	CM015595.1	10214990	0	1	False	Both
2116023	CM015579.1	20416035	0	1	False	Both
2116236	CM015590.1	9315443	0	1	False	Both
2116575	CM015579.1	22202768	0	1	False	Both
2117235	CM015593.1	2170251	0	1	False	Both
2117391	CM015582.1	15135473	0	1	False	Both
2117407	CM015575.1	1027768	-0.0263158	0.959821	False	Maternal
2117590	CM015592.1	31141014	0	1	False	Both
2117845	CM015588.1	12800430	0	1	False	Both
2117932	CM015596.1	6135104	0	1	False	Both
2117977	CM015583.1	18425849	0	1	False	Both
2118513	CM015578.1	15094318	-0.179198	0.167343	False	Maternal
2118535	CM015580.1	21911410	0	1	False	Both
2118892	CM015593.1	37541059	0.12406	0.376357	False	Paternal
2119154	CM015591.1	14253284	0	1	False	Both
2119328	CM015591.1	26432214	0	1	False	Both
2119386	CM015583.1	15114374	0.0213032	1	False	Paternal
2119864	CM015589.1	6850470	0	1	False	Both
2119938	CM015590.1	32420969	0	1	False	Both
2119955	CM015584.1	32970746	0.0238096	1	False	Paternal
2120297	CM015589.1	6850560	0	1	False	Both
2120308	CM015581.1	34726897	0	1	False	Both
2120666	CM015591.1	27514733	0	1	False	Both
2120836	CM015583.1	5391772	0	1	False	Both
2121846	CM015575.1	20116071	0.182957	0.0634443	False	Both
2122586	CM015585.1	17307865	0	1	False	Both
2122849	CM015580.1	50460069	0	1	False	Both
2123172	CM015593.1	33756556	0	1	False	Both
2123325	CM015579.1	28929267	0	1	False	Both
2123993	CM015582.1	3818157	0	1	False	Both
2124150	CM015575.1	21028380	-0.154135	0.202741	False	Paternal
2124688	CM015589.1	9472042	0	1	False	Both
2124901	CM015581.1	21550608	0	1	False	Both
2125091	CM015595.1	10475582	0	1	False	Both
2125387	CM015585.1	28551026	0	1	False	Both
2125668	CM015575.1	23889367	0	1	False	Both
2125748	CM015585.1	9283367	0	1	False	Both
2125756	CM015586.1	3925442	0.037594	0.865606	False	Paternal
2125934	CM015581.1	32917325	0	1	False	Both
2126104	CM015581.1	9603497	0	1	False	Both
2126208	CM015595.1	348495	0	1	False	Both
2126904	CM015597.1	22650247	0	1	False	Both
2126913	CM015582.1	7354302	0	1	False	Both
2127029	CM015589.1	2389922	0	1	False	Both
2127272	CM015597.1	28385126	0	1	False	Both
2127448	CM015586.1	3792384	0	1	False	Both
2127710	CM015588.1	4192849	0.0689223	0.692917	False	Paternal
2128152	CM015579.1	18456661	0	1	False	Both
2128184	CM015589.1	14374786	0	1	False	Both
2128545	CM015591.1	10828032	0	1	False	Both
2128815	CM015587.1	16028957	0.0388471	0.898089	False	Both
2129271	CM015593.1	27993590	0	1	False	Both
2129909	CM015575.1	19131133	-0.180451	0.129889	False	Paternal
2130108	CM015591.1	11207739	0	1	False	Both
2130190	CM015589.1	25962276	-0.122807	0.295795	False	Both
2130206	CM015596.1	7490918	0	1	False	Both
2130635	CM015578.1	5550019	0.0263158	0.991066	False	Paternal
2130810	CM015579.1	30221125	0	1	False	Both
2131263	CM015580.1	24160891	0	1	False	Both
2131586	CM015575.1	23194519	0.159148	0.104498	False	Both
2131633	CM015584.1	33509820	0	1	False	Both
2131749	CM015576.1	34726471	0	1	False	Both
2131843	CM015590.1	6322244	0.110276	0.437211	False	Paternal
2132058	CM015579.1	12066196	0	1	False	Both
2132226	CM015586.1	25596270	0	1	False	Both
2132397	CM015584.1	12546139	0	1	False	Both
2133381	CM015597.1	24886611	0	1	False	Both
2133829	CM015587.1	5739691	0	1	False	Both
2133988	CM015598.1	9007964	0	1	False	Both
2134368	CM015574.1	29661160	0	1	False	Both
2134803	CM015588.1	15093182	0	1	False	Both
2134844	CM015583.1	12602173	0	1	False	Both
2135049	CM015583.1	2713284	0	1	False	Both
2135445	CM015581.1	9726	0	1	False	Both
2136231	CM015582.1	13925555	0	1	False	Both
2136630	CM015574.1	38383166	0	1	False	Both
2137145	CM015581.1	26929049	0	1	False	Both
2137212	CM015582.1	16357971	0.00501251	1	False	Paternal
2137651	CM015575.1	1068637	0	1	False	Both
2137718	CM015588.1	12913386	0	1	False	Both
2137838	CM015576.1	10481988	0	1	False	Both
2138114	CM015586.1	31916143	0	1	False	Both
2138547	CM015575.1	19194420	-0.154135	0.202741	False	Both
2138895	CM015598.1	10072326	0	1	False	Both
2138954	CM015589.1	6494731	0	1	False	Both
2139036	CM015588.1	15694019	0	1	False	Both
2139050	CM015598.1	10592312	-0.047619	0.840112	False	Maternal
2139120	CM015578.1	17612937	0	1	False	Both
2139302	CM015594.1	7517303	0	1	False	Both
2139814	CM015577.1	14027704	0	1	False	Both
2139929	CM015591.1	6899550	0	1	False	Both
2140410	CM015583.1	26532872	0.0488722	0.809013	False	Both
2141020	CM015580.1	45930190	0	1	False	Both
2141347	CM015580.1	26100531	0	1	False	Both
2142406	CM015597.1	2415864	0	1	False	Both
2142469	CM015577.1	11821212	-0.181704	0.158435	False	Maternal
2143050	CM015594.1	5939584	0	1	False	Both
2143100	CM015575.1	39978703	0	1	False	Both
2143195	CM015592.1	26372672	0	1	False	Both
2143218	CM015576.1	11762336	0	1	False	Both
2143329	CM015592.1	21439045	0	1	False	Both
2143491	CM015578.1	19144327	0	1	False	Both
2144857	CM015582.1	11023471	-0.0263158	0.959821	False	Both
2144953	CM015580.1	44256224	0	1	False	Both
2145652	CM015593.1	34927769	0	1	False	Both
2145749	CM015575.1	31459968	0	1	False	Both
2145873	CM015592.1	33552122	0	1	False	Both
2146211	CM015580.1	41810182	0	1	False	Both
2146626	CM015587.1	3301131	0	1	False	Both
2146647	CM015590.1	4851485	0	1	False	Both
2146673	CM015593.1	10866190	0	1	False	Both
2146833	CM015584.1	49923122	0	1	False	Both
2146985	CM015586.1	10491893	0	1	False	Both
2146999	CM015575.1	2651101	-0.101504	0.437758	False	Both
2147062	CM015595.1	7127027	-0.0927318	0.540927	False	Maternal
2147215	CM015584.1	5453750	0	1	False	Both
2147301	CM015578.1	6285518	0	1	False	Both
2147562	CM015580.1	40849484	0	1	False	Both
2147594	CM015595.1	11062871	0	1	False	Both
2147880	CM015580.1	27679699	0	1	False	Both
2147881	CM015595.1	19473185	0	1	False	Both
2147885	CM015587.1	34636500	0	1	False	Both
2148492	CM015592.1	14714604	0	1	False	Both
2148553	CM015577.1	32258828	0	1	False	Both
2148636	CM015589.1	4266683	0	1	False	Both
2148950	CM015592.1	23494263	0	1	False	Both
2149955	CM015584.1	48383668	0	1	False	Both
2150299	CM015586.1	23046320	0	1	False	Both
2150469	CM015589.1	34403145	0	1	False	Both
2150542	CM015590.1	6904404	-0.0363409	0.917645	False	Maternal
2150545	CM015597.1	2721675	0	1	False	Both
2151125	CM015580.1	34452591	0	1	False	Both
2151729	CM015582.1	4052847	0	1	False	Both
2151755	CM015575.1	14415947	0	1	False	Both
2152540	CM015596.1	21184073	0	1	False	Both
2152707	CM015593.1	10804806	0	1	False	Both
2152720	CM015581.1	14641825	0	1	False	Both
2152738	CM015575.1	21825279	0.182957	0.0634443	False	Paternal
2152741	CM015582.1	9162615	0	1	False	Both
2152755	CM015598.1	10821988	0.0689223	0.692917	False	Paternal
2153591	CM015576.1	23589035	0	1	False	Both
2153841	CM015593.1	35117800	0	1	False	Both
2153917	CM015596.1	1942375	0	1	False	Both
2154286	CM015594.1	6777358	0	1	False	Both
2154353	CM015584.1	49768065	0	1	False	Both
2155061	CM015585.1	13640299	0	1	False	Both
2155224	CM015584.1	14547493	0	1	False	Both
2155520	CM015578.1	25896105	0	1	False	Both
2155531	CM015596.1	9126679	0	1	False	Both
2156189	CM015578.1	3001754	0	1	False	Both
2156436	CM015576.1	10883000	0	1	False	Both
2156957	CM015576.1	11078889	0	1	False	Both
2157280	CM015580.1	17936502	0	1	False	Both
2157559	CM015574.1	4131115	0	1	False	Both
2158204	CM015579.1	21978198	0.0238096	1	False	Both
2158899	CM015587.1	20961313	0	1	False	Both
2159286	CM015596.1	11943363	-0.0714286	0.677878	False	Paternal
2159506	CM015587.1	11271254	0	1	False	Both
2159581	CM015588.1	29989383	0	1	False	Both
2160191	CM015583.1	26022711	0	1	False	Both
2161235	CM015574.1	13894143	-0.0313283	0.955012	False	Paternal
2162173	CM015584.1	25998730	0	1	False	Both
2162777	CM015574.1	2538687	0	1	False	Both
2163059	CM015584.1	11162765	0	1	False	Both
2163087	CM015577.1	9728952	0	1	False	Both
2163695	CM015577.1	5314736	-0.10401	0.435916	False	Both
2164115	CM015581.1	21124950	0	1	False	Both
2164420	CM015580.1	39483456	0	1	False	Both
2164563	CM015577.1	26152169	0	1	False	Both
2164750	CM015579.1	13363180	0	1	False	Both
2164791	CM015593.1	29955194	0	1	False	Both
2164878	CM015575.1	33188712	0	1	False	Both
2166931	CM015577.1	13920027	0	1	False	Both
2167261	CM015587.1	29291635	0	1	False	Both
2167351	CM015583.1	12421054	0	1	False	Both
2167423	CM015591.1	20603951	0	1	False	Both
2167576	CM015574.1	11571296	-0.102757	0.487106	False	Maternal
2167723	CM015575.1	6294260	0	1	False	Both
2167777	CM015592.1	32827055	0	1	False	Both
2167811	CM015591.1	12895439	0	1	False	Both
2168460	CM015591.1	2983858	0	1	False	Both
2169120	CM015584.1	30880744	0	1	False	Both
2169238	CM015584.1	30786538	0	1	False	Both
2169489	CM015584.1	15936893	0	1	False	Both
2169492	CM015582.1	17004886	0	1	False	Both
2169869	CM015583.1	2785596	0	1	False	Both
2170054	CM015583.1	8993244	0	1	False	Both
2170239	CM015580.1	37034102	0	1	False	Both
2170277	CM015585.1	12676196	0	1	False	Both
2170857	CM015597.1	6426464	-0.0263158	0.959821	False	Both
2171006	CM015579.1	29255027	0	1	False	Both
2171187	CM015587.1	7769701	0	1	False	Both
2171229	CM015577.1	14578887	0	1	False	Both
2171413	CM015592.1	3208779	0	1	False	Both
2171910	CM015591.1	22896947	0	1	False	Both
2171981	CM015582.1	5464382	0	1	False	Both
2173411	CM015581.1	5817895	0	1	False	Both
2173455	CM015581.1	2105240	0	1	False	Both
2173784	CM015594.1	13491120	0	1	False	Both
2173969	CM015576.1	27759104	-0.093985	0.43028	False	Paternal
2174100	CM015584.1	20062580	0	1	False	Both
2174581	CM015591.1	10153744	0	1	False	Both
2174616	CM015575.1	23113557	0	1	False	Both
2174674	CM015584.1	31948630	0	1	False	Both
2174899	CM015583.1	1617223	0	1	False	Both
2175080	CM015575.1	6339348	0	1	False	Both
2175252	CM015589.1	22561082	0	1	False	Both
2175498	CM015592.1	44089846	0	1	False	Both
2175600	CM015584.1	35621485	0.150376	0.262955	False	Paternal
2175857	CM015589.1	6235356	0	1	False	Both
2176267	CM015576.1	7228254	-0.0551378	0.787147	False	Paternal
2176493	CM015584.1	3629166	0	1	False	Both
2176974	CM015576.1	1634908	0	1	False	Both
2177193	CM015574.1	39843333	0	1	False	Both
2177317	CM015594.1	17653539	0	1	False	Both
2177805	CM015593.1	8266625	0	1	False	Both
2177847	CM015590.1	46651433	0	1	False	Both
2178682	CM015595.1	12144668	-0.116541	0.406542	False	Paternal
2178800	CM015594.1	297653	0	1	False	Both
2178859	CM015598.1	5700759	0	1	False	Both
2178938	CM015585.1	9642569	-0.122807	0.295795	False	Paternal
2178950	CM015578.1	3600376	0	1	False	Both
2180109	CM015585.1	9123853	0	1	False	Both
2180379	CM015593.1	29719969	0	1	False	Both
2180655	CM015580.1	6828931	0	1	False	Maternal
2182036	CM015588.1	21447883	0	1	False	Both
2182721	CM015598.1	7874607	0	1	False	Both
2183579	CM015593.1	29315184	0	1	False	Both
2184020	CM015581.1	34965869	0	1	False	Both
2184079	CM015591.1	10828122	0	1	False	Both
2184524	CM015574.1	14327674	0	1	False	Both
2184551	CM015583.1	2018235	0.085213	0.451804	False	Both
2185183	CM015587.1	20883212	0	1	False	Both
2185670	CM015575.1	13700018	0	1	False	Both
2186288	CM015575.1	25559366	0	1	False	Both
2186582	CM015595.1	2681379	0	1	False	Both
2186611	CM015588.1	6053072	0	1	False	Both
2187406	CM015590.1	24072213	-0.0263158	0.959821	False	Both
2188077	CM015576.1	34124497	0	1	False	Both
2188259	CM015578.1	26363096	0	1	False	Both
2188348	CM015594.1	29089102	-0.0513785	0.78936	False	Both
2188858	CM015582.1	6751323	-0.0238096	1	False	Maternal
2188990	CM015587.1	24444182	0	1	False	Both
2189189	CM015597.1	3622817	0	1	False	Both
2189271	CM015597.1	3391470	0	1	False	Both
2189601	CM015578.1	15762690	0	1	False	Both
2189762	CM015587.1	33859650	0	1	False	Both
2190013	CM015590.1	46777420	0	1	False	Both
2190209	CM015580.1	24156138	0	1	False	Both
2190847	CM015590.1	30318833	0	1	False	Both
2190969	CM015598.1	6768930	0	1	False	Both
2191045	CM015591.1	23531694	0	1	False	Both
2191232	CM015583.1	15423693	0	1	False	Both
2191369	CM015575.1	14814973	0	1	False	Both
2191843	CM015597.1	7262719	0	1	False	Both
2192438	CM015589.1	6914223	0	1	False	Both
2192566	CM015576.1	34528884	0	1	False	Both
2193210	CM015590.1	3638734	0.0513785	0.782388	False	Paternal
2193233	CM015581.1	20895902	0	1	False	Both
2193501	CM015579.1	20274819	0	1	False	Both
2193573	CM015576.1	17421018	0	1	False	Both
2193648	CM015580.1	17781840	0	1	False	Both
2194110	CM015574.1	7423183	0	1	False	Both
2194471	CM015597.1	13091305	0	1	False	Both
2194807	CM015594.1	7067827	0	1	False	Both
2195211	CM015591.1	4281011	0.210526	0.0908509	False	Paternal
2195219	CM015574.1	21565284	0.125313	0.301095	False	Both
2195317	CM015597.1	19463523	0.114035	0.414664	False	Paternal
2195387	CM015594.1	8307443	0	1	False	Both
2196206	CM015580.1	43350310	-0.0576441	0.768465	False	Maternal
2196496	CM015596.1	5646177	0	1	False	Both
2197229	CM015583.1	22978082	0	1	False	Both
2197321	CM015592.1	24821751	0	1	False	Both
2198394	CM015589.1	8570746	0	1	False	Both
2198531	CM015580.1	36261631	0	1	False	Both
2198675	CM015578.1	310683	0	1	False	Both
2199415	CM015584.1	9706995	0	1	False	Both
2199471	CM015577.1	3818976	0	1	False	Both
2199582	CM015580.1	11719537	-0.0714286	0.677878	False	Maternal
2199646	CM015596.1	14480507	0	1	False	Both
2200281	CM015590.1	2892321	0	1	False	Both
2200343	CM015584.1	9498635	0	1	False	Both
2200524	CM015590.1	1452922	0	1	False	Both
2200534	CM015594.1	15853378	0	1	False	Both
2201156	CM015590.1	22053921	0	1	False	Both
2201746	CM015574.1	16059919	0	1	False	Both
2202009	CM015593.1	13576015	0	1	False	Both
2202125	CM015581.1	624668	-0.14787	0.272021	False	Maternal
2202416	CM015579.1	23153560	-0.0451128	0.857143	False	Maternal
2202671	CM015579.1	28597378	0	1	False	Both
2202748	CM015577.1	9589638	0	1	False	Both
2202891	CM015581.1	28338348	0	1	False	Both
2203038	CM015580.1	16089626	0	1	False	Both
2203356	CM015584.1	17794085	0.0238096	1	False	Paternal
2203820	CM015586.1	12159279	0	1	False	Both
2205068	CM015596.1	13002221	0	1	False	Both
2205448	CM015588.1	16340078	0	1	False	Both
2205453	CM015578.1	23151527	0	1	False	Both
2205491	CM015593.1	28115286	0	1	False	Both
2205532	CM015578.1	4196731	0	1	False	Both
2205574	CM015574.1	13651381	0	1	False	Both
2205667	CM015591.1	22133224	0	1	False	Both
2205797	CM015592.1	41173	0	1	False	Both
2205877	CM015594.1	5875300	0	1	False	Both
2206233	CM015591.1	19394539	0	1	False	Both
2206265	CM015576.1	32088933	0.0789474	0.629297	False	Paternal
2206757	CM015591.1	5332859	0	1	False	Both
2206936	CM015578.1	9032977	0	1	False	Both
2207494	CM015591.1	19394629	0	1	False	Both
2207562	CM015581.1	5399319	0	1	False	Both
2208664	CM015583.1	4821262	0	1	False	Both
2208704	CM015575.1	12060226	0	1	False	Both
2209373	CM015580.1	2984359	-0.0451128	0.857143	False	Paternal
2209589	CM015574.1	6462445	0	1	False	Both
2209973	CM015575.1	5418301	0	1	False	Both
2210352	CM015585.1	3524610	0	1	False	Both
2210683	CM015580.1	18851239	0	1	False	Both
2211598	CM015598.1	5388118	-0.0739348	0.662317	False	Maternal
2211731	CM015596.1	17608208	0	1	False	Both
2211828	CM015575.1	24927727	0	1	False	Both
2212343	CM015584.1	12984483	0	1	False	Both
2212931	CM015584.1	34322331	0.105263	0.471496	False	Maternal
2212965	CM015584.1	30260452	0	1	False	Both
2213353	CM015588.1	25301592	0	1	False	Both
2213885	CM015577.1	10431367	-0.0263158	0.959821	False	Both
2214185	CM015584.1	19917086	0	1	False	Both
2215090	CM015591.1	3958242	0	1	False	Both
2215147	CM015590.1	14321771	0.0451128	0.681142	False	Paternal
2215687	CM015587.1	28634804	-0.0551378	0.787147	False	Maternal
2215697	CM015589.1	8112811	0	1	False	Both
2216149	CM015580.1	23098060	0	1	False	Both
2216458	CM015575.1	25223821	0	1	False	Both
2216681	CM015596.1	19773064	0	1	False	Both
2217744	CM015594.1	23861240	0	1	False	Both
2217804	CM015583.1	16405662	0	1	False	Both
2218003	CM015588.1	23418593	0	1	False	Both
2218069	CM015576.1	19556190	0	1	False	Both
2218339	CM015584.1	8303578	0	1	False	Both
2218596	CM015579.1	14956588	0	1	False	Both
2218742	CM015594.1	5863383	0	1	False	Both
2218985	CM015574.1	20773485	0	1	False	Both
2219236	CM015583.1	3254115	0	1	False	Both
2219274	CM015578.1	18625991	0	1	False	Both
2219396	CM015585.1	8949331	0	1	False	Both
2219746	CM015596.1	1499712	-0.112782	0.236137	False	Both
2220207	CM015586.1	12940620	0	1	False	Both
2220945	CM015578.1	10003713	-0.0526316	0.43028	False	Both
2221271	CM015575.1	13112605	0	1	False	Both
2221427	CM015587.1	26274731	0	1	False	Both
2221628	CM015583.1	30227420	0	1	False	Both
2222139	CM015591.1	27831453	0	1	False	Both
2222143	CM015575.1	30659046	0	1	False	Both
2222738	CM015593.1	44563710	0	1	False	Both
2222787	CM015594.1	4344837	0	1	False	Both
2222813	CM015584.1	35546002	0	1	False	Both
2222882	CM015591.1	12287360	0	1	False	Both
2223290	CM015596.1	21977265	0	1	False	Both
2223480	CM015585.1	13186648	0	1	False	Both
2223536	CM015598.1	14444882	0	1	False	Both
2223647	CM015582.1	6236377	0.0927318	0.251166	False	Paternal
2223947	CM015590.1	23171595	-0.151629	0.198853	False	Both
2224503	CM015580.1	37475408	0	1	False	Both
2224570	CM015582.1	24658624	0	1	False	Both
2224584	CM015577.1	16980418	0	1	False	Both
2225470	CM015585.1	22075676	0	1	False	Both
2225471	CM015576.1	7781032	0	1	False	Both
2226163	CM015592.1	20568735	0	1	False	Both
2226980	CM015590.1	31649860	0	1	False	Both
2227080	CM015577.1	22958952	0	1	False	Both
2227271	CM015598.1	13223934	0.047619	0.840112	False	Maternal
2227758	CM015598.1	20041143	0	1	False	Both
2228413	CM015595.1	10504917	0	1	False	Both
2228591	CM015590.1	28383128	0	1	False	Both
2228765	CM015575.1	20115981	0.182957	0.0634443	False	Both
2229511	CM015583.1	22827806	0	1	False	Both
2229915	CM015581.1	37826388	0	1	False	Both
2230067	CM015585.1	11453726	0	1	False	Both
2230320	CM015593.1	6290161	0	1	False	Both
2230796	CM015584.1	33877157	0	1	False	Both
2230853	CM015598.1	11160252	0	1	False	Both
2230937	CM015580.1	34530208	0.0137845	1	False	Maternal
2231037	CM015592.1	30082191	-0.18797	0.132841	False	Maternal
2231260	CM015594.1	17579804	0	1	False	Both
2231452	CM015589.1	22758420	0	1	False	Both
2231842	CM015588.1	21045728	0.166667	0.198867	False	Maternal
2232170	CM015579.1	14416876	0	1	False	Both
2232244	CM015597.1	25500903	0	1	False	Both
2232531	CM015590.1	24514965	0	1	False	Both
2232698	CM015580.1	12050260	0.0238096	1	False	Paternal
2232776	CM015593.1	36337548	0	1	False	Both
2232795	CM015586.1	7264599	0	1	False	Both
2232939	CM015579.1	1909300	0	1	False	Both
2233004	CM015584.1	3072785	-0.0175439	1	False	Paternal
2234112	CM015589.1	17618426	0	1	False	Both
2234264	CM015574.1	21519725	0	1	False	Both
2234474	CM015575.1	21347802	0	1	False	Both
2234743	CM015584.1	15061023	0	1	False	Both
2234932	CM015589.1	2247935	0	1	False	Both
2234983	CM015580.1	28840055	0	1	False	Both
2235612	CM015580.1	8574663	-0.0263158	0.959821	False	Maternal
2235689	CM015591.1	21698224	0	1	False	Both
2235734	CM015577.1	14578797	0	1	False	Both
2235811	CM015577.1	16858215	0	1	False	Both
2236086	CM015594.1	26186661	0	1	False	Both
2236653	CM015575.1	34086933	0	1	False	Both
2237223	CM015583.1	5280635	0	1	False	Both
2237442	CM015578.1	6890257	0	1	False	Both
2237909	CM015595.1	6192775	0	1	False	Both
2237919	CM015580.1	47387672	0	1	False	Both
2238624	CM015574.1	4902120	0	1	False	Both
2239393	CM015592.1	17498697	0	1	False	Both
2240109	CM015581.1	11333347	0.0275689	0.978613	False	Both
2240253	CM015578.1	22774343	0	1	False	Both
2240361	CM015580.1	23149321	0.197995	0.121923	False	Paternal
2240410	CM015593.1	32990928	0.0513785	0.782388	False	Both
2240714	CM015590.1	45181057	0.150376	0.262955	False	Paternal
2240715	CM015585.1	10496074	-0.122807	0.295795	False	Both
2240949	CM015589.1	18157212	0	1	False	Both
2241019	CM015577.1	16233294	0	1	False	Both
2241052	CM015591.1	2886456	0	1	False	Both
2241137	CM015597.1	8342540	0	1	False	Both
2241282	CM015597.1	6426464	0.572682	9.30738e-07	True	Paternal
2241322	CM015592.1	12736884	0	1	False	Both
2241515	CM015583.1	13574258	0	1	False	Both
2241667	CM015586.1	17878919	0	1	False	Both
2241675	CM015584.1	570196	0	1	False	Both
2241927	CM015580.1	31935368	0	1	False	Both
2242072	CM015590.1	45457608	0	1	False	Both
2242421	CM015574.1	2116976	0	1	False	Both
2242781	CM015574.1	40834572	0	1	False	Both
2242785	CM015590.1	10305877	0	1	False	Both
2242842	CM015594.1	9111194	0.00501251	1	False	Paternal
2243185	CM015595.1	9705343	0	1	False	Both
2243246	CM015591.1	5303696	0	1	False	Both
2243494	CM015589.1	33350346	0	1	False	Both
2243607	CM015588.1	20150957	0	1	False	Both
2244191	CM015578.1	18004376	0.0238096	1	False	Paternal
2244460	CM015586.1	31440358	0	1	False	Both
2244474	CM015597.1	18421950	0	1	False	Both
2244486	CM015593.1	29941074	0	1	False	Both
2244609	CM015578.1	15802277	0	1	False	Both
2244616	CM015586.1	26916536	0	1	False	Both
2244657	CM015587.1	14123516	0	1	False	Both
2244687	CM015583.1	25593225	0	1	False	Both
2245162	CM015597.1	14224129	0	1	False	Both
2245192	CM015592.1	33144931	0	1	False	Both
2245216	CM015592.1	38759161	0	1	False	Both
2245304	CM015592.1	22068132	0	1	False	Both
2245526	CM015581.1	4815601	0	1	False	Both
2245582	CM015586.1	18924612	0	1	False	Both
2245625	CM015576.1	11211465	0	1	False	Both
2246735	CM015583.1	8565281	0	1	False	Both
2246774	CM015579.1	9413192	0	1	False	Both
2247768	CM015575.1	13560404	0	1	False	Both
2247896	CM015593.1	42084027	0	1	False	Both
2248290	CM015579.1	20803276	0	1	False	Both
2248483	CM015574.1	25617456	0.205514	0.105209	False	Paternal
2248657	CM015575.1	27437608	0	1	False	Both
2249485	CM015589.1	82352	0	1	False	Both
2249604	CM015583.1	1955458	0	1	False	Both
2249888	CM015590.1	18242811	0	1	False	Both
2250272	CM015578.1	27705800	0	1	False	Both
2250573	CM015577.1	17392172	0	1	False	Both
2252601	CM015589.1	7259126	0	1	False	Both
2252904	CM015598.1	19769488	0	1	False	Both
2253111	CM015575.1	20990718	0.159148	0.104498	False	Both
2253444	CM015584.1	46370732	0	1	False	Both
2253702	CM015595.1	18764382	0	1	False	Both
2254211	CM015581.1	6758859	0.0238096	1	False	Paternal
2254240	CM015585.1	26892463	0	1	False	Both
2254476	CM015575.1	33608430	0	1	False	Both
2254569	CM015582.1	26245461	0	1	False	Both
2254672	CM015590.1	6166707	0	1	False	Both
2254910	CM015574.1	20327806	0	1	False	Both
2255180	CM015597.1	28200041	0	1	False	Both
2255274	CM015598.1	16874787	0	1	False	Both
2255406	CM015598.1	13770898	0	1	False	Maternal
2255594	CM015583.1	6903209	0.0238096	1	False	Both
2255721	CM015593.1	13614679	0	1	False	Both
2255743	CM015587.1	10333682	0	1	False	Both
2256174	CM015585.1	29572094	0	1	False	Both
2256461	CM015588.1	8176181	0	1	False	Both
2256760	CM015591.1	6929132	0	1	False	Both
2257072	CM015584.1	18724020	0	1	False	Both
2257323	CM015586.1	13255529	0	1	False	Both
2258978	CM015592.1	8634395	0.0238096	1	False	Both
2259059	CM015579.1	8729650	0	1	False	Both
2259111	CM015574.1	26250490	0	1	False	Both
2259177	CM015582.1	16518199	0	1	False	Both
2260014	CM015591.1	14087866	0	1	False	Both
2260047	CM015576.1	14957423	0	1	False	Both
2260069	CM015587.1	1083291	0	1	False	Both
2260467	CM015578.1	23305773	0	1	False	Both
2260475	CM015575.1	21028296	0.182957	0.0634443	False	Both
2260570	CM015578.1	20804878	-0.0789474	0.629297	False	Maternal
2260589	CM015590.1	7679583	0	1	False	Both
2260743	CM015580.1	14239781	0	1	False	Both
2261143	CM015575.1	36253910	0	1	False	Both
2261425	CM015584.1	757742	-0.0162907	1	False	Paternal
2261544	CM015587.1	28214821	0	1	False	Both
2261595	CM015574.1	13760927	-0.0313283	0.955012	False	Paternal
2261760	CM015582.1	1475679	0	1	False	Both
2261812	CM015590.1	48751973	0	1	False	Both
2261816	CM015585.1	23183970	0	1	False	Both
2262003	CM015580.1	31055955	0	1	False	Both
2262359	CM015592.1	7555590	0	1	False	Both
2263127	CM015579.1	15348565	0	1	False	Both
2263275	CM015592.1	20542149	0	1	False	Both
2263419	CM015584.1	52074488	-0.0463659	0.816071	False	Both
2263714	CM015579.1	7560096	0	1	False	Both
2263769	CM015595.1	4605612	0.0238096	1	False	Paternal
2263871	CM015596.1	18052600	0	1	False	Both
2263940	CM015575.1	940943	0.0238096	1	False	Both
2264166	CM015584.1	12642700	-0.14787	0.272021	False	Paternal
2264509	CM015574.1	30552487	0	1	False	Both
2264579	CM015591.1	25314839	0	1	False	Both
2264614	CM015592.1	6458957	0	1	False	Both
2265030	CM015595.1	9670086	-0.162907	0.0626499	False	Both
2265615	CM015579.1	6526421	0	1	False	Both
2266257	CM015584.1	37114714	-0.0263158	0.959821	False	Maternal
2266383	CM015594.1	9013916	0.0238096	1	False	Both
2268489	CM015587.1	5363802	0	1	False	Both
2268641	CM015585.1	26024820	0	1	False	Both
2268881	CM015588.1	15885602	0	1	False	Both
2269105	CM015581.1	7094807	0	1	False	Both
2269854	CM015587.1	32598337	0	1	False	Both
2269959	CM015591.1	2154130	0	1	False	Both
2270184	CM015587.1	36651849	0	1	False	Both
2270386	CM015594.1	7096103	0.0438596	0.856263	False	Both
2270703	CM015578.1	4515438	0	1	False	Both
2270720	CM015576.1	8928730	0	1	False	Both
2270731	CM015575.1	6294350	-0.174185	0.182682	False	Paternal
2270837	CM015586.1	7989949	0	1	False	Both
2270964	CM015585.1	2814148	0	1	False	Both
2271184	CM015575.1	38900247	0	1	False	Both
2271286	CM015593.1	6386262	0	1	False	Both
2271328	CM015578.1	11180759	0	1	False	Both
2271907	CM015576.1	24167214	0	1	False	Both
2272238	CM015592.1	1610892	-0.0263158	0.959821	False	Both
2272283	CM015576.1	34698477	0	1	False	Both
2272334	CM015592.1	12091541	0	1	False	Both
2272382	CM015593.1	6363019	-0.200501	0.117066	False	Paternal
2272461	CM015596.1	5612661	0	1	False	Both
2272601	CM015578.1	24029088	0	1	False	Both
2272621	CM015582.1	5327142	-0.0263158	0.959821	False	Maternal
2273061	CM015577.1	14493865	0	1	False	Both
2273687	CM015586.1	30333434	-0.0739348	0.662317	False	Maternal
2274091	CM015579.1	23606756	0	1	False	Both
2274310	CM015592.1	4178877	-0.0927318	0.540927	False	Paternal
2274596	CM015575.1	16659130	0	1	False	Both
2275524	CM015581.1	10857621	0	1	False	Both
2275739	CM015584.1	3392383	0	1	False	Both
2276304	CM015574.1	5528437	0.0300752	0.955364	False	Both
2276362	CM015591.1	23285932	0	1	False	Both
2276474	CM015584.1	21836124	0	1	False	Both
2276479	CM015575.1	40008381	0	1	False	Both
2276586	CM015598.1	1196461	-0.00250626	1	False	Paternal
2277331	CM015592.1	45724302	0	1	False	Both
2277637	CM015593.1	2760155	0	1	False	Both
2277651	CM015583.1	4098773	0	1	False	Both
2277668	CM015591.1	12969577	0	1	False	Both
2278352	CM015584.1	24675361	0	1	False	Both
2278723	CM015575.1	25671796	0	1	False	Both
2278955	CM015592.1	11011955	0.0413534	0.877704	False	Both
2280302	CM015574.1	35124105	0	1	False	Both
2281109	CM015585.1	2734334	0	1	False	Both
2281212	CM015596.1	10020177	0	1	False	Both
2282087	CM015588.1	744929	0	1	False	Both
2282137	CM015581.1	27163676	0	1	False	Both
2282525	CM015590.1	9750891	0.056391	0.719965	False	Both
2283139	CM015589.1	4927251	0	1	False	Both
2283240	CM015587.1	24675477	0	1	False	Both
2283279	CM015580.1	29225951	0	1	False	Both
2283543	CM015590.1	29464583	0.120301	0.35327	False	Both
2284310	CM015586.1	10542777	0	1	False	Both
2284474	CM015586.1	20427265	0	1	False	Both
2284851	CM015594.1	888204	0	1	False	Both
2285053	CM015589.1	16902694	0	1	False	Both
2285080	CM015578.1	19786194	0	1	False	Both
2285747	CM015597.1	1777139	-0.0551378	0.537658	False	Both
2285753	CM015595.1	8425498	0	1	False	Both
2285772	CM015598.1	5921536	0	1	False	Both
2285869	CM015589.1	12544084	0	1	False	Both
2285905	CM015577.1	4617470	0	1	False	Both
2285992	CM015575.1	6750158	0	1	False	Both
2286479	CM015588.1	6024789	0	1	False	Both
2286622	CM015578.1	25013642	0	1	False	Both
2286670	CM015582.1	6701647	0	1	False	Both
2286758	CM015590.1	19367315	0	1	False	Both
2286935	CM015582.1	24518695	0	1	False	Both
2287548	CM015586.1	16062944	0	1	False	Both
2287615	CM015593.1	34472365	0	1	False	Both
2287957	CM015584.1	26382249	0	1	False	Both
2287989	CM015589.1	7244813	0	1	False	Both
2288185	CM015581.1	26377893	0	1	False	Both
2288419	CM015589.1	10218562	-0.0162907	1	False	Maternal
2288910	CM015578.1	16095206	0	1	False	Both
2289480	CM015587.1	26232870	-0.0100251	1	False	Paternal
2289491	CM015578.1	31531995	0	1	False	Both
2289637	CM015575.1	13389831	-0.00375944	1	False	Both
2289724	CM015584.1	17686241	0	1	False	Both
2290076	CM015581.1	30834542	0	1	False	Both
2290506	CM015574.1	23914453	0	1	False	Both
2290529	CM015581.1	11746417	0	1	False	Both
2291237	CM015594.1	17124606	0	1	False	Both
2291267	CM015584.1	15325337	0.0100251	1	False	Paternal
2291371	CM015584.1	20114983	0	1	False	Both
2291425	CM015592.1	17287737	-0.0388471	0.898089	False	Maternal
2291429	CM015591.1	24645368	0	1	False	Both
2291652	CM015590.1	10867383	0	1	False	Both
2291933	CM015594.1	18979439	0	1	False	Both
2292143	CM015580.1	18729970	0.0538847	0.752992	False	Both
2292268	CM015579.1	11407346	0	1	False	Both
2292550	CM015588.1	1404695	0	1	False	Both
2292552	CM015584.1	50086211	0	1	False	Both
2292968	CM015584.1	11441887	0	1	False	Both
2294152	CM015579.1	2706991	0	1	False	Both
2294666	CM015592.1	2486488	0	1	False	Both
2295003	CM015577.1	23816384	0	1	False	Both
2295193	CM015591.1	23080653	0	1	False	Both
2295629	CM015578.1	2962333	0	1	False	Both
2296346	CM015574.1	36545914	0	1	False	Both
2296438	CM015574.1	28901719	0	1	False	Both
2296570	CM015591.1	19823474	-0.100251	0.5018	False	Paternal
2296731	CM015584.1	11265351	0	1	False	Both
2296812	CM015594.1	25224761	0	1	False	Both
2296878	CM015579.1	23103183	0	1	False	Both
2297286	CM015578.1	8548228	0	1	False	Both
2297297	CM015580.1	44131020	0	1	False	Both
2297806	CM015582.1	12894287	0	1	False	Both
2298112	CM015587.1	10365260	0	1	False	Both
2298299	CM015587.1	11336149	0	1	False	Both
2298379	CM015598.1	10072236	0	1	False	Both
2298396	CM015574.1	42187975	0.169173	0.19445	False	Maternal
2298619	CM015584.1	8928033	0	1	False	Both
2299074	CM015596.1	13617668	0	1	False	Both
2299085	CM015578.1	29131130	-0.0275689	0.979999	False	Both
2299128	CM015584.1	43223730	0	1	False	Both
2299232	CM015574.1	26618715	0	1	False	Both
2299542	CM015584.1	9281310	0	1	False	Both
2300912	CM015597.1	2832422	0	1	False	Both
2301626	CM015591.1	20629410	0	1	False	Both
2301655	CM015575.1	14005051	0	1	False	Both
2301733	CM015593.1	5583859	0	1	False	Both
2301957	CM015592.1	18044023	0	1	False	Both
2302152	CM015584.1	2978566	0	1	False	Both
2302906	SAXP01000101.1	122865	0	1	False	Both
2303434	CM015596.1	2749049	0.0263158	0.991066	False	Paternal
2303918	CM015592.1	23122201	0	1	False	Both
2304073	CM015574.1	19888546	0	1	False	Both
2304716	CM015578.1	7537573	0	1	False	Both
2304778	CM015586.1	18796815	0	1	False	Both
2305101	CM015581.1	25331014	0	1	False	Both
2305219	CM015578.1	21079662	0	1	False	Both
2305302	CM015585.1	1151937	-0.101504	0.437758	False	Both
2305355	CM015585.1	28988919	0	1	False	Both
2305697	CM015582.1	3116038	0	1	False	Both
2306055	CM015590.1	12460205	0	1	False	Both
2306211	CM015592.1	12317559	0	1	False	Both
2307325	CM015585.1	31538497	0	1	False	Both
2307653	CM015593.1	43184176	0	1	False	Both
2307669	CM015590.1	5639818	0.00626564	1	False	Both
2307686	CM015576.1	25212363	0	1	False	Both
2307834	CM015580.1	12342892	0	1	False	Both
2307939	CM015598.1	5180000	0	1	False	Both
2308276	CM015587.1	36924388	0	1	False	Both
2308462	CM015591.1	11367581	0	1	False	Both
2308797	CM015583.1	21083715	0	1	False	Both
2309243	CM015587.1	3064525	0	1	False	Both
2309776	CM015575.1	11979852	0.075188	0.605125	False	Paternal
2310147	CM015584.1	26742637	0	1	False	Both
2310435	CM015592.1	38142838	0	1	False	Both
2311002	CM015592.1	33025024	0	1	False	Both
2311450	CM015587.1	21542508	-0.00250626	1	False	Both
2311924	CM015578.1	8548318	0	1	False	Both
2312076	CM015592.1	9627546	0	1	False	Both
2312551	CM015589.1	14416914	0	1	False	Both
2312558	CM015577.1	30177825	0	1	False	Both
2312771	CM015598.1	8304844	0	1	False	Both
2313168	CM015588.1	25025712	0.0238096	1	False	Paternal
2313540	CM015574.1	42331098	-0.0263158	0.959821	False	Both
2313614	CM015580.1	31607163	0	1	False	Both
2313734	CM015578.1	2514193	0	1	False	Both
2314443	CM015580.1	41369744	0.122807	0.328198	False	Both
2314976	CM015580.1	35776663	0	1	False	Both
2315377	CM015574.1	24703008	-0.00250626	1	False	Maternal
2315853	CM015584.1	6773251	0	1	False	Both
2316264	CM015598.1	5142931	0	1	False	Both
2316273	CM015594.1	15240919	0	1	False	Both
2316545	CM015589.1	11190349	0	1	False	Both
2316858	CM015574.1	37688199	0	1	False	Both
2317048	CM015581.1	21677227	0	1	False	Both
2317445	CM015593.1	4374015	0	1	False	Both
2317561	CM015593.1	18393234	0	1	False	Both
2317726	SAXP01000303.1	32073	0	1	False	Both
2317867	CM015582.1	5379225	0	1	False	Both
2318134	CM015582.1	1034976	0.047619	0.518726	False	Paternal
2318291	CM015592.1	14527052	0.0689223	0.418341	False	Paternal
2318698	CM015585.1	21634176	0	1	False	Both
2319174	CM015576.1	3240787	0	1	False	Both
2319345	CM015594.1	24668859	0	1	False	Both
2319346	CM015593.1	16051788	0	1	False	Both
2319502	CM015579.1	784050	0.0551378	0.787147	False	Paternal
2319868	CM015592.1	255850	0.174185	0.182682	False	Paternal
2319921	CM015592.1	12396199	0.206767	0.0375867	False	Both
2320803	CM015592.1	27982260	0	1	False	Both
2320840	CM015583.1	13675778	0	1	False	Both
2321060	CM015584.1	7341745	0	1	False	Both
2321157	CM015592.1	5353567	0	1	False	Both
2322085	CM015588.1	11823901	0	1	False	Both
2322698	CM015597.1	8175488	0	1	False	Both
2323401	CM015591.1	20347137	0.0714286	0.275682	False	Paternal
2323438	CM015597.1	14916115	0.225564	0.0386233	False	Both
2323462	CM015579.1	17852405	0	1	False	Both
2323626	CM015589.1	27570079	0	1	False	Both
2323808	CM015592.1	44253889	0	1	False	Both
2323830	CM015589.1	6923296	0	1	False	Both
2323955	CM015598.1	12914265	0	1	False	Both
2324297	CM015593.1	42156408	0	1	False	Both
2324427	CM015592.1	12015619	0	1	False	Both
2324457	CM015580.1	7336539	0.00250626	1	False	Maternal
2324465	CM015592.1	852444	0	1	False	Both
2324625	CM015590.1	27810593	0.126566	0.364393	False	Paternal
2324744	CM015580.1	20069040	0	1	False	Both
2324861	CM015577.1	14154456	0	1	False	Both
2325226	CM015577.1	32853114	0	1	False	Both
2325524	CM015580.1	24160801	0	1	False	Both
2325820	CM015578.1	11020349	0.0714286	0.677878	False	Paternal
2325929	CM015578.1	5408246	0.0263158	0.991066	False	Paternal
2326004	CM015591.1	2780382	0	1	False	Both
2326058	CM015592.1	15828868	0	1	False	Both
2326464	CM015591.1	10611983	0	1	False	Both
2326655	CM015592.1	3452286	0	1	False	Both
2326817	CM015590.1	3778381	0	1	False	Both
2326836	CM015582.1	18371010	0	1	False	Both
2326933	CM015585.1	3070846	0	1	False	Both
2326997	CM015594.1	9971767	0	1	False	Both
2327301	CM015577.1	14176933	0	1	False	Both
2327403	CM015578.1	21081585	0	1	False	Both
2327567	CM015593.1	4470777	0	1	False	Both
2327840	CM015574.1	6621618	0	1	False	Both
2328058	CM015595.1	8422464	0	1	False	Both
2328105	CM015585.1	453275	0	1	False	Both
2328318	CM015590.1	45115877	0	1	False	Both
2328631	CM015598.1	8896513	-0.0726817	0.610512	False	Both
2328750	CM015583.1	25435244	0	1	False	Both
2329003	CM015576.1	3940185	0	1	False	Both
2329142	CM015580.1	34993790	0	1	False	Both
2329431	CM015597.1	16116408	-0.0438596	0.829687	False	Both
2329515	CM015589.1	17059205	0.0238096	1	False	Paternal
2329773	CM015579.1	11923008	0	1	False	Both
2330359	CM015580.1	38815396	0	1	False	Both
2330629	CM015589.1	793075	0	1	False	Both
2330660	CM015592.1	10902941	0	1	False	Both
2330732	CM015583.1	21184691	0	1	False	Paternal
2330777	CM015595.1	17933678	0	1	False	Both
2330857	CM015593.1	22228333	0	1	False	Both
2330896	CM015575.1	11979942	0	1	False	Both
2330955	CM015578.1	2522104	0	1	False	Both
2331218	CM015581.1	38623700	0	1	False	Both
2331273	CM015574.1	28459189	-0.0488722	0.802663	False	Paternal
2331477	CM015593.1	11472422	-0.0238096	1	False	Paternal
2331639	CM015588.1	1388824	0	1	False	Both
2332393	CM015575.1	23840564	-0.179198	0.167343	False	Maternal
2332395	CM015580.1	40837314	0	1	False	Both
2332583	CM015574.1	37169867	0	1	False	Both
2332858	CM015594.1	9170172	0.0238096	1	False	Paternal
2333200	CM015593.1	11769911	0.101504	0.422369	False	Both
2333406	CM015587.1	19812472	0	1	False	Both
2333737	CM015581.1	21549866	0.140351	0.0860768	False	Both
2333971	CM015574.1	17471943	0	1	False	Both
2334380	CM015577.1	8067970	0.155388	0.24197	False	Paternal
2334570	CM015579.1	24566027	0	1	False	Both
2334606	CM015575.1	5508722	0	1	False	Both
2335044	CM015594.1	23585670	0	1	False	Both
2335281	CM015580.1	34312374	0	1	False	Both
2335515	CM015597.1	9542683	0	1	False	Both
2336344	CM015597.1	20758017	0	1	False	Both
2336351	CM015591.1	27764002	0	1	False	Both
2336576	CM015592.1	12403256	0	1	False	Both
2336658	CM015579.1	18229968	0	1	False	Both
2336824	CM015581.1	1677592	0	1	False	Both
2337093	CM015574.1	39746053	0.169173	0.19445	False	Maternal
2337153	CM015582.1	13658540	0	1	False	Both
2337482	CM015587.1	29985227	0	1	False	Both
2337943	CM015596.1	8837755	0	1	False	Both
2338047	CM015592.1	38759071	0	1	False	Both
2338050	CM015588.1	26356673	0	1	False	Both
2338192	CM015583.1	28333630	0.0488722	0.809013	False	Both
2338391	CM015586.1	15257052	0	1	False	Both
2338806	CM015584.1	6081978	0	1	False	Both
2339635	CM015581.1	5380415	0	1	False	Both
2340336	CM015574.1	21707505	0	1	False	Both
2340362	CM015580.1	37455916	0	1	False	Both
2340762	CM015595.1	11869765	0	1	False	Both
2341237	CM015590.1	30782396	0.120301	0.35327	False	Paternal
2341396	CM015583.1	22914146	0	1	False	Both
2341649	CM015597.1	2292078	-0.373434	0.000194355	False	Both
2341781	CM015583.1	13992834	0	1	False	Both
2342412	CM015577.1	809722	0	1	False	Both
2342473	CM015588.1	31918916	0	1	False	Both
2343272	CM015575.1	21961615	0	1	False	Both
2343981	CM015580.1	40148855	0.0238096	1	False	Paternal
2344030	CM015591.1	7345446	-0.131579	0.337538	False	Paternal
2344305	CM015593.1	524812	0	1	False	Both
2344843	CM015592.1	35523623	0	1	False	Both
2346069	CM015574.1	13523886	0	1	False	Both
2346134	CM015578.1	33432935	0	1	False	Both
2346325	CM015597.1	21886387	0	1	False	Both
2346429	CM015580.1	36201688	0	1	False	Both
2346593	CM015583.1	9475007	-0.0576441	0.768465	False	Paternal
2346774	CM015592.1	9944981	0	1	False	Both
2346785	CM015578.1	15557629	0	1	False	Both
2347471	CM015582.1	18132259	0	1	False	Both
2347567	CM015581.1	2731525	0	1	False	Both
2347676	CM015583.1	19763466	0	1	False	Both
2348052	CM015585.1	25899359	0	1	False	Both
2348352	CM015589.1	12000125	0	1	False	Both
2348396	CM015597.1	15763589	0.018797	1	False	Paternal
2348660	CM015593.1	17246978	0	1	False	Both
2349534	CM015593.1	38068612	0	1	False	Both
2349624	CM015578.1	1941676	0	1	False	Both
2349646	CM015580.1	37396481	0	1	False	Both
2350376	CM015584.1	12568875	0	1	False	Both
2350640	CM015591.1	5970480	0	1	False	Both
2350845	CM015574.1	16849812	0	1	False	Both
2351312	CM015588.1	27438375	0	1	False	Both
2351613	CM015597.1	3730533	0	1	False	Both
2352709	CM015589.1	17109661	0	1	False	Both
2352897	CM015590.1	48588875	0	1	False	Both
2353005	CM015588.1	7315509	0	1	False	Both
2353126	CM015595.1	8211688	0.169173	0.19445	False	Paternal
2353130	CM015587.1	12467453	0	1	False	Both
2354226	CM015581.1	14199109	0	1	False	Both
2354421	CM015590.1	31476902	0	1	False	Both
2354568	CM015577.1	22199710	0.0388471	0.898089	False	Both
2355008	CM015586.1	1509018	0	1	False	Both
2355474	CM015597.1	2984708	0	1	False	Both
2355655	CM015593.1	19789202	0	1	False	Both
2355784	CM015597.1	3860004	0	1	False	Both
2355932	CM015587.1	2879480	0	1	False	Both
2356077	CM015593.1	8080896	0	1	False	Both
2356223	CM015593.1	45331565	0	1	False	Both
2356230	CM015587.1	16624267	-0.0363409	0.917645	False	Paternal
2356235	CM015597.1	19074752	0	1	False	Both
2356406	CM015576.1	22810994	0	1	False	Both
2356513	CM015589.1	22558313	0	1	False	Both
2356652	CM015577.1	22025522	0	1	False	Both
2357310	CM015574.1	14734090	0	1	False	Both
2357338	CM015592.1	20792756	0	1	False	Both
2357389	CM015584.1	36007857	0.150376	0.262955	False	Paternal
2357590	CM015590.1	977548	0	1	False	Both
2357890	CM015585.1	2664013	0	1	False	Both
2358013	CM015590.1	12884183	0	1	False	Both
2358174	CM015580.1	40563948	0	1	False	Both
2358207	CM015576.1	16385385	0	1	False	Both
2358225	CM015593.1	13199929	0	1	False	Both
2358386	CM015577.1	32056392	0	1	False	Both
2358570	CM015598.1	8891600	0.00375944	1	False	Both
2358682	CM015590.1	21726278	0	1	False	Both
2358845	CM015586.1	1747182	0	1	False	Both
2359324	CM015587.1	21091803	0	1	False	Both
2359964	CM015591.1	15566619	0.177945	0.101995	False	Both
2359987	CM015575.1	26385439	0	1	False	Both
2360103	CM015574.1	3831320	0	1	False	Both
2361088	CM015586.1	25570483	0	1	False	Both
2361759	CM015580.1	44541589	-0.0726817	0.610512	False	Both
2362227	CM015590.1	41525893	0	1	False	Both
2362445	CM015586.1	7271193	0	1	False	Both
2362530	CM015590.1	33920840	0	1	False	Both
2362620	CM015592.1	39510333	0	1	False	Both
2362694	CM015590.1	39055611	0	1	False	Both
2363013	CM015576.1	32736066	0	1	False	Both
2363432	CM015585.1	9110229	0	1	False	Both
2363653	CM015590.1	9220527	0	1	False	Both
2363715	CM015574.1	41899870	0	1	False	Both
2364260	CM015584.1	14246257	0	1	False	Both
2364300	CM015579.1	5978448	0	1	False	Both
2364440	CM015584.1	43021102	0.176692	0.175437	False	Paternal
2364553	CM015595.1	16502877	0	1	False	Both
2364839	CM015596.1	190435	0	1	False	Both
2365482	CM015581.1	8000516	0	1	False	Both
2365653	CM015586.1	30900532	0	1	False	Both
2365919	CM015579.1	6526331	0	1	False	Both
2365961	CM015593.1	524722	0	1	False	Both
2365975	CM015579.1	28136074	0	1	False	Both
2366084	CM015584.1	12271553	0	1	False	Both
2366344	CM015584.1	2537185	0.0927318	0.540927	False	Paternal
2366487	CM015577.1	28125871	0	1	False	Both
2366772	CM015581.1	30021036	0	1	False	Both
2367276	CM015587.1	33331657	-0.0789474	0.629297	False	Maternal
2367290	CM015581.1	1065090	0	1	False	Both
2367484	CM015578.1	5082375	0	1	False	Both
2367702	CM015574.1	4693991	0.0513785	0.782388	False	Both
2368228	CM015574.1	4693901	0	1	False	Both
2369134	CM015590.1	17885827	0	1	False	Both
2369319	CM015591.1	2884142	0	1	False	Both
2369853	CM015593.1	25638261	0	1	False	Both
2371135	CM015593.1	27779257	0	1	False	Both
2371330	CM015592.1	37003722	0	1	False	Both
2371379	CM015595.1	5712045	-0.166667	0.198867	False	Maternal
2371396	CM015584.1	37139621	-0.0263158	0.959821	False	Maternal
2371888	CM015593.1	6228361	0	1	False	Both
2372201	CM015585.1	15300962	0	1	False	Both
2372394	CM015594.1	21860182	0	1	False	Both
2372404	CM015580.1	21763422	0	1	False	Both
2372460	CM015588.1	33858090	0	1	False	Both
2372613	CM015585.1	3597515	0	1	False	Both
2372751	CM015588.1	20645010	0	1	False	Both
2372792	CM015576.1	13930295	0	1	False	Both
2373350	CM015593.1	11986176	0.0238096	1	False	Both
2373381	CM015596.1	1120044	0	1	False	Both
2373722	CM015581.1	13899832	0	1	False	Both
2374269	CM015595.1	22724879	0	1	False	Both
2374270	CM015590.1	36645649	0	1	False	Both
2374446	CM015584.1	47035969	0	1	False	Both
2374850	CM015574.1	28087863	0	1	False	Both
2375325	CM015593.1	38159403	0	1	False	Both
2375459	CM015578.1	15094228	0	1	False	Both
2376180	CM015583.1	12835703	0	1	False	Both
2376259	CM015588.1	31465534	0	1	False	Both
2376370	CM015584.1	30268452	0	1	False	Both
2376406	CM015592.1	28735705	0	1	False	Both
2376550	CM015586.1	39483913	0	1	False	Both
2376715	CM015580.1	18335516	0	1	False	Both
2376814	CM015584.1	22309733	0	1	False	Both
2376869	CM015593.1	21283323	0	1	False	Both
2377058	CM015580.1	30845709	0	1	False	Both
2377125	CM015585.1	20934282	0	1	False	Both
2377525	CM015595.1	8082020	0	1	False	Both
2377606	CM015589.1	9134912	-0.0162907	1	False	Paternal
2377784	CM015576.1	14291787	0	1	False	Both
2378714	CM015586.1	24402193	0	1	False	Both
2379136	CM015592.1	35637002	0	1	False	Both
2379453	CM015581.1	9110406	-0.0526316	0.43028	False	Maternal
2379536	CM015586.1	18584748	0	1	False	Both
2379927	CM015575.1	32445703	0	1	False	Both
2380919	CM015574.1	19734146	0.179198	0.167343	False	Paternal
2381038	CM015591.1	16762278	0	1	False	Both
2381108	CM015576.1	17699953	0	1	False	Both
2381324	CM015575.1	25223731	0	1	False	Both
2381415	CM015592.1	28777218	0	1	False	Both
2381716	CM015598.1	14790930	0	1	False	Both
2382158	CM015582.1	8868722	-0.0263158	0.959821	False	Both
2382363	CM015584.1	7225580	0	1	False	Both
2382524	CM015586.1	2147310	0	1	False	Both
2382609	CM015587.1	32904948	0	1	False	Both
2382687	CM015590.1	7324391	0	1	False	Both
2382853	CM015591.1	17009714	-0.00501254	1	False	Maternal
2383592	CM015589.1	14323451	0	1	False	Both
2383595	CM015576.1	6930826	0	1	False	Both
2384150	CM015585.1	4929163	0	1	False	Both
2384171	CM015581.1	9608428	0	1	False	Both
2384257	CM015581.1	10635267	0	1	False	Both
2384361	CM015587.1	11086880	0	1	False	Both
2384486	CM015593.1	38249768	0.0488722	0.809013	False	Both
2384501	CM015585.1	27519358	0	1	False	Both
2384825	CM015578.1	18411216	0.0238096	1	False	Paternal
2384852	CM015595.1	16175737	0	1	False	Both
2385363	CM015596.1	4028465	0	1	False	Both
2385473	CM015590.1	27096291	0	1	False	Both
2386048	CM015580.1	13213998	0	1	False	Both
2386214	CM015598.1	15546275	0	1	False	Both
2386633	CM015579.1	229044	0	1	False	Both
2386719	CM015589.1	1819142	0	1	False	Both
2386788	CM015593.1	39572563	0	1	False	Both
2387050	CM015588.1	5904378	0	1	False	Both
2387201	CM015590.1	45802858	0	1	False	Both
2387392	CM015591.1	7318302	0	1	False	Both
2387649	CM015577.1	8002780	0.0238096	1	False	Both
2388528	CM015590.1	12327568	0	1	False	Both
2388808	CM015589.1	23417292	0	1	False	Both
2388944	CM015577.1	24960613	0	1	False	Both
2389565	CM015591.1	2891429	0	1	False	Both
2389850	CM015594.1	18496755	-0.117794	0.376527	False	Paternal
2390177	CM015582.1	1544222	0	1	False	Both
2390258	CM015590.1	28790885	0	1	False	Both
2390344	CM015587.1	8005975	0	1	False	Both
2390623	CM015576.1	27600041	-0.00501251	1	False	Paternal
2391166	CM015581.1	1339096	0	1	False	Both
2391498	CM015584.1	2343465	0	1	False	Both
2391676	CM015577.1	25221873	0	1	False	Both
2391710	CM015574.1	22313517	0.0213033	1	False	Maternal
2392647	CM015591.1	21944856	-0.0263158	0.959821	False	Both
2392719	CM015579.1	23466661	0	1	False	Both
2392862	CM015597.1	7540939	0.151629	0.184037	False	Both
2393182	CM015585.1	24330163	-0.0288221	0.973134	False	Maternal
2393438	CM015579.1	31221403	0	1	False	Both
2393459	CM015575.1	2230415	-0.0263158	0.959821	False	Maternal
2393857	CM015594.1	26024579	0	1	False	Both
2394020	CM015597.1	3121981	0	1	False	Both
2394126	CM015581.1	19270376	0	1	False	Both
2394318	CM015584.1	48801353	0	1	False	Both
2394536	CM015589.1	8517843	0	1	False	Both
2394801	CM015593.1	10157275	-0.0576441	0.768465	False	Maternal
2395384	CM015579.1	22344932	0	1	False	Both
2395501	CM015576.1	6972478	-0.0263158	0.959821	False	Maternal
2395913	CM015594.1	13010980	0	1	False	Both
2395964	CM015578.1	10868848	-0.0175439	1	False	Both
2396134	CM015593.1	10104422	0	1	False	Both
2396487	CM015575.1	27738040	0	1	False	Both
2396587	CM015588.1	17673100	-0.0263158	0.959821	False	Both
2396707	CM015574.1	11775641	0	1	False	Both
2396745	CM015589.1	3084422	0	1	False	Both
2397155	CM015590.1	19814833	0	1	False	Both
2397300	CM015574.1	28336561	0	1	False	Both
2397423	CM015579.1	20192895	0.0238096	1	False	Paternal
2398181	CM015584.1	9989558	0	1	False	Both
2398354	CM015584.1	50419872	0	1	False	Both
2398696	CM015577.1	17656911	0	1	False	Both
2399013	CM015578.1	24447290	0	1	False	Both
2400038	CM015587.1	2264217	-0.0488722	0.802663	False	Paternal
2400345	CM015580.1	42041474	0	1	False	Both
2400919	CM015597.1	27399342	0.0689223	0.418341	False	Maternal
2401219	CM015598.1	14969475	0	1	False	Both
2401608	CM015593.1	13846336	0	1	False	Both
2401691	CM015586.1	30235413	0	1	False	Both
2402008	CM015592.1	5146845	0	1	False	Both
2402416	CM015588.1	23625788	0	1	False	Both
2402979	CM015582.1	24383033	0	1	False	Both
2403184	CM015590.1	30538473	0.047619	0.518726	False	Paternal
2403298	CM015592.1	19122361	0	1	False	Both
2403597	CM015583.1	1866466	0	1	False	Both
2403756	CM015587.1	37354079	0	1	False	Both
2404463	CM015581.1	27477868	0	1	False	Both
2405743	CM015595.1	1643073	0.0238096	1	False	Paternal
2405834	CM015589.1	20347355	0	1	False	Both
2405838	CM015578.1	245199	0	1	False	Both
2405851	CM015579.1	11280194	0.170426	0.156533	False	Both
2406153	CM015576.1	11659095	0	1	False	Both
2406369	CM015576.1	21289995	0	1	False	Both
2406646	CM015579.1	12066286	0	1	False	Both
2406698	CM015583.1	5710567	0	1	False	Both
2406940	CM015596.1	17149471	0	1	False	Both
2407084	CM015575.1	2111942	-0.0263158	0.959821	False	Maternal
2407571	CM015580.1	14575522	0	1	False	Both
2407757	CM015585.1	16074841	0.047619	0.518726	False	Paternal
2407839	CM015576.1	9617909	0	1	False	Both
2408007	CM015580.1	25967624	0	1	False	Both
2408289	CM015598.1	4866851	-0.0275689	0.979999	False	Paternal
2409551	CM015594.1	23245133	0	1	False	Both
2410197	CM015597.1	27137419	0	1	False	Both
2410216	CM015577.1	19802370	0	1	False	Both
2410788	CM015590.1	35373605	0	1	False	Both
2411292	CM015583.1	10499007	0	1	False	Both
2411424	CM015577.1	21303903	0	1	False	Both
2411493	CM015577.1	9216522	0.0814536	0.611644	False	Paternal
2411765	CM015582.1	5122143	-0.0263158	0.959821	False	Maternal
2412066	CM015588.1	32080089	0	1	False	Both
2412336	CM015590.1	40519593	0	1	False	Both
2413056	CM015590.1	30595779	0	1	False	Both
2413167	CM015589.1	6914133	0	1	False	Both
2413171	CM015597.1	15124675	0	1	False	Both
2413225	CM015577.1	14348603	0	1	False	Both
2413385	CM015581.1	33781036	0	1	False	Both
2413463	CM015583.1	13077168	0	1	False	Both
2413468	CM015596.1	7842827	0	1	False	Both
2413649	CM015580.1	50577739	0	1	False	Both
2413697	CM015575.1	31285147	0	1	False	Both
2413936	CM015588.1	7866209	0	1	False	Both
2414439	CM015574.1	4165685	0	1	False	Both
2415033	CM015578.1	7171988	0	1	False	Both
2415053	CM015591.1	19782786	0.203007	0.111477	False	Paternal
2415310	CM015578.1	16794459	0	1	False	Both
2415931	CM015579.1	7998947	0	1	False	Both
2416011	CM015593.1	18508367	0	1	False	Both
2416115	CM015583.1	5857465	0	1	False	Both
2417041	CM015594.1	20824469	0.0250627	1	False	Both
2417154	CM015597.1	20074070	0	1	False	Both
2417158	CM015576.1	32763331	-0.0213032	1	False	Maternal
2417729	CM015577.1	2150309	0	1	False	Both
2417732	CM015581.1	8065884	-0.00250626	1	False	Maternal
2418126	CM015587.1	34143646	0	1	False	Both
2418166	CM015579.1	28373965	-0.0313283	0.955012	False	Maternal
2418272	CM015580.1	49244833	0	1	False	Both
2418352	CM015577.1	12844806	0	1	False	Both
2418496	CM015598.1	4423250	0.102757	0.487106	False	Paternal
2418502	CM015592.1	19442663	0	1	False	Both
2418825	CM015589.1	34324074	0	1	False	Both
2419336	CM015595.1	14566021	0	1	False	Both
2419426	CM015585.1	13369306	0	1	False	Both
2419875	CM015593.1	31977366	0	1	False	Both
2419931	CM015589.1	20347445	0	1	False	Both
2420048	CM015575.1	32065536	0	1	False	Both
2420376	CM015581.1	9873277	0	1	False	Both
2420520	CM015584.1	29625345	0	1	False	Both
2421213	CM015591.1	10699812	0	1	False	Both
2421418	CM015595.1	2183966	0	1	False	Both
2421789	CM015588.1	3414491	0	1	False	Both
2421994	CM015579.1	1958548	0	1	False	Both
2422118	CM015587.1	27708988	0	1	False	Both
2422178	CM015592.1	15558571	0	1	False	Both
2422466	CM015593.1	16378253	0	1	False	Both
2422486	CM015593.1	20465549	0	1	False	Both
2422942	CM015584.1	2330916	0	1	False	Both
2423333	CM015590.1	43282102	0	1	False	Both
2423545	CM015579.1	8255651	0	1	False	Both
2423785	CM015581.1	9271743	0	1	False	Both
2424810	CM015580.1	20012937	0	1	False	Both
2424952	CM015580.1	45120139	0	1	False	Both
2424979	CM015585.1	26514342	0	1	False	Both
2425068	CM015587.1	14788798	0	1	False	Both
2425170	CM015574.1	9136486	0	1	False	Both
2425285	CM015596.1	18055029	0	1	False	Both
2425327	CM015575.1	12863326	0	1	False	Both
2425554	CM015588.1	13728249	0	1	False	Both
2425859	CM015583.1	15436120	0	1	False	Both
2425882	CM015580.1	11430121	0	1	False	Both
2426084	CM015587.1	21278450	0	1	False	Both
2426455	CM015577.1	18395718	0	1	False	Both
2426838	CM015584.1	35683891	0.176692	0.175437	False	Paternal
2426955	CM015585.1	13781788	0	1	False	Both
2427018	CM015575.1	9926806	0	1	False	Both
2427685	CM015591.1	6899460	0	1	False	Both
2427815	CM015587.1	23016496	0	1	False	Both
2427949	CM015584.1	17686331	0	1	False	Both
2428073	CM015597.1	24563679	-0.0125313	1	False	Both
2428079	CM015588.1	1472665	0	1	False	Both
2428141	CM015584.1	26837333	0	1	False	Both
2428205	CM015577.1	16302175	0	1	False	Both
2428457	CM015578.1	582663	-0.0426065	0.874052	False	Paternal
2428649	CM015585.1	16074751	-0.0526316	0.43028	False	Maternal
2428816	CM015595.1	16620462	0.075188	0.605125	False	Both
2428983	CM015578.1	18626850	0.0714286	0.275682	False	Paternal
2430162	CM015578.1	34077745	0	1	False	Both
2430487	CM015576.1	17476647	0	1	False	Both
2430941	CM015594.1	4217539	0	1	False	Both
2431074	CM015581.1	2105150	0	1	False	Both
2431165	CM015595.1	2651221	0	1	False	Both
2431167	CM015580.1	29841777	0	1	False	Both
2431771	CM015586.1	29652206	0	1	False	Both
2432648	CM015591.1	26087978	0	1	False	Both
2432680	CM015588.1	2369140	0	1	False	Both
2432695	CM015598.1	20928029	0	1	False	Both
2432957	CM015584.1	35621575	0.0300752	0.955364	False	Both
2433038	CM015579.1	31320131	0	1	False	Both
2433820	CM015580.1	13625514	0	1	False	Both
2433920	CM015587.1	26161403	0.0238096	1	False	Paternal
2434052	CM015574.1	16093932	0	1	False	Both
2434835	CM015577.1	29343421	0	1	False	Both
2435016	CM015589.1	11971272	0	1	False	Both
2435216	CM015588.1	29872580	0	1	False	Both
2435600	CM015580.1	25257905	0	1	False	Both
2435846	CM015589.1	17141074	0	1	False	Both
2436085	CM015585.1	8936783	0	1	False	Both
2436237	CM015597.1	5521303	0	1	False	Both
2436517	CM015585.1	3524520	0	1	False	Both
2436873	CM015598.1	12764412	0	1	False	Both
2437103	CM015590.1	2673979	0.0300752	0.955364	False	Both
2437211	CM015589.1	5328408	0	1	False	Both
2437356	CM015574.1	4810714	0	1	False	Both
2437496	CM015593.1	2542276	0	1	False	Both
2437742	CM015592.1	12736794	0	1	False	Both
2437947	CM015579.1	23046686	0	1	False	Both
2437958	CM015582.1	18976832	0	1	False	Both
2438095	CM015578.1	23198342	0	1	False	Both
2438189	CM015577.1	26156782	0	1	False	Both
2438369	CM015585.1	29669929	-0.0764411	0.646154	False	Maternal
2438372	CM015584.1	27993208	0	1	False	Both
2438487	CM015580.1	21817590	0	1	False	Both
2438915	CM015583.1	28671336	0	1	False	Both
2438923	CM015596.1	4341008	0	1	False	Both
2439489	CM015593.1	45550489	0	1	False	Both
2440195	CM015597.1	15760797	0	1	False	Both
2440333	CM015595.1	14565931	0	1	False	Both
2440974	CM015583.1	25565377	0.0238096	1	False	Paternal
2441402	CM015585.1	30371890	0	1	False	Both
2441605	CM015581.1	30451824	0	1	False	Both
2442160	CM015574.1	28144578	0	1	False	Both
2442643	CM015578.1	920179	0	1	False	Both
2442783	CM015593.1	2066088	-0.0576441	0.768465	False	Maternal
2442887	CM015588.1	23495063	0	1	False	Both
2442919	CM015576.1	21721328	-0.179198	0.167343	False	Maternal
2443110	CM015596.1	9890065	0	1	False	Both
2443516	CM015580.1	22509237	0	1	False	Both
2443789	CM015575.1	25385935	0	1	False	Both
2445126	CM015594.1	25878004	-0.245614	0.047689	False	Maternal
2445495	CM015592.1	7192834	0	1	False	Both
2445513	CM015584.1	26880288	0	1	False	Both
2445528	CM015591.1	6133903	0	1	False	Both
2445715	CM015594.1	2893274	0.0814536	0.611644	False	Paternal
2445806	CM015584.1	7701047	0	1	False	Both
2445908	CM015593.1	12886524	0	1	False	Both
2446859	CM015574.1	41052633	0.203007	0.111477	False	Paternal
2447006	CM015582.1	14101937	0	1	False	Both
2447356	CM015580.1	45436264	0	1	False	Both
2447523	CM015585.1	24079281	0	1	False	Both
2448132	CM015592.1	30163170	0	1	False	Both
2448304	CM015590.1	15189628	0.100251	0.5018	False	Paternal
2448348	CM015589.1	571248	0	1	False	Paternal
2448866	CM015574.1	7540837	0	1	False	Both
2449417	CM015580.1	18545183	0	1	False	Both
2449689	CM015584.1	42965802	-0.00125313	1	False	Both
2449790	CM015594.1	23016961	0	1	False	Both
2450380	CM015576.1	19128109	0	1	False	Both
2450671	CM015574.1	31337850	0	1	False	Both
2450963	CM015577.1	16255634	-0.00250626	1	False	Paternal
2451469	CM015584.1	8004888	0	1	False	Both
2451493	CM015576.1	24322720	0	1	False	Both
2451956	CM015585.1	9987188	0	1	False	Both
2452157	CM015595.1	4277671	0	1	False	Both
2452343	CM015581.1	8157516	0	1	False	Both
2452472	CM015592.1	19425156	0	1	False	Both
2452536	CM015596.1	13812205	0	1	False	Both
2452879	CM015591.1	20958929	0.0238096	1	False	Paternal
2452928	CM015576.1	35838944	0	1	False	Both
2452989	CM015589.1	22461371	0	1	False	Both
2453081	CM015578.1	582663	0	1	False	Both
2453428	CM015591.1	15408769	0	1	False	Both
2453474	CM015578.1	28935704	-0.0225564	1	False	Both
2453531	CM015586.1	2147129	0	1	False	Both
2453717	CM015588.1	14296359	-0.0263158	0.959821	False	Maternal
2453901	CM015586.1	27166518	0	1	False	Both
2454021	CM015574.1	42899077	0	1	False	Both
2454192	CM015593.1	28025282	0	1	False	Both
2454241	CM015593.1	23331027	-0.0175439	1	False	Paternal
2454824	CM015585.1	29434979	0	1	False	Both
2455145	CM015576.1	881159	0	1	False	Both
2455226	CM015585.1	22920652	0	1	False	Both
2455775	CM015582.1	13827807	0.0250627	1	False	Both
2456795	CM015574.1	10509354	0	1	False	Both
2457101	CM015592.1	35424397	0	1	False	Both
2457211	CM015591.1	21944856	-0.0977444	0.515637	False	Paternal
2457249	CM015581.1	14302337	0	1	False	Both
2457306	CM015597.1	10183686	-0.322055	0.00780126	False	Paternal
2457938	CM015597.1	5156498	0	1	False	Both
2458079	CM015590.1	25156514	0	1	False	Both
2458356	CM015580.1	44911524	0	1	False	Both
2458660	CM015585.1	7409180	0	1	False	Both
2458776	CM015588.1	6785241	0	1	False	Both
2458891	CM015595.1	12122634	0	1	False	Both
2459021	CM015592.1	10594439	0	1	False	Both
2459164	CM015586.1	8948696	0	1	False	Both
2459425	CM015588.1	11165569	0.0300752	0.955364	False	Both
2459967	CM015583.1	26344032	0	1	False	Both
2460122	CM015580.1	8329001	0	1	False	Both
2460291	CM015581.1	32917415	0	1	False	Both
2460393	CM015579.1	24582218	0	1	False	Both
2460603	CM015576.1	14065868	0	1	False	Both
2460827	CM015589.1	31159376	0	1	False	Both
2461073	CM015582.1	7080402	0	1	False	Both
2461485	CM015583.1	9113621	0.0250627	1	False	Both
2462201	CM015586.1	2910137	0	1	False	Both
2463119	CM015576.1	30073837	0	1	False	Both
2463310	CM015576.1	36519013	0	1	False	Both
2463330	CM015581.1	13821948	0	1	False	Both
2463526	CM015595.1	16790631	0	1	False	Both
2464116	CM015594.1	13438873	-0.0263158	0.959821	False	Maternal
2464163	CM015586.1	35534242	0	1	False	Both
2464237	CM015583.1	15953762	0	1	False	Both
2464446	CM015585.1	1006166	0	1	False	Both
2465233	CM015594.1	2972669	0	1	False	Both
2465631	CM015583.1	8046050	0	1	False	Both
2465807	CM015586.1	13023415	0	1	False	Both
2465868	CM015585.1	23171107	0	1	False	Both
2465999	CM015598.1	17943131	0	1	False	Both
2466180	CM015586.1	26819877	0	1	False	Both
2466237	CM015589.1	33754269	0	1	False	Both
2467551	CM015587.1	6742482	0	1	False	Both
2467894	CM015593.1	5691636	0	1	False	Both
2468201	CM015594.1	11491813	0	1	False	Both
2468601	CM015592.1	24773414	0	1	False	Both
2468922	CM015587.1	35098699	0	1	False	Both
2469289	CM015582.1	1658141	0	1	False	Both
2469371	CM015589.1	10470926	0	1	False	Both
2469428	CM015575.1	16304303	0	1	False	Both
2469626	CM015592.1	33752230	-0.0263158	0.959821	False	Maternal
2469832	CM015594.1	22871059	0	1	False	Both
2470611	CM015585.1	13186738	0	1	False	Both
2470950	CM015590.1	32820154	0	1	False	Both
2471270	CM015593.1	15675763	0.0501253	0.822845	False	Paternal
2471474	CM015575.1	26115480	-0.100251	0.5018	False	Maternal
2471634	CM015575.1	20162253	0.182957	0.0634443	False	Both
2471664	CM015585.1	23201634	0	1	False	Both
2471665	CM015574.1	24658002	0	1	False	Both
2471763	CM015591.1	3622151	0	1	False	Both
2471851	CM015589.1	611807	0	1	False	Both
2473100	CM015595.1	454965	0	1	False	Both
2474329	CM015594.1	6326133	0.0162907	1	False	Paternal
2474623	CM015575.1	20824589	0.12406	0.376357	False	Maternal
2475350	CM015594.1	25803881	-0.245614	0.047689	False	Maternal
2475694	CM015592.1	32053198	0	1	False	Both
2475942	CM015597.1	17046616	0	1	False	Both
2475972	CM015574.1	22100895	0	1	False	Both
2476060	CM015584.1	38583659	0	1	False	Both
2476761	CM015576.1	17200863	0	1	False	Both
2477050	CM015579.1	24135788	0	1	False	Both
2477218	CM015583.1	16878422	0	1	False	Both
2477647	CM015586.1	7617439	0	1	False	Both
2478391	CM015584.1	19189907	0	1	False	Both
2479063	CM015580.1	7870144	0	1	False	Both
2479260	CM015581.1	20911599	0	1	False	Both
2479293	CM015584.1	14149647	0.0238096	1	False	Paternal
2479848	CM015589.1	5981472	0.0238096	1	False	Paternal
2479991	CM015578.1	31092723	0	1	False	Both
2480072	CM015596.1	13679078	0	1	False	Both
2480214	CM015581.1	11167905	0	1	False	Both
2480367	CM015593.1	30287757	0	1	False	Both
2480870	CM015594.1	6820801	-0.0263158	0.959821	False	Both
2481077	CM015593.1	9378066	0	1	False	Both
2481476	CM015574.1	4919561	0	1	False	Both
2482227	CM015592.1	33714970	0	1	False	Both
2482410	CM015583.1	6553161	0	1	False	Both
2483072	CM015574.1	38974648	0	1	False	Both
2483686	CM015575.1	1264031	0.0238096	1	False	Paternal
2484683	CM015584.1	43697589	0	1	False	Both
2484869	CM015593.1	12931236	0	1	False	Both
2485003	CM015579.1	11852655	0	1	False	Both
2485471	CM015583.1	2737856	0	1	False	Both
2486143	CM015593.1	16642434	0	1	False	Both
2486151	CM015581.1	1647228	0	1	False	Both
2486201	CM015584.1	13834371	0	1	False	Both
2486230	CM015577.1	30154658	0	1	False	Both
2486390	CM015579.1	4304644	0	1	False	Both
2486621	CM015587.1	13002686	0	1	False	Both
2486801	CM015590.1	19497586	0	1	False	Both
2487261	CM015586.1	15640070	0	1	False	Both
2487276	CM015597.1	15760887	0	1	False	Both
2487311	CM015596.1	4952895	0	1	False	Both
2487700	CM015586.1	19797987	0	1	False	Both
2487905	CM015578.1	21081495	-0.0789474	0.629297	False	Maternal
2488239	CM015578.1	7171898	0	1	False	Both
2488351	CM015574.1	12297527	0	1	False	Both
2488368	CM015585.1	14304498	0	1	False	Both
2488429	CM015588.1	21238636	-0.192982	0.129214	False	Maternal
2489013	CM015586.1	1285835	0	1	False	Both
2489059	CM015584.1	51292617	0	1	False	Both
2489340	CM015575.1	15610898	0	1	False	Both
2489573	CM015592.1	12816343	0	1	False	Both
2489632	CM015588.1	14511357	0	1	False	Both
2489705	CM015596.1	1950586	0	1	False	Both
2490109	CM015598.1	20164243	0	1	False	Both
2490166	CM015575.1	27915843	-0.00501254	1	False	Paternal
2490957	CM015575.1	16063934	-0.197995	0.121923	False	Maternal
2491789	CM015579.1	17309421	0	1	False	Both
2492534	CM015575.1	19488152	0.213033	0.0828791	False	Paternal
2493288	CM015575.1	7532526	0	1	False	Both
2493655	CM015578.1	32648759	0.0238096	1	False	Paternal
2493727	CM015581.1	29661743	0	1	False	Both
2493790	CM015595.1	9905868	0.0952381	0.528668	False	Maternal
2493807	CM015575.1	12303422	0	1	False	Both
2495972	CM015595.1	15966449	0	1	False	Both
2496556	CM015597.1	19483678	0	1	False	Both
2496571	CM015578.1	17189419	-0.0739348	0.662317	False	Paternal
2496836	CM015576.1	19222528	0	1	False	Both
2497018	CM015582.1	19796582	0	1	False	Both
2497176	CM015593.1	28203038	0	1	False	Both
2497196	CM015587.1	26565348	0	1	False	Both
2497523	CM015593.1	15722983	0.0664161	0.513321	False	Paternal
2497741	CM015576.1	15391258	-0.0263158	0.959821	False	Maternal
2497905	CM015595.1	20093340	0	1	False	Both
2498892	CM015594.1	17519452	0	1	False	Both
2499116	CM015595.1	10486931	0	1	False	Both
2499399	CM015585.1	5148824	0	1	False	Both
2499553	CM015588.1	15931235	0	1	False	Both
2499941	CM015578.1	13583115	0	1	False	Both
2500301	CM015576.1	21485220	0	1	False	Both
2500410	CM015575.1	26475806	-0.100251	0.5018	False	Maternal
2500498	CM015587.1	9150682	0	1	False	Both
2500723	CM015590.1	27820545	-0.110276	0.437211	False	Maternal
2500981	CM015584.1	31199672	0	1	False	Both
2501103	CM015595.1	17908945	0	1	False	Paternal
2501252	CM015593.1	29809465	0	1	False	Both
2501696	CM015592.1	47732942	0	1	False	Both
2501793	CM015584.1	34078865	0	1	False	Both
2501914	CM015588.1	23835543	0	1	False	Both
2502283	CM015586.1	2381318	0	1	False	Both
2502660	CM015591.1	21380744	0	1	False	Both
2502771	CM015589.1	261557	0	1	False	Both
2503061	CM015586.1	2393484	0	1	False	Both
2503074	CM015584.1	30388471	0	1	False	Both
2503311	CM015584.1	6524516	0	1	False	Both
2503443	CM015581.1	11790280	0.0776942	0.573464	False	Both
2503566	CM015578.1	12470183	0	1	False	Both
2503737	CM015595.1	9677837	0	1	False	Both
2504565	CM015586.1	31687667	0	1	False	Both
2505024	CM015583.1	7635367	0	1	False	Both
2505270	CM015582.1	23473025	0	1	False	Both
2505384	CM015593.1	32954416	0.0263158	0.991066	False	Maternal
2505601	CM015592.1	20536463	0	1	False	Both
2505615	CM015585.1	9522869	0	1	False	Both
2505725	CM015586.1	4810217	0	1	False	Both
2505856	CM015584.1	20384203	0	1	False	Both
2506015	CM015584.1	13633455	-0.155389	0.24197	False	Maternal
2506354	CM015596.1	18365531	0.0238096	1	False	Both
2506631	CM015592.1	31589693	0	1	False	Both
2507075	CM015585.1	5634250	0	1	False	Both
2507343	CM015575.1	27382876	-0.0764411	0.646154	False	Maternal
2507636	CM015581.1	19959564	0	1	False	Both
2507642	CM015576.1	16361329	0	1	False	Both
2508250	CM015576.1	3084910	0.047619	0.518726	False	Paternal
2508438	CM015582.1	2118486	0	1	False	Both
2508884	CM015578.1	32461500	0	1	False	Both
2509047	CM015593.1	9694012	0	1	False	Both
2509775	CM015591.1	22836645	0	1	False	Both
2510054	CM015574.1	41052708	-0.0263158	0.959821	False	Both
2510082	CM015594.1	7517394	0	1	False	Both
2510255	CM015575.1	24619201	0	1	False	Both
2510323	CM015576.1	16042373	0.0313283	0.955012	False	Paternal
2510638	CM015575.1	27777584	-0.100251	0.5018	False	Maternal
2510673	CM015591.1	8647237	0	1	False	Both
2510748	CM015575.1	21226466	0.213033	0.0828791	False	Paternal
2510959	CM015598.1	2992250	0	1	False	Both
2511281	CM015574.1	40144602	0	1	False	Both
2511630	CM015595.1	1239576	0	1	False	Both
2511790	CM015593.1	14564262	0	1	False	Both
2512554	CM015585.1	19509202	0	1	False	Both
2512643	CM015590.1	28134573	0	1	False	Both
2512708	CM015587.1	25006465	0	1	False	Both
2512776	CM015587.1	6061679	0	1	False	Both
2513229	CM015577.1	9740896	0.0576441	0.768465	False	Paternal
2513673	CM015583.1	19496164	0.0501253	0.822845	False	Maternal
2514003	CM015578.1	10023831	0	1	False	Both
2514046	CM015582.1	7662277	0.0977444	0.515637	False	Paternal
2514825	CM015579.1	7225790	0	1	False	Both
2515328	CM015592.1	39772027	0	1	False	Both
2515391	CM015580.1	29111429	0	1	False	Both
2515792	CM015581.1	9350975	0.0238096	1	False	Paternal
2515980	CM015577.1	28985665	0	1	False	Both
2516297	CM015588.1	9564867	0	1	False	Both
2516309	CM015581.1	5177648	0	1	False	Both
2516670	CM015597.1	2548387	0	1	False	Both
2516925	CM015584.1	29968651	0	1	False	Both
2516987	CM015581.1	19306419	0	1	False	Both
2517172	CM015590.1	29121087	0	1	False	Both
2517182	CM015581.1	16532931	0	1	False	Both
2517242	CM015579.1	1560928	-0.126566	0.364393	False	Maternal
2518054	CM015590.1	26857495	0	1	False	Both
2518118	CM015574.1	6367960	0	1	False	Both
2518695	CM015588.1	18254025	0	1	False	Both
2518846	CM015585.1	31081626	0	1	False	Both
2519185	CM015584.1	12868866	0	1	False	Both
2519363	CM015578.1	5082465	0	1	False	Both
2519792	CM015585.1	30401280	0	1	False	Both
2520327	CM015592.1	46008914	0	1	False	Both
2520712	CM015583.1	26150947	0	1	False	Both
2520778	CM015588.1	28004582	0	1	False	Both
2520868	CM015576.1	28798128	0.125313	0.301095	False	Both
2520878	CM015584.1	29143362	0	1	False	Both
2520917	CM015580.1	25299949	0	1	False	Both
2521346	CM015590.1	38060069	0	1	False	Both
2521444	CM015581.1	9962074	0	1	False	Both
2521461	CM015574.1	19586632	0	1	False	Both
2521471	CM015591.1	23504107	0	1	False	Both
2521513	CM015577.1	5826860	-0.10401	0.435916	False	Both
2521522	CM015579.1	14910717	0	1	False	Both
2521707	CM015592.1	28862192	0.224311	0.0750012	False	Paternal
2522217	CM015595.1	10658506	0	1	False	Both
2522744	CM015594.1	20042554	0	1	False	Both
2523497	CM015598.1	16687097	0	1	False	Both
2524395	CM015584.1	29440081	0	1	False	Both
2524676	CM015593.1	9387754	0	1	False	Both
2524778	CM015575.1	27537993	-0.0263158	0.959821	False	Maternal
2524843	CM015586.1	4250475	0	1	False	Both
2524880	CM015588.1	4176349	0	1	False	Both
2525247	CM015574.1	38598149	0	1	False	Both
2526892	CM015574.1	15659785	0	1	False	Both
2526912	CM015586.1	26862473	-0.0238096	1	False	Maternal
2527523	CM015596.1	17845804	0	1	False	Both
2527615	CM015595.1	6488609	-0.166667	0.198867	False	Maternal
2527655	CM015585.1	30068157	0	1	False	Both
2527904	CM015591.1	13155961	0.0238096	1	False	Both
2528176	CM015597.1	14204866	0	1	False	Both
2528728	CM015593.1	43955935	0	1	False	Both
2528765	CM015586.1	33834955	0	1	False	Both
2529036	CM015589.1	18066327	0	1	False	Both
2529210	CM015586.1	7211798	0	1	False	Both
2529684	CM015598.1	15546365	0	1	False	Both
2529750	CM015578.1	15995012	0	1	False	Both
2529825	CM015577.1	9892546	0.0839599	0.593078	False	Paternal
2529919	CM015575.1	20668103	-0.177945	0.12619	False	Both
2530158	CM015574.1	27875722	0	1	False	Both
2530548	CM015576.1	881069	0	1	False	Both
2530779	CM015578.1	24919682	0	1	False	Both
2530814	CM015593.1	16176718	0	1	False	Both
2530863	CM015581.1	19306471	0	1	False	Both
2530937	CM015592.1	47577058	0	1	False	Both
2532240	CM015585.1	32398998	0	1	False	Both
2532432	CM015595.1	15193820	0.166667	0.198867	False	Paternal
2532816	CM015580.1	11919748	-0.0263158	0.959821	False	Maternal
2532886	CM015576.1	14390270	0	1	False	Both
2532960	CM015591.1	2932128	0	1	False	Both
2533082	CM015590.1	44239097	0	1	False	Both
2533361	CM015595.1	2852807	-0.0827068	0.582519	False	Both
2533431	CM015592.1	28686239	0.197995	0.121923	False	Paternal
2533711	CM015578.1	10023741	0	1	False	Both
2533851	CM015591.1	6912928	0	1	False	Both
2533915	CM015588.1	15372576	0	1	False	Both
2534280	CM015598.1	6482881	0.0238096	1	False	Paternal
2534572	CM015582.1	6847006	0	1	False	Both
2534654	CM015575.1	3478689	0	1	False	Both
2535009	CM015588.1	12825406	0	1	False	Both
2535603	CM015581.1	16631596	0	1	False	Both
2536204	CM015598.1	14800547	0.047619	0.518726	False	Paternal
2536206	CM015592.1	28946987	0	1	False	Both
2536219	CM015580.1	8547119	0	1	False	Both
2536231	CM015574.1	21565284	-0.0513785	0.78936	False	Paternal
2536259	CM015592.1	19088166	0	1	False	Both
2536780	CM015578.1	22745112	0	1	False	Both
2537165	CM015579.1	1790734	0	1	False	Both
2537227	CM015584.1	29686292	0	1	False	Both
2537451	CM015577.1	31502930	0	1	False	Both
2537470	CM015580.1	45944783	0	1	False	Both
2538264	CM015575.1	25705162	0	1	False	Both
2538326	CM015580.1	39001535	0	1	False	Both
2538613	CM015580.1	21132477	0	1	False	Both
2538917	CM015580.1	3888636	0.0764411	0.646154	False	Maternal
2539125	CM015595.1	20997443	0.142857	0.287188	False	Paternal
2539899	CM015579.1	25703675	-0.00250626	1	False	Maternal
2539930	CM015579.1	3337722	-0.0977444	0.515637	False	Paternal
2540021	CM015575.1	26293231	0	1	False	Both
2540452	CM015585.1	17668013	-0.0689223	0.692917	False	Paternal
2540899	CM015590.1	40213181	0	1	False	Both
2540961	CM015577.1	31137371	0	1	False	Both
2541168	CM015587.1	16533279	0	1	False	Both
2541201	CM015580.1	31247583	0	1	False	Both
2541234	CM015577.1	26628980	0	1	False	Both
2541923	CM015575.1	35515897	0	1	False	Both
2542057	CM015592.1	21669057	0	1	False	Both
2543208	CM015580.1	14449572	0	1	False	Both
2543502	CM015592.1	24826525	0	1	False	Both
2543778	CM015582.1	11861419	0.0877193	0.397434	False	Both
2544414	CM015591.1	16210515	0	1	False	Both
2545309	CM015584.1	43199896	0	1	False	Both
2545369	CM015577.1	18235028	0	1	False	Both
2545534	CM015587.1	24676347	0	1	False	Both
2545540	CM015589.1	8425370	0	1	False	Both
2545589	CM015595.1	14118441	0	1	False	Both
2546140	CM015584.1	3997315	0	1	False	Both
2546551	CM015576.1	31525108	0	1	False	Both
2546628	CM015597.1	12632680	0	1	False	Both
2547171	CM015575.1	31614969	0	1	False	Both
2547241	CM015587.1	28990887	0	1	False	Both
2547470	CM015588.1	21951206	0	1	False	Both
2547759	CM015575.1	9911270	0	1	False	Both
2548301	CM015592.1	493570	0	1	False	Both
2548560	CM015595.1	17908855	0	1	False	Both
2548601	CM015581.1	8328711	0	1	False	Both
2549091	CM015581.1	4700865	-0.0263158	0.959821	False	Maternal
2549707	CM015591.1	3270197	-0.00626564	1	False	Maternal
2550066	CM015579.1	22087972	0	1	False	Both
2550218	CM015585.1	14436359	0	1	False	Both
2550635	CM015585.1	5361805	0	1	False	Both
2550753	CM015579.1	18370390	-0.047619	0.840112	False	Maternal
2551087	CM015588.1	16577120	0	1	False	Both
2551304	CM015584.1	20418125	-0.203008	0.111477	False	Maternal
2551474	CM015594.1	31044713	0	1	False	Both
2551498	CM015579.1	12195316	0	1	False	Both
2551637	CM015582.1	9722525	-0.0764411	0.646154	False	Maternal
2552296	CM015582.1	21493950	0	1	False	Both
2552436	CM015590.1	40805744	0	1	False	Both
2552588	CM015590.1	11507591	0	1	False	Both
[truncated: 34,203 more rows]
