# Supplementary material for: Identification of the master sex determining gene in Northern pike (Esox lucius) reveals restricted sex chromosome differentiation
Source: PLoS Genet. 2019 Aug 22;15(8):e1008013. doi: 10.1371/journal.pgen.1008013 (PMC6726246; doi:10.1371/journal.pgen.1008013)
Supplement: S6 Numerical_Data — Relative and absolute read coverage depth of male and female Pool-Seq reads on the Nanopore genome of a male Esox lucius from an European population. This data file was used to search for 1kb windows that only has male coverage in the genome. (XLSX) [file pgen.1008013.s023.xlsx]

## Sheet: Figure_S6
#Data file for figure S6. Relative and absolote read coverage depth of male and female poolseq reads on the Nanopore genome of an male Esox lucius from an European popuation. This data file was used to serach for 1kb windows that only has male coverage in the genome
Contig	Position	Males_rel	Females_rel	Males_abs	Females_abs
tig00000002_pilon_pilon_pilon_pilon	6000	0.00	0.00	0.00	0.00
tig00000002_pilon_pilon_pilon_pilon	7000	0.41	0.39	14.10	14.10
tig00000002_pilon_pilon_pilon_pilon	9000	0.18	0.19	6.08	6.85
tig00000002_pilon_pilon_pilon_pilon	16000	0.27	0.19	9.50	6.86
tig00000002_pilon_pilon_pilon_pilon	19000	0.15	0.22	5.13	7.93
tig00000002_pilon_pilon_pilon_pilon	20000	0.49	0.68	16.85	24.42
tig00000002_pilon_pilon_pilon_pilon	21000	0.84	0.99	29.00	35.37
tig00000002_pilon_pilon_pilon_pilon	22000	0.50	0.50	17.41	17.76
tig00000002_pilon_pilon_pilon_pilon	23000	0.64	0.83	22.05	29.58
tig00000002_pilon_pilon_pilon_pilon	24000	0.46	0.65	15.87	23.13
tig00000012_pilon_pilon_pilon_pilon	2000	0.00	0.00	0.00	0.00
tig00000012_pilon_pilon_pilon_pilon	3000	0.12	0.21	4.13	7.35
tig00000012_pilon_pilon_pilon_pilon	4000	0.65	0.81	22.58	28.89
tig00000012_pilon_pilon_pilon_pilon	5000	0.53	0.65	18.51	23.15
tig00000012_pilon_pilon_pilon_pilon	6000	0.92	0.85	31.72	30.44
tig00000012_pilon_pilon_pilon_pilon	7000	1.09	0.99	37.60	35.32
tig00000012_pilon_pilon_pilon_pilon	8000	1.17	1.09	40.59	39.18
tig00000012_pilon_pilon_pilon_pilon	9000	0.49	0.60	16.83	21.39
tig00000012_pilon_pilon_pilon_pilon	10000	0.85	0.98	29.56	35.10
tig00000012_pilon_pilon_pilon_pilon	11000	1.21	0.99	41.83	35.46
tig00000012_pilon_pilon_pilon_pilon	12000	0.91	0.83	31.40	29.80
tig00000012_pilon_pilon_pilon_pilon	14000	0.10	0.15	3.29	5.51
tig00000012_pilon_pilon_pilon_pilon	15000	0.10	0.21	3.47	7.36
tig00000018_pilon_pilon_pilon_pilon	4000	0.23	0.14	7.91	5.06
tig00000018_pilon_pilon_pilon_pilon	5000	0.97	1.01	33.51	36.07
tig00000018_pilon_pilon_pilon_pilon	6000	1.19	1.27	41.33	45.64
tig00000018_pilon_pilon_pilon_pilon	7000	1.09	1.15	37.79	41.32
tig00000018_pilon_pilon_pilon_pilon	8000	0.85	1.08	29.54	38.61
tig00000018_pilon_pilon_pilon_pilon	9000	1.07	1.17	37.11	41.94
tig00000018_pilon_pilon_pilon_pilon	10000	1.04	1.11	36.06	39.63
tig00000018_pilon_pilon_pilon_pilon	11000	1.01	1.15	34.94	41.30
tig00000018_pilon_pilon_pilon_pilon	12000	1.02	0.96	35.35	34.53
tig00000018_pilon_pilon_pilon_pilon	13000	1.04	1.03	36.01	36.91
tig00000018_pilon_pilon_pilon_pilon	14000	1.05	0.77	36.47	27.67
tig00000018_pilon_pilon_pilon_pilon	15000	1.00	0.95	34.75	34.15
tig00000018_pilon_pilon_pilon_pilon	16000	1.18	1.05	40.92	37.58
tig00000018_pilon_pilon_pilon_pilon	17000	1.05	0.98	36.17	35.10
tig00000018_pilon_pilon_pilon_pilon	18000	1.07	0.84	36.91	30.12
tig00000018_pilon_pilon_pilon_pilon	19000	0.81	0.95	28.14	33.93
tig00000018_pilon_pilon_pilon_pilon	20000	0.98	0.94	34.04	33.71
tig00000018_pilon_pilon_pilon_pilon	21000	0.87	1.04	30.24	37.34
tig00000018_pilon_pilon_pilon_pilon	22000	0.90	0.91	31.25	32.61
tig00000018_pilon_pilon_pilon_pilon	23000	0.88	0.97	30.62	34.66
tig00000018_pilon_pilon_pilon_pilon	24000	1.08	0.99	37.54	35.47
tig00000018_pilon_pilon_pilon_pilon	25000	0.83	0.88	28.75	31.37
tig00000018_pilon_pilon_pilon_pilon	26000	0.91	1.02	31.48	36.64
tig00000018_pilon_pilon_pilon_pilon	27000	0.89	0.90	30.73	32.18
tig00000018_pilon_pilon_pilon_pilon	28000	1.05	1.00	36.22	35.70
tig00000018_pilon_pilon_pilon_pilon	29000	0.92	0.89	31.79	31.93
tig00000018_pilon_pilon_pilon_pilon	30000	1.03	1.05	35.56	37.41
tig00000018_pilon_pilon_pilon_pilon	31000	1.01	1.02	34.96	36.48
tig00000018_pilon_pilon_pilon_pilon	32000	1.03	1.08	35.48	38.51
tig00000018_pilon_pilon_pilon_pilon	33000	1.07	1.13	37.03	40.41
tig00000018_pilon_pilon_pilon_pilon	34000	1.08	1.12	37.25	40.22
tig00000018_pilon_pilon_pilon_pilon	35000	1.08	0.94	37.41	33.58
tig00000018_pilon_pilon_pilon_pilon	36000	1.03	1.23	35.75	43.93
tig00000018_pilon_pilon_pilon_pilon	37000	0.94	1.01	32.51	36.25
tig00000018_pilon_pilon_pilon_pilon	38000	1.13	1.00	38.98	35.81
tig00000018_pilon_pilon_pilon_pilon	39000	1.03	0.93	35.56	33.16
tig00000018_pilon_pilon_pilon_pilon	40000	0.95	1.16	32.95	41.50
tig00000018_pilon_pilon_pilon_pilon	41000	1.10	1.10	38.23	39.47
tig00000018_pilon_pilon_pilon_pilon	42000	1.09	1.16	37.74	41.65
tig00000018_pilon_pilon_pilon_pilon	43000	0.90	0.93	31.17	33.15
tig00000018_pilon_pilon_pilon_pilon	44000	0.91	0.99	31.58	35.61
tig00000018_pilon_pilon_pilon_pilon	45000	1.06	1.24	36.62	44.32
tig00000018_pilon_pilon_pilon_pilon	46000	1.10	0.98	38.18	35.08
tig00000018_pilon_pilon_pilon_pilon	47000	1.06	0.96	36.63	34.24
tig00000018_pilon_pilon_pilon_pilon	48000	1.04	0.96	35.97	34.40
tig00000018_pilon_pilon_pilon_pilon	49000	1.02	0.97	35.28	34.86
tig00000018_pilon_pilon_pilon_pilon	50000	1.08	0.99	37.40	35.34
tig00000018_pilon_pilon_pilon_pilon	51000	1.26	1.20	43.47	42.94
tig00000018_pilon_pilon_pilon_pilon	52000	0.94	1.10	32.69	39.45
tig00000018_pilon_pilon_pilon_pilon	53000	1.06	1.07	36.79	38.23
tig00000018_pilon_pilon_pilon_pilon	54000	0.99	0.98	34.44	34.94
tig00000018_pilon_pilon_pilon_pilon	55000	1.05	1.05	36.24	37.58
tig00000018_pilon_pilon_pilon_pilon	56000	1.05	0.96	36.43	34.21
tig00000018_pilon_pilon_pilon_pilon	57000	1.05	0.87	36.29	31.32
tig00000018_pilon_pilon_pilon_pilon	58000	1.08	1.09	37.44	38.88
tig00000018_pilon_pilon_pilon_pilon	59000	1.09	1.13	37.83	40.32
tig00000018_pilon_pilon_pilon_pilon	60000	1.03	0.85	35.60	30.34
tig00000018_pilon_pilon_pilon_pilon	61000	0.94	1.01	32.69	36.29
tig00000018_pilon_pilon_pilon_pilon	62000	1.07	1.13	37.18	40.51
tig00000018_pilon_pilon_pilon_pilon	63000	1.04	0.99	35.86	35.28
tig00000018_pilon_pilon_pilon_pilon	64000	0.93	1.05	32.13	37.56
tig00000018_pilon_pilon_pilon_pilon	65000	1.15	1.01	39.78	36.25
tig00000018_pilon_pilon_pilon_pilon	66000	1.02	0.93	35.32	33.32
tig00000018_pilon_pilon_pilon_pilon	67000	0.94	0.90	32.64	32.36
tig00000018_pilon_pilon_pilon_pilon	68000	0.97	0.99	33.63	35.44
tig00000018_pilon_pilon_pilon_pilon	69000	0.97	1.02	33.57	36.48
tig00000018_pilon_pilon_pilon_pilon	70000	0.98	1.10	34.07	39.47
tig00000018_pilon_pilon_pilon_pilon	71000	1.02	1.03	35.17	36.88
tig00000018_pilon_pilon_pilon_pilon	72000	0.96	1.05	33.25	37.62
tig00000018_pilon_pilon_pilon_pilon	73000	0.85	1.02	29.58	36.38
tig00000018_pilon_pilon_pilon_pilon	74000	1.04	1.08	36.06	38.65
tig00000018_pilon_pilon_pilon_pilon	75000	1.10	1.07	38.09	38.22
tig00000018_pilon_pilon_pilon_pilon	76000	0.85	1.10	29.35	39.42
tig00000018_pilon_pilon_pilon_pilon	77000	0.94	1.03	32.57	36.97
tig00000018_pilon_pilon_pilon_pilon	78000	0.88	0.94	30.51	33.79
tig00000018_pilon_pilon_pilon_pilon	79000	1.05	0.90	36.42	32.33
tig00000018_pilon_pilon_pilon_pilon	80000	1.01	0.89	34.79	31.70
tig00000018_pilon_pilon_pilon_pilon	81000	0.98	0.86	33.92	30.68
tig00000018_pilon_pilon_pilon_pilon	82000	0.82	0.91	28.40	32.71
tig00000018_pilon_pilon_pilon_pilon	83000	0.94	1.13	32.60	40.58
tig00000018_pilon_pilon_pilon_pilon	84000	1.11	1.17	38.40	41.78
tig00000018_pilon_pilon_pilon_pilon	85000	0.90	1.01	31.32	36.19
tig00000018_pilon_pilon_pilon_pilon	86000	1.14	1.00	39.48	35.94
tig00000018_pilon_pilon_pilon_pilon	87000	1.19	1.21	41.19	43.46
tig00000018_pilon_pilon_pilon_pilon	88000	1.12	0.99	38.60	35.35
tig00000018_pilon_pilon_pilon_pilon	89000	0.89	0.90	30.90	32.34
tig00000018_pilon_pilon_pilon_pilon	90000	0.84	0.88	29.18	31.52
tig00000018_pilon_pilon_pilon_pilon	91000	0.81	0.82	28.04	29.33
tig00000018_pilon_pilon_pilon_pilon	92000	0.91	0.93	31.35	33.18
tig00000018_pilon_pilon_pilon_pilon	93000	0.88	0.89	30.37	31.98
tig00000018_pilon_pilon_pilon_pilon	94000	0.93	0.96	32.34	34.42
tig00000018_pilon_pilon_pilon_pilon	95000	1.00	0.83	34.46	29.59
tig00000018_pilon_pilon_pilon_pilon	96000	1.02	1.17	35.31	41.77
tig00000018_pilon_pilon_pilon_pilon	97000	0.75	0.93	25.92	33.25
tig00000018_pilon_pilon_pilon_pilon	98000	0.44	0.46	15.12	16.63
tig00000018_pilon_pilon_pilon_pilon	99000	0.38	0.38	13.14	13.65
tig00000018_pilon_pilon_pilon_pilon	100000	0.45	0.49	15.51	17.61
tig00000018_pilon_pilon_pilon_pilon	101000	0.68	0.67	23.64	23.88
tig00000018_pilon_pilon_pilon_pilon	102000	0.52	0.54	17.88	19.20
tig00000018_pilon_pilon_pilon_pilon	103000	0.96	1.04	33.37	37.05
tig00000018_pilon_pilon_pilon_pilon	104000	1.03	0.88	35.62	31.41
tig00000018_pilon_pilon_pilon_pilon	105000	0.96	1.18	33.26	42.34
tig00000018_pilon_pilon_pilon_pilon	106000	1.13	1.14	39.04	40.98
tig00000018_pilon_pilon_pilon_pilon	107000	1.06	1.16	36.57	41.37
tig00000018_pilon_pilon_pilon_pilon	108000	0.92	0.93	31.90	33.43
tig00000018_pilon_pilon_pilon_pilon	109000	1.03	1.18	35.71	42.39
tig00000018_pilon_pilon_pilon_pilon	110000	0.99	1.20	34.32	42.96
tig00000018_pilon_pilon_pilon_pilon	111000	1.03	1.24	35.82	44.42
tig00000018_pilon_pilon_pilon_pilon	112000	0.94	1.09	32.39	39.14
tig00000018_pilon_pilon_pilon_pilon	113000	1.07	1.08	36.87	38.82
tig00000018_pilon_pilon_pilon_pilon	114000	0.74	1.06	25.77	37.87
tig00000018_pilon_pilon_pilon_pilon	115000	0.81	0.84	28.10	30.11
tig00000018_pilon_pilon_pilon_pilon	116000	0.94	0.94	32.46	33.51
tig00000018_pilon_pilon_pilon_pilon	117000	1.24	1.26	42.77	45.06
tig00000018_pilon_pilon_pilon_pilon	118000	1.19	1.22	41.21	43.81
tig00000018_pilon_pilon_pilon_pilon	119000	1.00	0.96	34.50	34.30
tig00000018_pilon_pilon_pilon_pilon	120000	1.00	1.02	34.49	36.50
tig00000018_pilon_pilon_pilon_pilon	121000	1.12	1.24	38.85	44.56
tig00000018_pilon_pilon_pilon_pilon	122000	1.14	1.05	39.32	37.58
tig00000018_pilon_pilon_pilon_pilon	123000	1.13	1.10	39.10	39.25
tig00000018_pilon_pilon_pilon_pilon	124000	1.01	0.99	34.88	35.57
tig00000018_pilon_pilon_pilon_pilon	125000	1.02	0.98	35.17	35.25
tig00000018_pilon_pilon_pilon_pilon	126000	1.04	1.10	36.13	39.45
tig00000018_pilon_pilon_pilon_pilon	127000	0.97	0.89	33.40	31.88
tig00000018_pilon_pilon_pilon_pilon	128000	0.88	0.97	30.62	34.89
tig00000018_pilon_pilon_pilon_pilon	129000	0.98	0.93	34.03	33.17
tig00000018_pilon_pilon_pilon_pilon	130000	1.16	1.05	40.19	37.52
tig00000018_pilon_pilon_pilon_pilon	131000	1.24	1.12	43.02	40.25
tig00000018_pilon_pilon_pilon_pilon	132000	1.21	1.29	41.74	46.13
tig00000018_pilon_pilon_pilon_pilon	133000	1.20	1.10	41.65	39.33
tig00000018_pilon_pilon_pilon_pilon	134000	1.32	1.21	45.64	43.40
tig00000018_pilon_pilon_pilon_pilon	135000	1.38	1.20	47.75	42.85
tig00000018_pilon_pilon_pilon_pilon	136000	0.88	1.02	30.48	36.34
tig00000018_pilon_pilon_pilon_pilon	137000	1.22	0.99	42.33	35.47
tig00000018_pilon_pilon_pilon_pilon	138000	1.08	1.20	37.40	43.12
tig00000018_pilon_pilon_pilon_pilon	139000	1.10	1.18	37.93	42.13
tig00000018_pilon_pilon_pilon_pilon	140000	0.85	0.92	29.47	33.11
tig00000018_pilon_pilon_pilon_pilon	141000	1.19	1.16	41.11	41.35
tig00000018_pilon_pilon_pilon_pilon	142000	1.18	1.15	40.83	41.22
tig00000018_pilon_pilon_pilon_pilon	143000	1.11	1.03	38.55	36.97
tig00000018_pilon_pilon_pilon_pilon	144000	1.14	1.10	39.41	39.47
tig00000018_pilon_pilon_pilon_pilon	145000	1.13	0.95	39.13	34.04
tig00000018_pilon_pilon_pilon_pilon	146000	1.15	0.98	39.90	34.93
tig00000018_pilon_pilon_pilon_pilon	147000	0.94	1.07	32.47	38.38
tig00000018_pilon_pilon_pilon_pilon	148000	1.19	0.97	41.36	34.67
tig00000018_pilon_pilon_pilon_pilon	149000	0.83	1.05	28.63	37.45
tig00000018_pilon_pilon_pilon_pilon	150000	1.10	0.84	38.17	30.25
tig00000018_pilon_pilon_pilon_pilon	151000	1.01	1.01	35.02	36.07
tig00000018_pilon_pilon_pilon_pilon	152000	1.17	1.11	40.56	39.60
tig00000018_pilon_pilon_pilon_pilon	153000	1.06	1.14	36.60	40.94
tig00000018_pilon_pilon_pilon_pilon	154000	1.05	1.04	36.40	37.22
tig00000018_pilon_pilon_pilon_pilon	155000	0.95	0.96	32.80	34.25
tig00000018_pilon_pilon_pilon_pilon	156000	1.08	1.01	37.39	36.02
tig00000018_pilon_pilon_pilon_pilon	157000	1.08	1.06	37.41	37.82
tig00000018_pilon_pilon_pilon_pilon	158000	1.06	1.04	36.62	37.10
tig00000018_pilon_pilon_pilon_pilon	159000	0.92	0.81	31.75	29.08
tig00000018_pilon_pilon_pilon_pilon	160000	0.99	0.89	34.35	31.96
tig00000018_pilon_pilon_pilon_pilon	161000	0.85	0.92	29.42	33.08
tig00000018_pilon_pilon_pilon_pilon	162000	1.06	1.02	36.65	36.63
tig00000018_pilon_pilon_pilon_pilon	163000	1.13	0.93	39.01	33.47
tig00000018_pilon_pilon_pilon_pilon	164000	1.13	0.96	39.17	34.37
tig00000018_pilon_pilon_pilon_pilon	165000	1.05	1.10	36.38	39.26
tig00000018_pilon_pilon_pilon_pilon	166000	1.03	1.11	35.54	39.83
tig00000018_pilon_pilon_pilon_pilon	167000	0.87	0.95	30.02	33.97
tig00000018_pilon_pilon_pilon_pilon	168000	1.01	0.94	34.99	33.60
tig00000018_pilon_pilon_pilon_pilon	169000	1.06	1.10	36.66	39.47
tig00000018_pilon_pilon_pilon_pilon	170000	1.13	0.91	39.10	32.75
tig00000018_pilon_pilon_pilon_pilon	171000	0.98	0.97	34.01	34.65
tig00000018_pilon_pilon_pilon_pilon	172000	0.91	0.99	31.63	35.37
tig00000018_pilon_pilon_pilon_pilon	173000	1.04	0.90	35.92	32.36
tig00000018_pilon_pilon_pilon_pilon	174000	1.01	0.93	35.08	33.45
tig00000018_pilon_pilon_pilon_pilon	175000	0.98	1.19	33.99	42.69
tig00000018_pilon_pilon_pilon_pilon	176000	1.11	1.04	38.36	37.31
tig00000018_pilon_pilon_pilon_pilon	177000	1.15	0.98	39.96	35.08
tig00000018_pilon_pilon_pilon_pilon	178000	1.21	1.06	41.72	37.95
tig00000018_pilon_pilon_pilon_pilon	179000	0.93	1.09	32.06	39.08
tig00000018_pilon_pilon_pilon_pilon	180000	1.36	1.19	47.08	42.57
tig00000018_pilon_pilon_pilon_pilon	181000	1.17	1.22	40.51	43.83
tig00000018_pilon_pilon_pilon_pilon	182000	1.03	1.06	35.65	38.06
tig00000018_pilon_pilon_pilon_pilon	183000	1.21	0.99	41.82	35.35
tig00000018_pilon_pilon_pilon_pilon	184000	1.09	1.13	37.70	40.33
tig00000018_pilon_pilon_pilon_pilon	185000	1.13	1.03	39.18	37.00
tig00000018_pilon_pilon_pilon_pilon	186000	1.33	1.14	46.09	40.65
tig00000018_pilon_pilon_pilon_pilon	187000	1.34	1.09	46.40	39.11
tig00000018_pilon_pilon_pilon_pilon	188000	1.41	1.10	48.76	39.28
tig00000018_pilon_pilon_pilon_pilon	189000	1.14	1.25	39.32	44.64
tig00000018_pilon_pilon_pilon_pilon	190000	1.02	1.17	35.41	41.72
tig00000018_pilon_pilon_pilon_pilon	191000	1.08	1.23	37.30	43.98
tig00000018_pilon_pilon_pilon_pilon	192000	1.13	1.25	39.06	44.89
tig00000018_pilon_pilon_pilon_pilon	193000	1.31	1.26	45.19	45.17
tig00000018_pilon_pilon_pilon_pilon	194000	1.32	1.23	45.57	44.09
tig00000018_pilon_pilon_pilon_pilon	195000	1.08	0.98	37.24	35.07
tig00000018_pilon_pilon_pilon_pilon	196000	1.09	1.21	37.74	43.45
tig00000018_pilon_pilon_pilon_pilon	197000	1.10	1.07	38.19	38.17
tig00000018_pilon_pilon_pilon_pilon	198000	1.28	1.42	44.20	50.88
tig00000018_pilon_pilon_pilon_pilon	199000	1.15	1.18	39.67	42.27
tig00000018_pilon_pilon_pilon_pilon	200000	1.15	1.05	39.76	37.49
tig00000018_pilon_pilon_pilon_pilon	201000	1.10	1.16	37.96	41.65
tig00000018_pilon_pilon_pilon_pilon	202000	1.12	1.30	38.77	46.42
tig00000018_pilon_pilon_pilon_pilon	203000	1.12	1.01	38.65	36.00
tig00000018_pilon_pilon_pilon_pilon	204000	0.85	1.19	29.33	42.48
tig00000018_pilon_pilon_pilon_pilon	205000	1.08	0.91	37.21	32.44
tig00000018_pilon_pilon_pilon_pilon	206000	0.78	0.94	27.09	33.61
tig00000018_pilon_pilon_pilon_pilon	207000	0.83	1.00	28.75	35.67
tig00000018_pilon_pilon_pilon_pilon	208000	0.76	0.79	26.47	28.38
tig00000018_pilon_pilon_pilon_pilon	209000	0.99	0.97	34.14	34.66
tig00000018_pilon_pilon_pilon_pilon	210000	0.89	1.06	30.79	38.08
tig00000018_pilon_pilon_pilon_pilon	211000	0.98	0.92	34.03	32.89
tig00000018_pilon_pilon_pilon_pilon	212000	0.97	1.07	33.67	38.29
tig00000018_pilon_pilon_pilon_pilon	213000	0.89	0.87	30.69	31.26
tig00000018_pilon_pilon_pilon_pilon	214000	0.89	0.92	30.74	33.10
tig00000018_pilon_pilon_pilon_pilon	215000	0.98	0.99	33.79	35.40
tig00000018_pilon_pilon_pilon_pilon	216000	1.01	0.98	35.12	35.13
tig00000018_pilon_pilon_pilon_pilon	217000	1.02	1.07	35.42	38.25
tig00000018_pilon_pilon_pilon_pilon	218000	1.20	1.12	41.65	39.96
tig00000018_pilon_pilon_pilon_pilon	219000	1.15	1.04	39.90	37.34
tig00000018_pilon_pilon_pilon_pilon	220000	1.23	1.22	42.55	43.54
tig00000018_pilon_pilon_pilon_pilon	221000	1.06	1.10	36.55	39.45
tig00000018_pilon_pilon_pilon_pilon	222000	1.17	1.24	40.58	44.44
tig00000018_pilon_pilon_pilon_pilon	223000	1.06	1.23	36.81	44.19
tig00000018_pilon_pilon_pilon_pilon	224000	1.14	1.25	39.55	44.74
tig00000018_pilon_pilon_pilon_pilon	225000	1.32	1.30	45.82	46.39
tig00000018_pilon_pilon_pilon_pilon	226000	0.94	0.96	32.47	34.45
tig00000018_pilon_pilon_pilon_pilon	227000	1.17	1.35	40.40	48.22
tig00000018_pilon_pilon_pilon_pilon	228000	1.27	1.27	44.05	45.44
tig00000018_pilon_pilon_pilon_pilon	229000	1.28	1.29	44.28	46.30
tig00000018_pilon_pilon_pilon_pilon	230000	1.09	1.14	37.83	40.70
tig00000018_pilon_pilon_pilon_pilon	231000	1.14	1.03	39.46	36.72
tig00000018_pilon_pilon_pilon_pilon	232000	0.98	1.05	33.76	37.60
tig00000018_pilon_pilon_pilon_pilon	233000	0.95	1.05	32.72	37.50
tig00000018_pilon_pilon_pilon_pilon	234000	0.94	1.04	32.57	37.15
tig00000018_pilon_pilon_pilon_pilon	235000	1.08	1.04	37.32	37.24
tig00000018_pilon_pilon_pilon_pilon	236000	1.22	1.01	42.24	36.28
tig00000018_pilon_pilon_pilon_pilon	237000	1.11	1.13	38.46	40.51
tig00000018_pilon_pilon_pilon_pilon	238000	1.18	1.12	40.85	39.92
tig00000018_pilon_pilon_pilon_pilon	239000	0.96	0.98	33.35	34.99
tig00000018_pilon_pilon_pilon_pilon	240000	1.14	1.30	39.33	46.42
tig00000018_pilon_pilon_pilon_pilon	241000	1.02	1.22	35.13	43.85
tig00000018_pilon_pilon_pilon_pilon	242000	1.20	1.24	41.48	44.56
tig00000018_pilon_pilon_pilon_pilon	243000	1.04	1.10	36.08	39.33
tig00000018_pilon_pilon_pilon_pilon	244000	1.02	0.91	35.28	32.60
tig00000018_pilon_pilon_pilon_pilon	245000	1.04	1.09	36.03	39.19
tig00000018_pilon_pilon_pilon_pilon	246000	1.12	1.05	38.70	37.44
tig00000018_pilon_pilon_pilon_pilon	247000	1.10	1.25	37.94	44.86
tig00000018_pilon_pilon_pilon_pilon	248000	1.08	1.17	37.35	42.03
tig00000018_pilon_pilon_pilon_pilon	249000	1.14	1.15	39.47	41.17
tig00000018_pilon_pilon_pilon_pilon	250000	1.01	1.09	35.11	39.20
tig00000018_pilon_pilon_pilon_pilon	251000	0.96	1.01	33.13	36.06
tig00000018_pilon_pilon_pilon_pilon	252000	1.00	0.99	34.56	35.48
tig00000018_pilon_pilon_pilon_pilon	253000	0.97	1.01	33.68	36.05
tig00000018_pilon_pilon_pilon_pilon	254000	1.06	1.22	36.76	43.58
tig00000018_pilon_pilon_pilon_pilon	255000	1.09	1.19	37.70	42.53
tig00000018_pilon_pilon_pilon_pilon	256000	1.06	1.05	36.83	37.58
tig00000018_pilon_pilon_pilon_pilon	257000	1.11	1.01	38.32	36.28
tig00000018_pilon_pilon_pilon_pilon	258000	1.14	0.90	39.53	32.39
tig00000018_pilon_pilon_pilon_pilon	259000	1.08	0.95	37.43	33.92
tig00000018_pilon_pilon_pilon_pilon	260000	1.06	0.98	36.85	35.05
tig00000018_pilon_pilon_pilon_pilon	261000	1.16	1.06	40.26	38.08
tig00000018_pilon_pilon_pilon_pilon	262000	1.23	1.05	42.43	37.75
tig00000018_pilon_pilon_pilon_pilon	263000	1.22	1.12	42.31	39.97
tig00000018_pilon_pilon_pilon_pilon	264000	1.00	1.01	34.74	36.33
tig00000018_pilon_pilon_pilon_pilon	265000	1.11	1.03	38.26	36.87
tig00000018_pilon_pilon_pilon_pilon	266000	1.19	1.18	41.09	42.30
tig00000018_pilon_pilon_pilon_pilon	267000	1.06	1.05	36.55	37.64
tig00000018_pilon_pilon_pilon_pilon	268000	1.02	0.91	35.47	32.50
tig00000018_pilon_pilon_pilon_pilon	269000	0.99	1.07	34.43	38.44
tig00000018_pilon_pilon_pilon_pilon	270000	0.89	0.97	30.85	34.74
tig00000018_pilon_pilon_pilon_pilon	271000	0.95	1.05	32.84	37.45
tig00000018_pilon_pilon_pilon_pilon	272000	1.23	1.30	42.47	46.65
tig00000018_pilon_pilon_pilon_pilon	273000	1.05	0.96	36.37	34.19
tig00000018_pilon_pilon_pilon_pilon	274000	1.04	1.08	35.86	38.69
tig00000018_pilon_pilon_pilon_pilon	275000	0.73	0.90	25.14	32.30
tig00000018_pilon_pilon_pilon_pilon	276000	0.75	0.64	26.07	23.05
tig00000018_pilon_pilon_pilon_pilon	277000	1.10	1.05	38.08	37.60
tig00000018_pilon_pilon_pilon_pilon	278000	1.03	1.08	35.70	38.69
tig00000018_pilon_pilon_pilon_pilon	279000	1.00	0.85	34.49	30.45
tig00000018_pilon_pilon_pilon_pilon	280000	1.03	1.07	35.76	38.17
tig00000018_pilon_pilon_pilon_pilon	281000	0.94	1.05	32.38	37.68
tig00000018_pilon_pilon_pilon_pilon	282000	1.09	1.08	37.63	38.81
tig00000018_pilon_pilon_pilon_pilon	283000	1.11	1.26	38.25	45.22
tig00000018_pilon_pilon_pilon_pilon	284000	1.09	1.16	37.61	41.43
tig00000018_pilon_pilon_pilon_pilon	285000	1.15	1.08	39.82	38.54
tig00000018_pilon_pilon_pilon_pilon	286000	1.13	1.09	39.12	39.07
tig00000018_pilon_pilon_pilon_pilon	287000	1.34	1.01	46.47	36.04
tig00000018_pilon_pilon_pilon_pilon	288000	1.13	0.81	38.95	28.94
tig00000018_pilon_pilon_pilon_pilon	289000	1.23	1.15	42.43	41.05
tig00000018_pilon_pilon_pilon_pilon	290000	1.29	1.26	44.66	45.16
tig00000018_pilon_pilon_pilon_pilon	291000	1.13	1.12	39.13	39.92
tig00000018_pilon_pilon_pilon_pilon	292000	1.19	1.15	41.28	41.12
tig00000018_pilon_pilon_pilon_pilon	293000	1.15	1.25	39.77	44.63
tig00000018_pilon_pilon_pilon_pilon	294000	1.02	1.15	35.48	41.21
tig00000018_pilon_pilon_pilon_pilon	295000	1.03	1.09	35.81	39.18
tig00000018_pilon_pilon_pilon_pilon	296000	1.16	1.20	40.19	42.80
tig00000018_pilon_pilon_pilon_pilon	297000	1.13	1.10	39.26	39.49
tig00000018_pilon_pilon_pilon_pilon	298000	1.07	0.93	37.00	33.28
tig00000018_pilon_pilon_pilon_pilon	299000	1.17	1.05	40.58	37.43
tig00000018_pilon_pilon_pilon_pilon	300000	1.06	1.29	36.67	46.14
tig00000018_pilon_pilon_pilon_pilon	301000	1.45	1.32	50.25	47.09
tig00000018_pilon_pilon_pilon_pilon	302000	1.09	1.12	37.74	40.11
tig00000018_pilon_pilon_pilon_pilon	303000	1.22	1.02	42.36	36.41
tig00000018_pilon_pilon_pilon_pilon	304000	1.15	1.30	39.72	46.39
tig00000018_pilon_pilon_pilon_pilon	305000	1.09	1.16	37.83	41.59
tig00000018_pilon_pilon_pilon_pilon	306000	1.16	1.10	40.09	39.55
tig00000018_pilon_pilon_pilon_pilon	307000	1.29	1.09	44.79	39.12
tig00000018_pilon_pilon_pilon_pilon	308000	1.27	1.11	43.96	39.67
tig00000018_pilon_pilon_pilon_pilon	309000	1.19	1.29	41.22	46.30
tig00000018_pilon_pilon_pilon_pilon	310000	1.01	1.10	35.07	39.44
tig00000018_pilon_pilon_pilon_pilon	311000	1.21	0.93	41.71	33.17
tig00000018_pilon_pilon_pilon_pilon	312000	1.13	1.09	39.14	38.91
tig00000018_pilon_pilon_pilon_pilon	313000	1.08	1.14	37.48	40.92
tig00000018_pilon_pilon_pilon_pilon	314000	1.24	1.10	42.76	39.43
tig00000018_pilon_pilon_pilon_pilon	315000	1.03	1.11	35.73	39.79
tig00000018_pilon_pilon_pilon_pilon	316000	1.25	1.38	43.18	49.40
tig00000018_pilon_pilon_pilon_pilon	317000	0.99	0.99	34.18	35.44
tig00000018_pilon_pilon_pilon_pilon	318000	1.13	1.05	38.97	37.66
tig00000018_pilon_pilon_pilon_pilon	319000	1.37	1.20	47.54	42.97
tig00000018_pilon_pilon_pilon_pilon	320000	0.95	1.11	32.80	39.78
tig00000018_pilon_pilon_pilon_pilon	321000	1.17	1.05	40.39	37.64
tig00000018_pilon_pilon_pilon_pilon	322000	1.12	1.16	38.77	41.64
tig00000018_pilon_pilon_pilon_pilon	323000	1.25	1.13	43.14	40.34
tig00000018_pilon_pilon_pilon_pilon	324000	1.08	1.25	37.42	44.60
tig00000018_pilon_pilon_pilon_pilon	325000	0.99	1.04	34.37	37.23
tig00000018_pilon_pilon_pilon_pilon	326000	1.04	1.19	35.94	42.51
tig00000018_pilon_pilon_pilon_pilon	327000	1.03	1.12	35.71	39.92
tig00000018_pilon_pilon_pilon_pilon	328000	1.18	1.13	40.80	40.55
tig00000018_pilon_pilon_pilon_pilon	329000	0.95	1.04	32.82	37.22
tig00000018_pilon_pilon_pilon_pilon	330000	1.11	1.00	38.27	35.79
tig00000018_pilon_pilon_pilon_pilon	331000	0.98	1.06	33.95	37.79
tig00000018_pilon_pilon_pilon_pilon	332000	1.00	1.08	34.50	38.82
tig00000018_pilon_pilon_pilon_pilon	333000	1.05	1.08	36.49	38.65
tig00000018_pilon_pilon_pilon_pilon	334000	1.12	1.19	38.59	42.54
tig00000018_pilon_pilon_pilon_pilon	335000	1.03	0.91	35.77	32.53
tig00000018_pilon_pilon_pilon_pilon	336000	0.93	0.94	32.24	33.60
tig00000018_pilon_pilon_pilon_pilon	337000	1.14	1.24	39.51	44.49
tig00000018_pilon_pilon_pilon_pilon	338000	1.17	1.10	40.36	39.53
tig00000018_pilon_pilon_pilon_pilon	339000	1.14	0.94	39.54	33.56
tig00000018_pilon_pilon_pilon_pilon	340000	1.13	1.17	39.01	41.93
tig00000018_pilon_pilon_pilon_pilon	341000	1.25	1.09	43.14	38.86
tig00000018_pilon_pilon_pilon_pilon	342000	1.32	1.16	45.79	41.41
tig00000018_pilon_pilon_pilon_pilon	343000	1.31	1.42	45.42	50.94
tig00000018_pilon_pilon_pilon_pilon	344000	1.23	1.10	42.67	39.20
tig00000018_pilon_pilon_pilon_pilon	345000	1.22	1.08	42.22	38.50
tig00000018_pilon_pilon_pilon_pilon	346000	1.18	1.16	40.68	41.38
tig00000018_pilon_pilon_pilon_pilon	347000	1.04	1.22	35.88	43.82
tig00000018_pilon_pilon_pilon_pilon	348000	0.95	1.06	33.02	37.90
tig00000018_pilon_pilon_pilon_pilon	349000	0.80	0.97	27.73	34.62
tig00000018_pilon_pilon_pilon_pilon	350000	0.89	0.92	30.67	33.09
tig00000018_pilon_pilon_pilon_pilon	351000	0.83	0.90	28.71	32.33
tig00000018_pilon_pilon_pilon_pilon	352000	0.91	0.97	31.55	34.65
tig00000018_pilon_pilon_pilon_pilon	353000	0.89	1.11	30.75	39.61
tig00000018_pilon_pilon_pilon_pilon	354000	0.79	0.97	27.28	34.59
tig00000018_pilon_pilon_pilon_pilon	355000	0.83	0.91	28.88	32.60
tig00000018_pilon_pilon_pilon_pilon	356000	0.93	0.97	32.26	34.67
tig00000018_pilon_pilon_pilon_pilon	357000	1.09	1.04	37.79	37.27
tig00000018_pilon_pilon_pilon_pilon	358000	0.98	1.02	33.94	36.38
tig00000018_pilon_pilon_pilon_pilon	359000	0.93	0.88	32.11	31.42
tig00000018_pilon_pilon_pilon_pilon	360000	0.84	0.92	29.00	33.09
tig00000018_pilon_pilon_pilon_pilon	361000	0.86	1.05	29.76	37.42
tig00000018_pilon_pilon_pilon_pilon	362000	1.03	1.17	35.59	42.05
tig00000018_pilon_pilon_pilon_pilon	363000	1.09	1.07	37.82	38.23
tig00000018_pilon_pilon_pilon_pilon	364000	1.05	1.07	36.39	38.32
tig00000018_pilon_pilon_pilon_pilon	365000	1.06	1.11	36.52	39.91
tig00000018_pilon_pilon_pilon_pilon	366000	0.64	0.68	22.07	24.47
tig00000018_pilon_pilon_pilon_pilon	367000	1.00	1.03	34.52	36.87
tig00000018_pilon_pilon_pilon_pilon	368000	0.96	1.08	33.26	38.69
tig00000018_pilon_pilon_pilon_pilon	369000	1.32	1.20	45.79	42.87
tig00000018_pilon_pilon_pilon_pilon	370000	1.21	1.23	41.72	44.01
tig00000018_pilon_pilon_pilon_pilon	371000	1.23	1.18	42.57	42.22
tig00000018_pilon_pilon_pilon_pilon	372000	1.16	1.17	40.16	41.75
tig00000018_pilon_pilon_pilon_pilon	373000	1.13	1.24	38.94	44.53
tig00000018_pilon_pilon_pilon_pilon	374000	1.20	1.17	41.42	41.72
tig00000018_pilon_pilon_pilon_pilon	375000	1.15	0.98	39.82	35.18
tig00000018_pilon_pilon_pilon_pilon	376000	1.13	1.25	39.21	44.73
tig00000018_pilon_pilon_pilon_pilon	377000	1.35	1.16	46.65	41.51
tig00000018_pilon_pilon_pilon_pilon	378000	1.37	1.24	47.26	44.28
tig00000018_pilon_pilon_pilon_pilon	379000	1.21	1.31	41.75	47.02
tig00000018_pilon_pilon_pilon_pilon	380000	1.28	1.15	44.16	41.13
tig00000018_pilon_pilon_pilon_pilon	381000	1.22	1.35	42.37	48.42
tig00000018_pilon_pilon_pilon_pilon	382000	1.26	1.28	43.60	45.86
tig00000018_pilon_pilon_pilon_pilon	383000	1.24	1.47	42.82	52.69
tig00000018_pilon_pilon_pilon_pilon	384000	1.30	1.41	44.97	50.40
tig00000018_pilon_pilon_pilon_pilon	385000	1.10	1.30	38.24	46.61
tig00000018_pilon_pilon_pilon_pilon	386000	1.05	1.08	36.38	38.74
tig00000018_pilon_pilon_pilon_pilon	387000	1.29	1.20	44.68	43.01
tig00000018_pilon_pilon_pilon_pilon	388000	1.05	1.15	36.33	41.26
tig00000018_pilon_pilon_pilon_pilon	389000	1.20	1.14	41.63	40.83
tig00000018_pilon_pilon_pilon_pilon	390000	1.24	1.25	42.79	44.88
tig00000018_pilon_pilon_pilon_pilon	391000	1.33	1.16	45.87	41.44
tig00000018_pilon_pilon_pilon_pilon	392000	1.31	1.37	45.32	49.12
tig00000018_pilon_pilon_pilon_pilon	393000	1.12	1.24	38.79	44.31
tig00000018_pilon_pilon_pilon_pilon	394000	1.17	1.18	40.65	42.40
tig00000018_pilon_pilon_pilon_pilon	395000	1.10	1.02	38.18	36.37
tig00000018_pilon_pilon_pilon_pilon	396000	1.20	1.07	41.47	38.23
tig00000018_pilon_pilon_pilon_pilon	397000	1.33	1.40	46.00	50.08
tig00000018_pilon_pilon_pilon_pilon	398000	1.26	1.29	43.47	46.01
tig00000018_pilon_pilon_pilon_pilon	399000	1.31	1.13	45.35	40.38
tig00000018_pilon_pilon_pilon_pilon	400000	1.05	1.18	36.51	42.39
tig00000018_pilon_pilon_pilon_pilon	401000	0.88	1.05	30.55	37.74
tig00000018_pilon_pilon_pilon_pilon	402000	1.02	0.84	35.19	30.13
tig00000018_pilon_pilon_pilon_pilon	403000	0.98	1.04	34.03	37.33
tig00000018_pilon_pilon_pilon_pilon	404000	1.07	1.19	37.18	42.46
tig00000018_pilon_pilon_pilon_pilon	405000	0.86	1.08	29.94	38.70
tig00000018_pilon_pilon_pilon_pilon	406000	1.06	1.06	36.66	37.82
tig00000018_pilon_pilon_pilon_pilon	407000	0.93	0.86	32.20	30.95
tig00000018_pilon_pilon_pilon_pilon	408000	0.84	0.95	29.11	34.13
tig00000018_pilon_pilon_pilon_pilon	409000	0.92	0.99	31.77	35.31
tig00000018_pilon_pilon_pilon_pilon	410000	1.02	0.99	35.17	35.49
tig00000018_pilon_pilon_pilon_pilon	411000	0.98	1.01	34.02	36.25
tig00000018_pilon_pilon_pilon_pilon	412000	0.74	0.78	25.70	28.05
tig00000018_pilon_pilon_pilon_pilon	413000	0.97	0.76	33.45	27.29
tig00000018_pilon_pilon_pilon_pilon	414000	0.88	0.83	30.46	29.75
tig00000018_pilon_pilon_pilon_pilon	415000	0.89	1.00	30.95	35.80
tig00000018_pilon_pilon_pilon_pilon	416000	0.94	0.93	32.47	33.37
tig00000018_pilon_pilon_pilon_pilon	417000	0.81	0.71	28.00	25.54
tig00000018_pilon_pilon_pilon_pilon	418000	0.82	0.92	28.34	33.08
tig00000018_pilon_pilon_pilon_pilon	419000	0.83	0.91	28.79	32.72
tig00000018_pilon_pilon_pilon_pilon	420000	0.76	0.73	26.36	26.15
tig00000018_pilon_pilon_pilon_pilon	421000	0.78	0.81	27.00	29.11
tig00000018_pilon_pilon_pilon_pilon	422000	0.87	0.91	29.94	32.53
tig00000018_pilon_pilon_pilon_pilon	423000	0.74	0.90	25.78	32.07
tig00000018_pilon_pilon_pilon_pilon	424000	0.73	0.76	25.19	27.29
tig00000018_pilon_pilon_pilon_pilon	425000	0.77	0.97	26.54	34.74
tig00000018_pilon_pilon_pilon_pilon	426000	0.77	0.72	26.66	25.69
tig00000018_pilon_pilon_pilon_pilon	427000	0.76	0.76	26.25	27.18
tig00000018_pilon_pilon_pilon_pilon	428000	0.69	0.74	24.04	26.47
tig00000018_pilon_pilon_pilon_pilon	429000	0.61	0.75	21.13	26.92
tig00000018_pilon_pilon_pilon_pilon	430000	0.68	0.74	23.55	26.56
tig00000018_pilon_pilon_pilon_pilon	431000	0.73	0.70	25.22	25.00
tig00000018_pilon_pilon_pilon_pilon	432000	0.64	0.81	22.09	29.01
tig00000018_pilon_pilon_pilon_pilon	433000	0.75	0.77	25.81	27.73
tig00000018_pilon_pilon_pilon_pilon	434000	0.88	0.78	30.54	28.02
tig00000018_pilon_pilon_pilon_pilon	435000	0.76	0.83	26.19	29.73
tig00000018_pilon_pilon_pilon_pilon	436000	0.85	1.01	29.25	35.98
tig00000018_pilon_pilon_pilon_pilon	437000	1.02	0.90	35.28	32.34
tig00000018_pilon_pilon_pilon_pilon	438000	0.93	0.98	32.05	35.08
tig00000018_pilon_pilon_pilon_pilon	439000	0.93	1.01	32.33	36.05
tig00000018_pilon_pilon_pilon_pilon	440000	0.89	1.01	30.67	36.17
tig00000018_pilon_pilon_pilon_pilon	441000	0.85	0.97	29.39	34.72
tig00000018_pilon_pilon_pilon_pilon	442000	0.75	0.87	26.07	31.11
tig00000018_pilon_pilon_pilon_pilon	443000	0.85	0.94	29.50	33.77
tig00000018_pilon_pilon_pilon_pilon	444000	0.88	0.89	30.63	31.93
tig00000018_pilon_pilon_pilon_pilon	445000	0.84	0.86	28.92	30.90
tig00000018_pilon_pilon_pilon_pilon	446000	0.81	0.97	27.99	34.86
tig00000018_pilon_pilon_pilon_pilon	447000	0.95	1.05	32.83	37.58
tig00000018_pilon_pilon_pilon_pilon	448000	0.70	1.07	24.09	38.24
tig00000018_pilon_pilon_pilon_pilon	449000	0.88	1.04	30.61	37.30
tig00000018_pilon_pilon_pilon_pilon	450000	0.74	0.83	25.54	29.86
tig00000018_pilon_pilon_pilon_pilon	451000	0.95	1.02	32.87	36.55
tig00000018_pilon_pilon_pilon_pilon	452000	0.94	0.86	32.47	30.68
tig00000018_pilon_pilon_pilon_pilon	453000	1.01	1.02	34.87	36.41
tig00000018_pilon_pilon_pilon_pilon	454000	0.56	0.59	19.40	21.25
tig00000018_pilon_pilon_pilon_pilon	455000	0.89	0.96	30.88	34.44
tig00000018_pilon_pilon_pilon_pilon	456000	0.81	0.96	28.00	34.41
tig00000018_pilon_pilon_pilon_pilon	457000	0.88	0.90	30.48	32.25
tig00000018_pilon_pilon_pilon_pilon	458000	0.97	0.79	33.61	28.24
tig00000018_pilon_pilon_pilon_pilon	459000	0.99	0.92	34.17	32.84
tig00000018_pilon_pilon_pilon_pilon	460000	0.88	0.89	30.32	31.88
tig00000018_pilon_pilon_pilon_pilon	461000	1.02	1.03	35.36	36.97
tig00000018_pilon_pilon_pilon_pilon	462000	0.97	0.94	33.53	33.58
tig00000018_pilon_pilon_pilon_pilon	463000	0.89	0.92	30.86	33.03
tig00000018_pilon_pilon_pilon_pilon	464000	0.89	0.87	30.77	31.11
tig00000018_pilon_pilon_pilon_pilon	465000	1.00	0.93	34.55	33.34
tig00000018_pilon_pilon_pilon_pilon	466000	1.20	1.11	41.40	39.81
tig00000018_pilon_pilon_pilon_pilon	467000	0.99	0.91	34.12	32.54
tig00000018_pilon_pilon_pilon_pilon	468000	0.82	0.99	28.48	35.34
tig00000018_pilon_pilon_pilon_pilon	469000	0.99	1.00	34.24	35.87
tig00000018_pilon_pilon_pilon_pilon	470000	1.09	0.93	37.73	33.23
tig00000018_pilon_pilon_pilon_pilon	471000	1.07	0.93	36.91	33.26
tig00000018_pilon_pilon_pilon_pilon	472000	1.00	0.96	34.57	34.45
tig00000018_pilon_pilon_pilon_pilon	473000	0.84	0.84	29.17	29.98
tig00000018_pilon_pilon_pilon_pilon	474000	0.84	0.90	28.99	32.26
tig00000018_pilon_pilon_pilon_pilon	475000	0.95	1.05	32.90	37.48
tig00000018_pilon_pilon_pilon_pilon	476000	0.88	0.95	30.41	34.02
tig00000018_pilon_pilon_pilon_pilon	477000	0.87	0.86	30.23	30.89
tig00000018_pilon_pilon_pilon_pilon	478000	0.82	0.94	28.52	33.52
tig00000018_pilon_pilon_pilon_pilon	479000	0.90	0.97	31.24	34.65
tig00000018_pilon_pilon_pilon_pilon	480000	0.80	0.85	27.69	30.45
tig00000018_pilon_pilon_pilon_pilon	481000	1.00	0.88	34.74	31.54
tig00000018_pilon_pilon_pilon_pilon	482000	0.82	0.85	28.33	30.56
tig00000018_pilon_pilon_pilon_pilon	483000	0.98	1.01	34.01	36.28
tig00000018_pilon_pilon_pilon_pilon	484000	1.00	0.94	34.67	33.64
tig00000018_pilon_pilon_pilon_pilon	485000	0.77	0.96	26.73	34.45
tig00000018_pilon_pilon_pilon_pilon	486000	0.96	0.86	33.27	30.67
tig00000018_pilon_pilon_pilon_pilon	487000	0.97	1.04	33.70	37.35
tig00000018_pilon_pilon_pilon_pilon	488000	0.97	0.95	33.52	34.02
tig00000018_pilon_pilon_pilon_pilon	489000	0.88	0.88	30.57	31.46
tig00000018_pilon_pilon_pilon_pilon	490000	0.86	0.90	29.76	32.12
tig00000018_pilon_pilon_pilon_pilon	491000	0.89	0.84	30.87	30.00
tig00000018_pilon_pilon_pilon_pilon	492000	0.95	1.08	33.02	38.52
tig00000018_pilon_pilon_pilon_pilon	493000	0.87	0.95	30.20	34.00
tig00000018_pilon_pilon_pilon_pilon	494000	1.03	0.74	35.67	26.43
tig00000018_pilon_pilon_pilon_pilon	495000	0.99	0.85	34.28	30.55
tig00000018_pilon_pilon_pilon_pilon	496000	0.91	0.83	31.36	29.87
tig00000018_pilon_pilon_pilon_pilon	497000	0.84	0.89	29.09	31.72
tig00000018_pilon_pilon_pilon_pilon	498000	1.00	1.08	34.53	38.84
tig00000018_pilon_pilon_pilon_pilon	499000	1.08	0.90	37.36	32.09
tig00000018_pilon_pilon_pilon_pilon	500000	0.85	0.91	29.48	32.64
tig00000018_pilon_pilon_pilon_pilon	501000	0.96	1.10	33.22	39.51
tig00000018_pilon_pilon_pilon_pilon	502000	0.93	1.02	32.11	36.42
tig00000018_pilon_pilon_pilon_pilon	503000	1.04	1.05	36.04	37.64
tig00000018_pilon_pilon_pilon_pilon	504000	1.08	0.99	37.38	35.46
tig00000018_pilon_pilon_pilon_pilon	505000	1.14	0.96	39.37	34.39
tig00000018_pilon_pilon_pilon_pilon	506000	1.18	1.03	40.86	36.75
tig00000018_pilon_pilon_pilon_pilon	507000	1.18	0.96	40.82	34.46
tig00000018_pilon_pilon_pilon_pilon	508000	1.03	1.10	35.78	39.32
tig00000018_pilon_pilon_pilon_pilon	509000	0.80	1.07	27.79	38.25
tig00000018_pilon_pilon_pilon_pilon	510000	0.66	0.58	22.69	20.75
tig00000018_pilon_pilon_pilon_pilon	511000	0.91	1.12	31.63	40.00
tig00000018_pilon_pilon_pilon_pilon	512000	1.16	1.03	40.03	36.72
tig00000018_pilon_pilon_pilon_pilon	513000	1.16	1.12	40.01	39.96
tig00000018_pilon_pilon_pilon_pilon	514000	1.05	1.11	36.37	39.68
tig00000018_pilon_pilon_pilon_pilon	515000	0.95	1.03	32.98	36.97
tig00000018_pilon_pilon_pilon_pilon	516000	1.18	1.01	40.75	36.22
tig00000018_pilon_pilon_pilon_pilon	517000	1.02	0.94	35.27	33.69
tig00000018_pilon_pilon_pilon_pilon	518000	0.87	0.76	30.25	27.26
tig00000018_pilon_pilon_pilon_pilon	519000	0.97	0.83	33.42	29.63
tig00000018_pilon_pilon_pilon_pilon	520000	0.76	0.82	26.19	29.36
tig00000018_pilon_pilon_pilon_pilon	521000	0.81	0.95	27.87	33.96
tig00000018_pilon_pilon_pilon_pilon	522000	0.95	0.86	33.04	30.86
tig00000018_pilon_pilon_pilon_pilon	523000	1.32	1.22	45.55	43.61
tig00000018_pilon_pilon_pilon_pilon	524000	1.12	1.32	38.91	47.16
tig00000018_pilon_pilon_pilon_pilon	525000	1.02	0.93	35.15	33.40
tig00000018_pilon_pilon_pilon_pilon	526000	0.89	1.03	30.82	36.93
tig00000018_pilon_pilon_pilon_pilon	527000	0.87	0.99	30.00	35.57
tig00000018_pilon_pilon_pilon_pilon	528000	0.69	0.93	23.78	33.27
tig00000018_pilon_pilon_pilon_pilon	529000	0.81	0.95	28.12	34.08
tig00000018_pilon_pilon_pilon_pilon	530000	0.75	0.90	26.02	32.36
tig00000018_pilon_pilon_pilon_pilon	531000	0.91	0.86	31.66	30.88
tig00000018_pilon_pilon_pilon_pilon	532000	0.94	1.03	32.48	37.03
tig00000018_pilon_pilon_pilon_pilon	533000	0.93	0.98	32.19	34.98
tig00000018_pilon_pilon_pilon_pilon	534000	1.08	1.01	37.35	36.22
tig00000018_pilon_pilon_pilon_pilon	535000	0.88	1.04	30.32	37.40
tig00000018_pilon_pilon_pilon_pilon	536000	0.93	1.13	32.02	40.62
tig00000018_pilon_pilon_pilon_pilon	537000	0.97	1.06	33.73	37.99
tig00000018_pilon_pilon_pilon_pilon	538000	1.00	0.91	34.73	32.65
tig00000018_pilon_pilon_pilon_pilon	539000	0.74	0.87	25.67	31.03
tig00000018_pilon_pilon_pilon_pilon	540000	0.76	0.91	26.16	32.59
tig00000018_pilon_pilon_pilon_pilon	541000	0.75	0.84	26.09	30.09
tig00000018_pilon_pilon_pilon_pilon	543000	0.82	0.90	28.50	32.23
tig00000018_pilon_pilon_pilon_pilon	544000	0.71	0.77	24.43	27.74
tig00000018_pilon_pilon_pilon_pilon	545000	0.72	0.90	24.99	32.31
tig00000018_pilon_pilon_pilon_pilon	546000	0.80	0.78	27.85	27.92
tig00000018_pilon_pilon_pilon_pilon	547000	0.80	0.79	27.82	28.30
tig00000018_pilon_pilon_pilon_pilon	548000	0.57	0.84	19.68	29.91
tig00000018_pilon_pilon_pilon_pilon	549000	0.82	0.87	28.31	31.16
tig00000018_pilon_pilon_pilon_pilon	550000	0.64	0.79	22.22	28.34
tig00000018_pilon_pilon_pilon_pilon	551000	0.85	0.85	29.34	30.60
tig00000018_pilon_pilon_pilon_pilon	552000	0.89	0.79	30.72	28.18
tig00000018_pilon_pilon_pilon_pilon	553000	0.83	0.76	28.78	27.39
tig00000018_pilon_pilon_pilon_pilon	554000	0.81	0.88	28.19	31.41
tig00000018_pilon_pilon_pilon_pilon	555000	0.92	0.89	31.86	31.77
tig00000018_pilon_pilon_pilon_pilon	556000	1.03	1.00	35.80	35.81
tig00000018_pilon_pilon_pilon_pilon	557000	0.80	0.94	27.86	33.56
tig00000018_pilon_pilon_pilon_pilon	558000	0.76	0.84	26.42	30.01
tig00000018_pilon_pilon_pilon_pilon	559000	0.98	1.13	33.79	40.35
tig00000018_pilon_pilon_pilon_pilon	560000	1.03	0.88	35.59	31.38
tig00000018_pilon_pilon_pilon_pilon	561000	1.13	1.03	38.95	37.03
tig00000018_pilon_pilon_pilon_pilon	562000	1.10	0.97	38.11	34.57
tig00000018_pilon_pilon_pilon_pilon	563000	0.48	0.46	16.66	16.57
tig00000018_pilon_pilon_pilon_pilon	564000	0.26	0.25	8.92	8.87
tig00000018_pilon_pilon_pilon_pilon	565000	1.09	1.12	37.85	40.10
tig00000018_pilon_pilon_pilon_pilon	566000	1.05	0.95	36.19	33.96
tig00000018_pilon_pilon_pilon_pilon	567000	1.14	0.84	39.62	30.23
tig00000018_pilon_pilon_pilon_pilon	568000	1.13	1.10	38.97	39.52
tig00000018_pilon_pilon_pilon_pilon	569000	1.01	1.14	34.81	40.83
tig00000018_pilon_pilon_pilon_pilon	570000	1.14	1.15	39.34	41.33
tig00000018_pilon_pilon_pilon_pilon	571000	1.02	1.09	35.45	39.09
tig00000018_pilon_pilon_pilon_pilon	572000	1.06	1.11	36.58	39.74
tig00000018_pilon_pilon_pilon_pilon	573000	0.97	1.03	33.40	36.87
tig00000018_pilon_pilon_pilon_pilon	574000	0.97	1.11	33.68	39.85
tig00000018_pilon_pilon_pilon_pilon	575000	1.11	0.94	38.35	33.62
tig00000018_pilon_pilon_pilon_pilon	576000	1.06	1.17	36.56	41.72
tig00000018_pilon_pilon_pilon_pilon	577000	0.90	1.09	31.02	38.97
tig00000018_pilon_pilon_pilon_pilon	578000	1.00	1.00	34.63	35.90
tig00000018_pilon_pilon_pilon_pilon	579000	1.05	0.95	36.35	33.86
tig00000018_pilon_pilon_pilon_pilon	580000	0.98	1.02	33.85	36.46
tig00000018_pilon_pilon_pilon_pilon	581000	1.28	1.07	44.23	38.40
tig00000018_pilon_pilon_pilon_pilon	582000	1.01	0.92	35.12	33.07
tig00000018_pilon_pilon_pilon_pilon	583000	0.94	1.04	32.66	37.05
tig00000018_pilon_pilon_pilon_pilon	584000	0.88	0.89	30.37	31.70
tig00000018_pilon_pilon_pilon_pilon	585000	0.80	0.78	27.58	27.76
tig00000018_pilon_pilon_pilon_pilon	586000	0.77	0.71	26.55	25.56
tig00000018_pilon_pilon_pilon_pilon	587000	0.80	0.67	27.80	23.86
tig00000018_pilon_pilon_pilon_pilon	588000	0.67	0.69	23.03	24.83
tig00000018_pilon_pilon_pilon_pilon	589000	0.84	0.89	29.18	31.75
tig00000018_pilon_pilon_pilon_pilon	590000	0.64	0.76	22.08	27.07
tig00000018_pilon_pilon_pilon_pilon	591000	0.70	0.85	24.38	30.26
tig00000018_pilon_pilon_pilon_pilon	592000	0.66	0.63	23.01	22.39
tig00000018_pilon_pilon_pilon_pilon	593000	0.64	0.74	22.16	26.32
tig00000018_pilon_pilon_pilon_pilon	594000	0.81	0.71	27.92	25.53
tig00000018_pilon_pilon_pilon_pilon	595000	0.71	0.85	24.67	30.48
tig00000018_pilon_pilon_pilon_pilon	596000	0.68	0.71	23.40	25.52
tig00000018_pilon_pilon_pilon_pilon	597000	0.63	0.65	21.95	23.17
tig00000018_pilon_pilon_pilon_pilon	598000	0.70	0.88	24.39	31.46
tig00000018_pilon_pilon_pilon_pilon	599000	0.90	0.83	31.13	29.68
tig00000018_pilon_pilon_pilon_pilon	600000	0.79	0.79	27.32	28.23
tig00000018_pilon_pilon_pilon_pilon	601000	0.92	0.78	31.93	27.77
tig00000018_pilon_pilon_pilon_pilon	602000	0.79	0.79	27.46	28.21
tig00000018_pilon_pilon_pilon_pilon	603000	0.85	0.85	29.29	30.39
tig00000018_pilon_pilon_pilon_pilon	604000	0.94	0.86	32.45	30.76
tig00000018_pilon_pilon_pilon_pilon	605000	0.98	0.98	34.00	34.99
tig00000018_pilon_pilon_pilon_pilon	606000	1.14	0.84	39.37	29.93
tig00000018_pilon_pilon_pilon_pilon	607000	0.93	0.96	32.30	34.47
tig00000018_pilon_pilon_pilon_pilon	608000	0.87	0.95	30.12	34.03
tig00000018_pilon_pilon_pilon_pilon	609000	1.03	0.97	35.58	34.88
tig00000018_pilon_pilon_pilon_pilon	610000	0.94	1.04	32.62	37.18
tig00000018_pilon_pilon_pilon_pilon	611000	1.21	1.02	41.80	36.50
tig00000018_pilon_pilon_pilon_pilon	612000	0.93	1.08	32.06	38.58
tig00000018_pilon_pilon_pilon_pilon	613000	0.95	1.02	32.95	36.64
tig00000018_pilon_pilon_pilon_pilon	614000	1.00	0.90	34.44	32.25
tig00000018_pilon_pilon_pilon_pilon	615000	0.97	1.03	33.57	36.69
tig00000018_pilon_pilon_pilon_pilon	616000	1.00	1.01	34.47	36.29
tig00000018_pilon_pilon_pilon_pilon	617000	0.88	0.80	30.35	28.80
tig00000018_pilon_pilon_pilon_pilon	618000	0.85	0.81	29.52	29.14
tig00000018_pilon_pilon_pilon_pilon	619000	0.82	0.97	28.31	34.76
tig00000018_pilon_pilon_pilon_pilon	620000	0.74	0.78	25.56	27.84
tig00000018_pilon_pilon_pilon_pilon	621000	0.72	0.80	24.88	28.58
tig00000018_pilon_pilon_pilon_pilon	622000	0.69	0.63	23.99	22.43
tig00000018_pilon_pilon_pilon_pilon	623000	0.94	0.83	32.55	29.54
tig00000018_pilon_pilon_pilon_pilon	624000	0.64	0.72	22.13	25.65
tig00000018_pilon_pilon_pilon_pilon	625000	0.71	0.83	24.62	29.86
tig00000018_pilon_pilon_pilon_pilon	626000	0.63	0.89	21.91	32.01
tig00000018_pilon_pilon_pilon_pilon	627000	0.77	0.91	26.74	32.69
tig00000018_pilon_pilon_pilon_pilon	628000	0.69	0.70	23.84	25.14
tig00000018_pilon_pilon_pilon_pilon	629000	0.74	0.94	25.51	33.58
tig00000018_pilon_pilon_pilon_pilon	630000	0.69	0.83	24.02	29.84
tig00000018_pilon_pilon_pilon_pilon	631000	0.82	0.94	28.24	33.66
tig00000018_pilon_pilon_pilon_pilon	632000	0.66	0.70	22.94	24.91
tig00000018_pilon_pilon_pilon_pilon	633000	0.80	0.76	27.74	27.17
tig00000018_pilon_pilon_pilon_pilon	634000	0.92	1.03	31.77	37.00
tig00000018_pilon_pilon_pilon_pilon	635000	0.80	1.01	27.71	36.07
tig00000018_pilon_pilon_pilon_pilon	636000	0.75	0.99	26.07	35.60
tig00000018_pilon_pilon_pilon_pilon	637000	0.83	1.04	28.86	37.39
tig00000018_pilon_pilon_pilon_pilon	638000	0.97	1.17	33.53	41.78
tig00000018_pilon_pilon_pilon_pilon	639000	1.07	1.03	37.04	36.89
tig00000018_pilon_pilon_pilon_pilon	642000	0.30	0.43	10.52	15.55
tig00000018_pilon_pilon_pilon_pilon	643000	0.51	0.59	17.69	20.98
tig00000018_pilon_pilon_pilon_pilon	644000	0.21	0.20	7.13	7.16
tig00000018_pilon_pilon_pilon_pilon	645000	0.90	0.87	31.13	30.97
tig00000018_pilon_pilon_pilon_pilon	646000	1.27	1.04	44.03	37.29
tig00000018_pilon_pilon_pilon_pilon	647000	1.09	0.89	37.64	32.00
tig00000018_pilon_pilon_pilon_pilon	649000	0.62	0.55	21.57	19.80
tig00000018_pilon_pilon_pilon_pilon	650000	0.18	0.20	6.09	7.12
tig00000018_pilon_pilon_pilon_pilon	651000	0.19	0.31	6.49	10.98
tig00000018_pilon_pilon_pilon_pilon	652000	0.25	0.27	8.58	9.73
tig00000018_pilon_pilon_pilon_pilon	653000	0.83	0.79	28.89	28.25
tig00000018_pilon_pilon_pilon_pilon	654000	0.70	0.75	24.39	26.89
tig00000018_pilon_pilon_pilon_pilon	655000	0.74	0.68	25.53	24.47
tig00000018_pilon_pilon_pilon_pilon	656000	0.71	0.68	24.50	24.41
tig00000018_pilon_pilon_pilon_pilon	657000	0.75	0.74	26.00	26.45
tig00000018_pilon_pilon_pilon_pilon	658000	0.81	0.87	28.05	31.15
tig00000018_pilon_pilon_pilon_pilon	659000	0.79	1.04	27.50	37.14
tig00000018_pilon_pilon_pilon_pilon	660000	1.09	1.22	37.82	43.77
tig00000018_pilon_pilon_pilon_pilon	661000	1.03	1.07	35.56	38.19
tig00000018_pilon_pilon_pilon_pilon	662000	0.91	1.07	31.44	38.18
tig00000018_pilon_pilon_pilon_pilon	663000	0.97	1.03	33.43	36.73
tig00000018_pilon_pilon_pilon_pilon	664000	1.16	0.89	40.25	32.02
tig00000018_pilon_pilon_pilon_pilon	665000	1.00	0.96	34.70	34.44
tig00000018_pilon_pilon_pilon_pilon	666000	1.20	1.06	41.44	37.84
tig00000018_pilon_pilon_pilon_pilon	667000	0.90	1.12	31.20	39.97
tig00000018_pilon_pilon_pilon_pilon	668000	1.04	0.94	35.92	33.68
tig00000018_pilon_pilon_pilon_pilon	669000	1.00	1.00	34.54	35.89
tig00000018_pilon_pilon_pilon_pilon	670000	1.03	0.86	35.72	30.88
tig00000018_pilon_pilon_pilon_pilon	671000	1.05	1.08	36.38	38.75
tig00000018_pilon_pilon_pilon_pilon	672000	0.85	0.91	29.33	32.61
tig00000018_pilon_pilon_pilon_pilon	673000	0.91	0.96	31.34	34.51
tig00000018_pilon_pilon_pilon_pilon	674000	1.00	0.92	34.71	32.97
tig00000018_pilon_pilon_pilon_pilon	675000	0.88	1.01	30.29	35.98
tig00000018_pilon_pilon_pilon_pilon	676000	0.94	0.94	32.56	33.65
tig00000018_pilon_pilon_pilon_pilon	677000	0.90	0.83	31.07	29.89
tig00000018_pilon_pilon_pilon_pilon	678000	1.10	0.98	38.24	35.18
tig00000018_pilon_pilon_pilon_pilon	679000	0.78	0.86	26.86	30.63
tig00000018_pilon_pilon_pilon_pilon	680000	0.79	0.78	27.31	27.82
tig00000018_pilon_pilon_pilon_pilon	681000	0.71	0.89	24.62	31.83
tig00000018_pilon_pilon_pilon_pilon	682000	0.90	0.95	31.20	34.04
tig00000018_pilon_pilon_pilon_pilon	683000	0.84	0.82	29.21	29.38
tig00000018_pilon_pilon_pilon_pilon	684000	0.81	0.80	28.19	28.76
tig00000018_pilon_pilon_pilon_pilon	685000	0.88	0.76	30.51	27.23
tig00000018_pilon_pilon_pilon_pilon	686000	0.86	0.96	29.93	34.31
tig00000018_pilon_pilon_pilon_pilon	687000	0.73	0.87	25.37	31.00
tig00000018_pilon_pilon_pilon_pilon	688000	0.87	0.92	29.98	32.81
tig00000018_pilon_pilon_pilon_pilon	689000	0.71	0.83	24.53	29.61
tig00000018_pilon_pilon_pilon_pilon	690000	0.81	1.00	28.20	35.69
tig00000018_pilon_pilon_pilon_pilon	691000	0.79	0.90	27.25	32.19
tig00000018_pilon_pilon_pilon_pilon	692000	0.80	0.89	27.61	31.85
tig00000018_pilon_pilon_pilon_pilon	693000	0.70	0.77	24.32	27.48
tig00000018_pilon_pilon_pilon_pilon	694000	0.90	1.00	31.06	35.75
tig00000018_pilon_pilon_pilon_pilon	695000	0.78	0.81	26.89	29.06
tig00000018_pilon_pilon_pilon_pilon	696000	0.77	0.84	26.48	29.93
tig00000018_pilon_pilon_pilon_pilon	697000	0.76	0.81	26.45	29.10
tig00000018_pilon_pilon_pilon_pilon	698000	0.85	0.78	29.41	28.07
tig00000018_pilon_pilon_pilon_pilon	699000	0.85	0.94	29.29	33.81
tig00000018_pilon_pilon_pilon_pilon	700000	0.81	0.88	28.05	31.34
tig00000018_pilon_pilon_pilon_pilon	701000	0.84	0.91	29.10	32.72
tig00000018_pilon_pilon_pilon_pilon	702000	0.85	0.78	29.39	27.75
tig00000018_pilon_pilon_pilon_pilon	703000	0.93	0.94	32.31	33.48
tig00000018_pilon_pilon_pilon_pilon	704000	0.87	0.93	29.98	33.23
tig00000018_pilon_pilon_pilon_pilon	705000	0.69	0.75	24.01	27.00
tig00000018_pilon_pilon_pilon_pilon	706000	1.00	0.75	34.76	26.82
tig00000018_pilon_pilon_pilon_pilon	707000	0.92	0.88	31.84	31.62
tig00000018_pilon_pilon_pilon_pilon	708000	1.10	0.94	38.13	33.80
tig00000018_pilon_pilon_pilon_pilon	709000	0.87	1.03	30.05	36.92
tig00000018_pilon_pilon_pilon_pilon	710000	1.04	0.91	35.94	32.45
tig00000018_pilon_pilon_pilon_pilon	711000	0.96	0.84	33.22	30.17
tig00000018_pilon_pilon_pilon_pilon	712000	0.84	1.08	29.21	38.65
tig00000018_pilon_pilon_pilon_pilon	713000	0.81	0.80	28.11	28.56
tig00000018_pilon_pilon_pilon_pilon	714000	0.77	0.85	26.73	30.45
tig00000018_pilon_pilon_pilon_pilon	715000	0.84	0.78	29.15	27.95
tig00000018_pilon_pilon_pilon_pilon	716000	0.78	0.80	27.05	28.53
tig00000018_pilon_pilon_pilon_pilon	717000	0.74	0.90	25.49	32.15
tig00000018_pilon_pilon_pilon_pilon	718000	0.88	0.94	30.44	33.48
tig00000018_pilon_pilon_pilon_pilon	719000	0.89	0.94	30.85	33.67
tig00000018_pilon_pilon_pilon_pilon	720000	0.83	0.72	28.68	25.61
tig00000018_pilon_pilon_pilon_pilon	721000	0.95	0.86	32.90	30.76
tig00000018_pilon_pilon_pilon_pilon	722000	1.01	1.01	34.93	36.08
tig00000018_pilon_pilon_pilon_pilon	723000	0.90	0.89	31.27	31.87
tig00000018_pilon_pilon_pilon_pilon	724000	0.71	0.64	24.61	22.76
tig00000018_pilon_pilon_pilon_pilon	725000	0.60	0.63	20.88	22.73
tig00000018_pilon_pilon_pilon_pilon	726000	0.67	0.59	23.13	21.01
tig00000018_pilon_pilon_pilon_pilon	727000	0.43	0.44	15.05	15.66
tig00000018_pilon_pilon_pilon_pilon	728000	0.68	0.72	23.58	25.90
tig00000018_pilon_pilon_pilon_pilon	729000	0.68	0.67	23.43	23.94
tig00000018_pilon_pilon_pilon_pilon	730000	0.52	0.44	17.90	15.85
tig00000018_pilon_pilon_pilon_pilon	731000	0.46	0.40	16.06	14.44
tig00000018_pilon_pilon_pilon_pilon	732000	0.91	0.73	31.61	26.04
tig00000018_pilon_pilon_pilon_pilon	733000	0.36	0.49	12.43	17.38
tig00000018_pilon_pilon_pilon_pilon	734000	0.70	0.90	24.10	32.08
tig00000018_pilon_pilon_pilon_pilon	735000	0.61	0.68	21.26	24.43
tig00000018_pilon_pilon_pilon_pilon	736000	0.37	0.32	12.97	11.58
tig00000018_pilon_pilon_pilon_pilon	737000	0.74	0.74	25.63	26.33
tig00000018_pilon_pilon_pilon_pilon	738000	0.68	0.72	23.70	25.76
tig00000018_pilon_pilon_pilon_pilon	739000	0.38	0.44	13.07	15.64
tig00000018_pilon_pilon_pilon_pilon	740000	0.34	0.33	11.86	11.86
tig00000018_pilon_pilon_pilon_pilon	741000	0.32	0.35	11.15	12.48
tig00000018_pilon_pilon_pilon_pilon	742000	0.39	0.56	13.35	20.10
tig00000018_pilon_pilon_pilon_pilon	743000	0.67	0.89	23.26	31.99
tig00000018_pilon_pilon_pilon_pilon	744000	0.50	0.56	17.33	19.97
tig00000018_pilon_pilon_pilon_pilon	745000	0.63	0.70	21.84	25.22
tig00000018_pilon_pilon_pilon_pilon	746000	0.91	0.79	31.60	28.33
tig00000018_pilon_pilon_pilon_pilon	747000	0.40	0.47	13.70	16.91
tig00000018_pilon_pilon_pilon_pilon	748000	0.21	0.36	7.41	12.77
tig00000018_pilon_pilon_pilon_pilon	749000	0.46	0.40	15.79	14.50
tig00000018_pilon_pilon_pilon_pilon	750000	0.75	0.98	25.94	35.17
tig00000018_pilon_pilon_pilon_pilon	751000	0.66	0.91	22.86	32.61
tig00000018_pilon_pilon_pilon_pilon	752000	0.69	0.86	23.92	30.75
tig00000018_pilon_pilon_pilon_pilon	753000	0.74	0.72	25.77	25.72
tig00000018_pilon_pilon_pilon_pilon	754000	0.69	0.85	23.75	30.35
tig00000018_pilon_pilon_pilon_pilon	755000	0.66	0.90	22.78	32.11
tig00000018_pilon_pilon_pilon_pilon	756000	0.70	0.75	24.21	27.01
tig00000018_pilon_pilon_pilon_pilon	757000	0.68	0.72	23.47	25.65
tig00000018_pilon_pilon_pilon_pilon	758000	0.83	0.76	28.76	27.18
tig00000018_pilon_pilon_pilon_pilon	759000	0.64	0.76	22.05	27.12
tig00000018_pilon_pilon_pilon_pilon	760000	0.64	0.68	22.31	24.20
tig00000018_pilon_pilon_pilon_pilon	761000	0.62	0.79	21.40	28.32
tig00000018_pilon_pilon_pilon_pilon	762000	0.36	0.41	12.50	14.60
tig00000018_pilon_pilon_pilon_pilon	763000	0.74	0.85	25.72	30.35
tig00000018_pilon_pilon_pilon_pilon	764000	0.63	0.72	21.81	25.65
tig00000018_pilon_pilon_pilon_pilon	765000	0.47	0.67	16.39	23.93
tig00000018_pilon_pilon_pilon_pilon	766000	0.65	0.67	22.44	24.00
tig00000018_pilon_pilon_pilon_pilon	767000	0.80	0.78	27.60	27.77
tig00000018_pilon_pilon_pilon_pilon	768000	0.75	0.80	25.92	28.58
tig00000018_pilon_pilon_pilon_pilon	769000	0.76	0.85	26.34	30.59
tig00000018_pilon_pilon_pilon_pilon	770000	0.74	0.76	25.78	27.30
tig00000018_pilon_pilon_pilon_pilon	771000	0.81	0.77	28.06	27.50
tig00000018_pilon_pilon_pilon_pilon	772000	0.91	0.97	31.52	34.57
tig00000018_pilon_pilon_pilon_pilon	773000	0.85	0.99	29.27	35.30
tig00000018_pilon_pilon_pilon_pilon	774000	1.02	0.96	35.45	34.49
tig00000018_pilon_pilon_pilon_pilon	775000	0.93	0.82	32.04	29.32
tig00000018_pilon_pilon_pilon_pilon	776000	0.87	0.95	30.08	34.12
tig00000018_pilon_pilon_pilon_pilon	777000	1.01	1.05	34.82	37.74
tig00000018_pilon_pilon_pilon_pilon	778000	0.81	0.90	28.21	32.39
tig00000018_pilon_pilon_pilon_pilon	779000	0.83	1.04	28.75	37.37
tig00000018_pilon_pilon_pilon_pilon	780000	0.76	0.85	26.24	30.30
tig00000018_pilon_pilon_pilon_pilon	781000	0.90	0.79	31.21	28.25
tig00000018_pilon_pilon_pilon_pilon	782000	0.71	0.75	24.59	26.91
tig00000018_pilon_pilon_pilon_pilon	783000	0.69	0.69	23.75	24.76
tig00000018_pilon_pilon_pilon_pilon	784000	0.63	0.76	21.79	27.15
tig00000018_pilon_pilon_pilon_pilon	785000	0.72	0.78	24.91	27.93
tig00000018_pilon_pilon_pilon_pilon	786000	0.61	0.58	21.04	20.67
tig00000018_pilon_pilon_pilon_pilon	787000	0.69	0.75	23.76	26.82
tig00000018_pilon_pilon_pilon_pilon	788000	0.64	0.99	22.05	35.48
tig00000018_pilon_pilon_pilon_pilon	789000	0.66	0.73	22.69	26.28
tig00000018_pilon_pilon_pilon_pilon	790000	0.86	0.80	29.62	28.81
tig00000018_pilon_pilon_pilon_pilon	791000	0.75	0.74	25.99	26.47
tig00000018_pilon_pilon_pilon_pilon	792000	0.80	0.97	27.67	34.80
tig00000018_pilon_pilon_pilon_pilon	793000	0.90	0.87	31.09	31.32
tig00000018_pilon_pilon_pilon_pilon	794000	0.81	0.94	28.05	33.73
tig00000018_pilon_pilon_pilon_pilon	795000	0.75	0.74	25.83	26.42
tig00000018_pilon_pilon_pilon_pilon	796000	0.54	0.70	18.57	25.23
tig00000018_pilon_pilon_pilon_pilon	797000	0.72	0.79	24.77	28.30
tig00000018_pilon_pilon_pilon_pilon	798000	0.70	0.91	24.25	32.63
tig00000018_pilon_pilon_pilon_pilon	799000	0.82	0.83	28.38	29.77
tig00000018_pilon_pilon_pilon_pilon	800000	0.84	0.88	29.24	31.53
tig00000018_pilon_pilon_pilon_pilon	801000	0.88	0.86	30.40	30.91
tig00000018_pilon_pilon_pilon_pilon	802000	0.72	0.94	24.86	33.75
tig00000018_pilon_pilon_pilon_pilon	803000	0.79	0.78	27.47	27.96
tig00000018_pilon_pilon_pilon_pilon	804000	0.78	0.81	26.89	28.83
tig00000018_pilon_pilon_pilon_pilon	805000	0.73	0.70	25.38	25.08
tig00000018_pilon_pilon_pilon_pilon	806000	0.82	0.73	28.36	26.01
tig00000018_pilon_pilon_pilon_pilon	807000	0.92	0.64	31.76	23.06
tig00000018_pilon_pilon_pilon_pilon	808000	1.08	1.28	37.35	45.70
tig00000018_pilon_pilon_pilon_pilon	809000	1.28	1.01	44.42	36.28
tig00000018_pilon_pilon_pilon_pilon	810000	0.60	0.51	20.89	18.25
tig00000018_pilon_pilon_pilon_pilon	811000	0.94	1.01	32.45	36.08
tig00000018_pilon_pilon_pilon_pilon	812000	1.01	1.01	35.02	36.21
tig00000018_pilon_pilon_pilon_pilon	813000	0.80	0.98	27.68	35.00
tig00000018_pilon_pilon_pilon_pilon	814000	1.04	0.86	35.85	30.85
tig00000018_pilon_pilon_pilon_pilon	815000	0.66	0.89	22.86	31.74
tig00000018_pilon_pilon_pilon_pilon	817000	0.86	0.74	29.67	26.56
tig00000018_pilon_pilon_pilon_pilon	818000	0.84	1.04	29.11	37.11
tig00000018_pilon_pilon_pilon_pilon	819000	0.90	0.93	31.22	33.27
tig00000018_pilon_pilon_pilon_pilon	820000	0.84	0.95	29.15	34.15
tig00000018_pilon_pilon_pilon_pilon	821000	0.93	0.92	32.10	32.96
tig00000018_pilon_pilon_pilon_pilon	822000	0.88	0.94	30.62	33.77
tig00000018_pilon_pilon_pilon_pilon	823000	0.82	0.94	28.32	33.58
tig00000018_pilon_pilon_pilon_pilon	824000	0.86	0.87	29.80	31.14
tig00000018_pilon_pilon_pilon_pilon	825000	0.83	1.04	28.64	37.16
tig00000018_pilon_pilon_pilon_pilon	826000	0.96	0.92	33.18	32.88
tig00000018_pilon_pilon_pilon_pilon	827000	0.97	1.00	33.47	35.98
tig00000018_pilon_pilon_pilon_pilon	828000	1.05	0.98	36.24	35.20
tig00000018_pilon_pilon_pilon_pilon	829000	1.09	0.86	37.79	30.82
tig00000018_pilon_pilon_pilon_pilon	830000	0.99	0.92	34.27	32.89
tig00000018_pilon_pilon_pilon_pilon	831000	0.85	0.93	29.48	33.12
tig00000018_pilon_pilon_pilon_pilon	832000	1.08	1.04	37.23	37.17
tig00000018_pilon_pilon_pilon_pilon	833000	0.98	1.00	34.02	35.67
tig00000018_pilon_pilon_pilon_pilon	834000	0.98	1.04	33.81	37.30
tig00000018_pilon_pilon_pilon_pilon	835000	0.84	1.00	29.18	35.80
tig00000018_pilon_pilon_pilon_pilon	836000	1.09	0.96	37.88	34.29
tig00000018_pilon_pilon_pilon_pilon	837000	0.94	1.02	32.59	36.35
tig00000018_pilon_pilon_pilon_pilon	838000	1.09	1.07	37.80	38.32
tig00000018_pilon_pilon_pilon_pilon	839000	1.01	0.95	35.05	34.06
tig00000018_pilon_pilon_pilon_pilon	840000	0.99	1.06	34.38	37.81
tig00000018_pilon_pilon_pilon_pilon	841000	1.04	0.93	35.87	33.43
tig00000018_pilon_pilon_pilon_pilon	842000	0.77	0.99	26.58	35.51
tig00000018_pilon_pilon_pilon_pilon	843000	1.00	1.02	34.69	36.62
tig00000018_pilon_pilon_pilon_pilon	844000	0.98	0.98	34.09	34.96
tig00000018_pilon_pilon_pilon_pilon	845000	0.70	0.81	24.10	28.98
tig00000018_pilon_pilon_pilon_pilon	846000	0.96	0.90	33.29	32.17
tig00000018_pilon_pilon_pilon_pilon	847000	0.87	0.90	30.10	32.37
tig00000018_pilon_pilon_pilon_pilon	848000	0.81	0.77	27.95	27.41
tig00000018_pilon_pilon_pilon_pilon	849000	0.94	0.96	32.58	34.24
tig00000018_pilon_pilon_pilon_pilon	850000	0.97	0.77	33.51	27.49
tig00000018_pilon_pilon_pilon_pilon	851000	0.92	0.91	31.93	32.73
tig00000018_pilon_pilon_pilon_pilon	852000	0.75	0.87	25.95	31.18
tig00000018_pilon_pilon_pilon_pilon	853000	0.81	0.93	27.96	33.33
tig00000018_pilon_pilon_pilon_pilon	854000	0.83	0.97	28.83	34.84
tig00000018_pilon_pilon_pilon_pilon	855000	0.67	0.77	23.13	27.71
tig00000018_pilon_pilon_pilon_pilon	856000	0.78	0.88	26.84	31.58
tig00000018_pilon_pilon_pilon_pilon	857000	0.85	0.89	29.50	31.89
tig00000018_pilon_pilon_pilon_pilon	858000	1.11	1.12	38.28	39.96
tig00000018_pilon_pilon_pilon_pilon	859000	0.96	0.95	33.08	34.04
tig00000018_pilon_pilon_pilon_pilon	860000	0.89	1.05	30.88	37.57
tig00000018_pilon_pilon_pilon_pilon	861000	0.71	0.82	24.49	29.36
tig00000018_pilon_pilon_pilon_pilon	862000	0.99	1.17	34.13	42.05
tig00000018_pilon_pilon_pilon_pilon	863000	0.88	1.04	30.48	37.32
tig00000018_pilon_pilon_pilon_pilon	864000	0.96	0.90	33.30	32.18
tig00000018_pilon_pilon_pilon_pilon	865000	0.80	0.84	27.56	30.19
tig00000018_pilon_pilon_pilon_pilon	866000	1.09	1.00	37.72	35.91
tig00000018_pilon_pilon_pilon_pilon	867000	0.89	0.97	30.79	34.73
tig00000018_pilon_pilon_pilon_pilon	868000	0.94	1.02	32.49	36.65
tig00000018_pilon_pilon_pilon_pilon	869000	0.96	1.08	33.12	38.72
tig00000018_pilon_pilon_pilon_pilon	870000	1.05	1.16	36.47	41.62
tig00000018_pilon_pilon_pilon_pilon	871000	1.11	0.94	38.37	33.77
tig00000018_pilon_pilon_pilon_pilon	872000	1.09	1.09	37.66	39.06
tig00000018_pilon_pilon_pilon_pilon	873000	1.08	0.90	37.37	32.06
tig00000018_pilon_pilon_pilon_pilon	874000	0.98	1.04	34.01	37.15
tig00000018_pilon_pilon_pilon_pilon	875000	0.92	0.80	31.71	28.75
tig00000018_pilon_pilon_pilon_pilon	876000	0.97	1.08	33.66	38.61
tig00000018_pilon_pilon_pilon_pilon	877000	0.93	1.17	32.06	41.80
tig00000018_pilon_pilon_pilon_pilon	878000	0.98	1.12	33.98	40.03
tig00000018_pilon_pilon_pilon_pilon	879000	1.11	1.07	38.59	38.42
tig00000018_pilon_pilon_pilon_pilon	880000	0.84	1.19	29.17	42.62
tig00000018_pilon_pilon_pilon_pilon	881000	0.94	1.25	32.43	44.57
tig00000018_pilon_pilon_pilon_pilon	882000	0.80	1.01	27.80	36.10
tig00000018_pilon_pilon_pilon_pilon	883000	0.88	0.87	30.48	31.23
tig00000018_pilon_pilon_pilon_pilon	884000	0.96	1.08	33.18	38.62
tig00000018_pilon_pilon_pilon_pilon	885000	1.06	1.05	36.58	37.66
tig00000018_pilon_pilon_pilon_pilon	886000	1.20	1.03	41.48	36.98
tig00000018_pilon_pilon_pilon_pilon	887000	1.05	1.10	36.23	39.27
tig00000018_pilon_pilon_pilon_pilon	888000	1.19	1.19	41.35	42.49
tig00000018_pilon_pilon_pilon_pilon	889000	1.23	1.05	42.47	37.73
tig00000018_pilon_pilon_pilon_pilon	890000	1.07	1.17	36.99	41.83
tig00000018_pilon_pilon_pilon_pilon	891000	0.91	1.19	31.43	42.67
tig00000018_pilon_pilon_pilon_pilon	892000	0.98	1.15	33.93	41.06
tig00000018_pilon_pilon_pilon_pilon	893000	1.08	1.05	37.35	37.62
tig00000018_pilon_pilon_pilon_pilon	894000	1.10	1.10	38.20	39.37
tig00000018_pilon_pilon_pilon_pilon	895000	1.01	0.96	34.86	34.54
tig00000018_pilon_pilon_pilon_pilon	896000	0.90	1.02	31.27	36.65
tig00000018_pilon_pilon_pilon_pilon	897000	0.99	1.00	34.26	35.62
tig00000018_pilon_pilon_pilon_pilon	898000	0.97	1.13	33.72	40.33
tig00000018_pilon_pilon_pilon_pilon	899000	0.95	1.08	32.96	38.54
tig00000018_pilon_pilon_pilon_pilon	900000	1.08	1.02	37.49	36.44
tig00000018_pilon_pilon_pilon_pilon	901000	1.21	1.34	42.00	47.84
tig00000018_pilon_pilon_pilon_pilon	902000	1.08	1.25	37.27	44.64
tig00000018_pilon_pilon_pilon_pilon	903000	0.96	0.94	33.23	33.68
tig00000018_pilon_pilon_pilon_pilon	904000	1.11	1.04	38.57	37.19
tig00000018_pilon_pilon_pilon_pilon	905000	1.08	1.11	37.49	39.84
tig00000018_pilon_pilon_pilon_pilon	906000	1.03	1.01	35.70	36.32
tig00000018_pilon_pilon_pilon_pilon	907000	0.91	0.77	31.64	27.59
tig00000018_pilon_pilon_pilon_pilon	908000	0.67	0.77	23.31	27.43
tig00000018_pilon_pilon_pilon_pilon	909000	0.87	1.06	29.97	37.93
tig00000018_pilon_pilon_pilon_pilon	910000	1.08	1.01	37.22	36.14
tig00000018_pilon_pilon_pilon_pilon	911000	0.94	0.99	32.50	35.48
tig00000018_pilon_pilon_pilon_pilon	912000	0.86	0.87	29.91	31.05
tig00000018_pilon_pilon_pilon_pilon	913000	0.96	0.93	33.21	33.47
tig00000018_pilon_pilon_pilon_pilon	914000	1.09	1.07	37.70	38.39
tig00000018_pilon_pilon_pilon_pilon	915000	1.20	1.22	41.60	43.54
tig00000018_pilon_pilon_pilon_pilon	916000	0.95	1.10	33.02	39.51
tig00000018_pilon_pilon_pilon_pilon	917000	1.16	1.09	40.20	39.15
tig00000018_pilon_pilon_pilon_pilon	918000	0.97	1.10	33.74	39.22
tig00000018_pilon_pilon_pilon_pilon	919000	0.97	1.14	33.71	40.74
tig00000018_pilon_pilon_pilon_pilon	920000	1.04	0.97	35.87	34.90
tig00000018_pilon_pilon_pilon_pilon	921000	1.06	0.94	36.84	33.60
tig00000018_pilon_pilon_pilon_pilon	922000	0.94	0.84	32.51	30.25
tig00000018_pilon_pilon_pilon_pilon	923000	0.81	0.87	27.88	31.27
tig00000018_pilon_pilon_pilon_pilon	924000	1.05	0.97	36.18	34.82
tig00000018_pilon_pilon_pilon_pilon	925000	1.11	0.87	38.43	31.22
tig00000018_pilon_pilon_pilon_pilon	926000	0.89	0.90	30.84	32.37
tig00000018_pilon_pilon_pilon_pilon	927000	0.99	0.90	34.25	32.29
tig00000018_pilon_pilon_pilon_pilon	928000	0.87	0.93	29.97	33.29
tig00000018_pilon_pilon_pilon_pilon	929000	0.85	0.86	29.58	30.81
tig00000018_pilon_pilon_pilon_pilon	930000	0.91	0.82	31.47	29.43
tig00000018_pilon_pilon_pilon_pilon	931000	0.75	0.79	25.97	28.40
tig00000018_pilon_pilon_pilon_pilon	932000	0.86	0.78	29.78	27.77
tig00000018_pilon_pilon_pilon_pilon	933000	0.88	0.79	30.46	28.23
tig00000018_pilon_pilon_pilon_pilon	934000	0.80	1.05	27.52	37.61
tig00000018_pilon_pilon_pilon_pilon	935000	0.87	0.80	30.16	28.66
tig00000018_pilon_pilon_pilon_pilon	936000	0.90	0.84	31.08	29.99
tig00000018_pilon_pilon_pilon_pilon	937000	0.82	0.87	28.22	31.15
tig00000018_pilon_pilon_pilon_pilon	938000	0.89	1.01	30.74	36.28
tig00000018_pilon_pilon_pilon_pilon	939000	0.85	0.93	29.25	33.13
tig00000018_pilon_pilon_pilon_pilon	940000	0.93	1.00	32.03	35.97
tig00000018_pilon_pilon_pilon_pilon	941000	0.80	0.92	27.78	33.09
tig00000018_pilon_pilon_pilon_pilon	942000	0.83	0.75	28.74	26.87
tig00000018_pilon_pilon_pilon_pilon	943000	0.85	0.76	29.29	27.20
tig00000018_pilon_pilon_pilon_pilon	944000	0.56	0.68	19.38	24.19
tig00000018_pilon_pilon_pilon_pilon	945000	0.82	0.83	28.28	29.79
tig00000018_pilon_pilon_pilon_pilon	946000	0.69	0.79	23.78	28.17
tig00000018_pilon_pilon_pilon_pilon	947000	0.73	0.73	25.26	26.25
tig00000018_pilon_pilon_pilon_pilon	948000	0.80	0.73	27.64	26.12
tig00000018_pilon_pilon_pilon_pilon	949000	0.79	0.94	27.27	33.64
tig00000018_pilon_pilon_pilon_pilon	950000	0.72	0.81	24.90	29.10
tig00000018_pilon_pilon_pilon_pilon	951000	0.79	0.78	27.18	27.92
tig00000018_pilon_pilon_pilon_pilon	952000	0.61	0.69	21.19	24.82
tig00000018_pilon_pilon_pilon_pilon	953000	0.72	0.78	24.87	27.80
tig00000018_pilon_pilon_pilon_pilon	954000	0.70	0.77	24.06	27.60
tig00000018_pilon_pilon_pilon_pilon	955000	0.60	0.92	20.65	32.88
tig00000018_pilon_pilon_pilon_pilon	956000	0.61	0.89	21.22	31.78
tig00000018_pilon_pilon_pilon_pilon	957000	0.59	0.77	20.55	27.47
tig00000018_pilon_pilon_pilon_pilon	958000	0.53	0.87	18.28	31.19
tig00000018_pilon_pilon_pilon_pilon	959000	0.54	0.75	18.54	27.01
tig00000018_pilon_pilon_pilon_pilon	960000	0.79	0.77	27.25	27.54
tig00000018_pilon_pilon_pilon_pilon	961000	0.82	0.77	28.38	27.41
tig00000018_pilon_pilon_pilon_pilon	962000	0.91	1.11	31.43	39.84
tig00000018_pilon_pilon_pilon_pilon	963000	0.79	0.88	27.29	31.36
tig00000018_pilon_pilon_pilon_pilon	964000	0.71	0.59	24.72	21.00
tig00000018_pilon_pilon_pilon_pilon	965000	0.74	0.79	25.73	28.42
tig00000018_pilon_pilon_pilon_pilon	966000	0.76	0.85	26.48	30.53
tig00000018_pilon_pilon_pilon_pilon	967000	0.89	0.86	30.81	30.90
tig00000018_pilon_pilon_pilon_pilon	968000	0.74	0.80	25.73	28.74
tig00000018_pilon_pilon_pilon_pilon	969000	0.71	0.73	24.52	26.11
tig00000018_pilon_pilon_pilon_pilon	970000	0.54	0.74	18.78	26.64
tig00000018_pilon_pilon_pilon_pilon	971000	0.76	0.72	26.23	25.72
tig00000018_pilon_pilon_pilon_pilon	972000	0.75	0.71	25.93	25.28
tig00000018_pilon_pilon_pilon_pilon	973000	0.79	0.64	27.23	22.82
tig00000018_pilon_pilon_pilon_pilon	974000	0.78	0.71	27.11	25.35
tig00000018_pilon_pilon_pilon_pilon	975000	0.70	0.67	24.17	23.90
tig00000018_pilon_pilon_pilon_pilon	976000	0.54	0.63	18.82	22.61
tig00000018_pilon_pilon_pilon_pilon	977000	0.81	0.83	28.15	29.87
tig00000018_pilon_pilon_pilon_pilon	978000	0.87	0.85	30.14	30.29
tig00000018_pilon_pilon_pilon_pilon	979000	0.99	0.95	34.40	33.91
tig00000018_pilon_pilon_pilon_pilon	980000	0.86	0.82	29.70	29.38
tig00000018_pilon_pilon_pilon_pilon	981000	0.89	0.72	30.64	25.66
tig00000018_pilon_pilon_pilon_pilon	982000	0.91	0.92	31.52	32.78
tig00000018_pilon_pilon_pilon_pilon	983000	0.75	0.83	26.04	29.81
tig00000018_pilon_pilon_pilon_pilon	984000	0.67	0.98	23.10	35.16
tig00000018_pilon_pilon_pilon_pilon	985000	0.76	0.83	26.14	29.61
tig00000018_pilon_pilon_pilon_pilon	986000	0.71	0.80	24.51	28.64
tig00000018_pilon_pilon_pilon_pilon	987000	0.78	0.59	27.05	21.20
tig00000018_pilon_pilon_pilon_pilon	988000	0.96	1.12	33.21	40.19
tig00000018_pilon_pilon_pilon_pilon	989000	0.92	0.83	31.80	29.81
tig00000018_pilon_pilon_pilon_pilon	990000	0.87	0.76	29.95	27.14
tig00000018_pilon_pilon_pilon_pilon	991000	0.88	0.85	30.43	30.30
tig00000018_pilon_pilon_pilon_pilon	992000	0.72	0.86	25.00	30.93
tig00000018_pilon_pilon_pilon_pilon	993000	0.81	0.88	27.90	31.42
tig00000018_pilon_pilon_pilon_pilon	994000	1.01	0.77	34.89	27.48
tig00000018_pilon_pilon_pilon_pilon	995000	0.56	0.70	19.54	25.22
tig00000018_pilon_pilon_pilon_pilon	996000	0.74	0.87	25.64	30.98
tig00000018_pilon_pilon_pilon_pilon	997000	0.64	0.75	22.31	26.73
tig00000018_pilon_pilon_pilon_pilon	998000	0.82	0.76	28.32	27.03
tig00000018_pilon_pilon_pilon_pilon	999000	0.79	0.79	27.51	28.45
tig00000018_pilon_pilon_pilon_pilon	1000000	0.76	0.70	26.40	25.15
tig00000018_pilon_pilon_pilon_pilon	1001000	0.71	0.74	24.54	26.59
tig00000018_pilon_pilon_pilon_pilon	1002000	0.82	0.76	28.34	27.08
tig00000018_pilon_pilon_pilon_pilon	1003000	0.79	0.87	27.45	31.24
tig00000018_pilon_pilon_pilon_pilon	1004000	0.83	0.69	28.80	24.82
tig00000018_pilon_pilon_pilon_pilon	1005000	0.73	0.89	25.41	32.00
tig00000018_pilon_pilon_pilon_pilon	1006000	0.66	0.85	22.79	30.33
tig00000018_pilon_pilon_pilon_pilon	1007000	0.83	0.93	28.88	33.14
tig00000018_pilon_pilon_pilon_pilon	1008000	0.74	0.90	25.69	32.39
tig00000018_pilon_pilon_pilon_pilon	1009000	0.91	0.88	31.36	31.43
tig00000018_pilon_pilon_pilon_pilon	1010000	0.94	0.95	32.45	34.12
tig00000018_pilon_pilon_pilon_pilon	1011000	0.95	0.94	32.79	33.48
tig00000018_pilon_pilon_pilon_pilon	1012000	0.91	0.84	31.59	29.97
tig00000018_pilon_pilon_pilon_pilon	1013000	0.82	0.79	28.44	28.37
tig00000018_pilon_pilon_pilon_pilon	1014000	0.82	0.80	28.38	28.64
tig00000018_pilon_pilon_pilon_pilon	1015000	1.06	0.84	36.63	30.16
tig00000018_pilon_pilon_pilon_pilon	1016000	1.02	0.89	35.44	32.03
tig00000018_pilon_pilon_pilon_pilon	1017000	0.99	0.92	34.22	32.84
tig00000018_pilon_pilon_pilon_pilon	1018000	1.00	1.05	34.78	37.42
tig00000018_pilon_pilon_pilon_pilon	1019000	1.01	1.12	35.12	39.95
tig00000018_pilon_pilon_pilon_pilon	1020000	1.20	1.24	41.64	44.21
tig00000018_pilon_pilon_pilon_pilon	1021000	0.96	0.86	33.19	30.85
tig00000018_pilon_pilon_pilon_pilon	1022000	1.10	0.96	37.96	34.28
tig00000018_pilon_pilon_pilon_pilon	1023000	0.91	0.93	31.57	33.14
tig00000018_pilon_pilon_pilon_pilon	1024000	1.10	0.83	38.03	29.55
tig00000018_pilon_pilon_pilon_pilon	1025000	1.00	0.88	34.55	31.33
tig00000018_pilon_pilon_pilon_pilon	1026000	1.14	0.84	39.31	29.97
tig00000018_pilon_pilon_pilon_pilon	1027000	1.18	0.96	40.72	34.54
tig00000018_pilon_pilon_pilon_pilon	1028000	0.93	0.92	32.03	32.92
tig00000018_pilon_pilon_pilon_pilon	1029000	0.73	0.83	25.37	29.57
tig00000018_pilon_pilon_pilon_pilon	1030000	0.80	0.95	27.83	34.07
tig00000018_pilon_pilon_pilon_pilon	1031000	1.11	0.92	38.31	32.78
tig00000018_pilon_pilon_pilon_pilon	1032000	1.02	0.97	35.32	34.63
tig00000018_pilon_pilon_pilon_pilon	1033000	1.02	1.11	35.38	39.60
tig00000018_pilon_pilon_pilon_pilon	1034000	1.10	1.21	37.97	43.28
tig00000018_pilon_pilon_pilon_pilon	1035000	1.04	1.05	35.92	37.69
tig00000018_pilon_pilon_pilon_pilon	1036000	0.88	0.86	30.43	30.70
tig00000018_pilon_pilon_pilon_pilon	1037000	0.90	1.11	31.04	39.58
tig00000018_pilon_pilon_pilon_pilon	1038000	1.07	1.18	36.87	42.34
tig00000018_pilon_pilon_pilon_pilon	1039000	1.22	1.34	42.19	47.80
tig00000018_pilon_pilon_pilon_pilon	1040000	0.88	1.08	30.31	38.61
tig00000018_pilon_pilon_pilon_pilon	1041000	0.95	0.96	32.83	34.30
tig00000018_pilon_pilon_pilon_pilon	1042000	0.73	0.98	25.28	35.10
tig00000018_pilon_pilon_pilon_pilon	1043000	0.87	0.97	30.00	34.72
tig00000018_pilon_pilon_pilon_pilon	1044000	0.94	0.93	32.49	33.32
tig00000018_pilon_pilon_pilon_pilon	1045000	0.80	0.91	27.79	32.59
tig00000018_pilon_pilon_pilon_pilon	1046000	0.85	0.98	29.41	34.99
tig00000018_pilon_pilon_pilon_pilon	1047000	1.02	1.08	35.26	38.59
tig00000018_pilon_pilon_pilon_pilon	1048000	0.88	1.00	30.29	35.78
tig00000018_pilon_pilon_pilon_pilon	1049000	0.86	0.93	29.91	33.15
tig00000018_pilon_pilon_pilon_pilon	1050000	0.89	0.82	30.93	29.18
tig00000018_pilon_pilon_pilon_pilon	1051000	0.95	1.08	32.76	38.58
tig00000018_pilon_pilon_pilon_pilon	1052000	0.90	1.01	31.21	36.18
tig00000018_pilon_pilon_pilon_pilon	1053000	1.00	0.75	34.45	26.68
tig00000018_pilon_pilon_pilon_pilon	1054000	1.14	0.94	39.45	33.52
tig00000018_pilon_pilon_pilon_pilon	1055000	1.01	1.15	35.06	41.23
tig00000018_pilon_pilon_pilon_pilon	1056000	0.81	1.09	27.90	38.94
tig00000018_pilon_pilon_pilon_pilon	1057000	0.85	1.09	29.42	39.01
tig00000018_pilon_pilon_pilon_pilon	1058000	0.82	1.02	28.33	36.54
tig00000018_pilon_pilon_pilon_pilon	1059000	0.94	0.82	32.45	29.25
tig00000018_pilon_pilon_pilon_pilon	1060000	0.93	0.87	32.13	31.16
tig00000018_pilon_pilon_pilon_pilon	1061000	0.98	0.84	33.97	30.13
tig00000018_pilon_pilon_pilon_pilon	1062000	0.87	0.81	30.16	29.11
tig00000018_pilon_pilon_pilon_pilon	1063000	0.82	0.91	28.49	32.58
tig00000018_pilon_pilon_pilon_pilon	1064000	1.03	1.05	35.66	37.53
tig00000018_pilon_pilon_pilon_pilon	1065000	1.05	1.10	36.25	39.31
tig00000018_pilon_pilon_pilon_pilon	1066000	1.08	0.94	37.35	33.82
tig00000018_pilon_pilon_pilon_pilon	1067000	0.99	0.78	34.35	28.03
tig00000018_pilon_pilon_pilon_pilon	1068000	1.14	1.14	39.50	40.88
tig00000018_pilon_pilon_pilon_pilon	1069000	1.11	1.09	38.29	38.86
tig00000018_pilon_pilon_pilon_pilon	1070000	1.02	0.87	35.18	31.31
tig00000018_pilon_pilon_pilon_pilon	1071000	0.86	0.88	29.68	31.45
tig00000018_pilon_pilon_pilon_pilon	1072000	0.97	0.84	33.66	30.17
tig00000018_pilon_pilon_pilon_pilon	1073000	1.09	0.98	37.75	34.93
tig00000018_pilon_pilon_pilon_pilon	1074000	0.79	0.88	27.27	31.60
tig00000018_pilon_pilon_pilon_pilon	1075000	0.86	0.93	29.70	33.13
tig00000018_pilon_pilon_pilon_pilon	1076000	0.81	0.82	28.02	29.48
tig00000018_pilon_pilon_pilon_pilon	1077000	0.74	0.76	25.64	27.24
tig00000018_pilon_pilon_pilon_pilon	1078000	0.83	0.66	28.77	23.58
tig00000018_pilon_pilon_pilon_pilon	1079000	0.79	0.85	27.38	30.42
tig00000018_pilon_pilon_pilon_pilon	1080000	0.93	0.83	32.31	29.75
tig00000018_pilon_pilon_pilon_pilon	1081000	0.85	0.92	29.42	32.80
tig00000018_pilon_pilon_pilon_pilon	1082000	0.96	0.75	33.11	26.88
tig00000018_pilon_pilon_pilon_pilon	1083000	1.01	0.97	34.81	34.59
tig00000018_pilon_pilon_pilon_pilon	1084000	0.84	0.89	29.10	31.95
tig00000018_pilon_pilon_pilon_pilon	1085000	0.81	0.90	27.91	32.26
tig00000018_pilon_pilon_pilon_pilon	1086000	0.84	0.95	29.18	33.99
tig00000018_pilon_pilon_pilon_pilon	1087000	0.98	0.91	33.89	32.68
tig00000018_pilon_pilon_pilon_pilon	1088000	1.66	1.60	57.48	57.21
tig00000018_pilon_pilon_pilon_pilon	1089000	1.16	1.17	40.19	41.85
tig00000018_pilon_pilon_pilon_pilon	1090000	0.93	1.10	32.22	39.46
tig00000018_pilon_pilon_pilon_pilon	1091000	1.01	1.17	34.85	41.76
tig00000018_pilon_pilon_pilon_pilon	1092000	1.12	0.93	38.92	33.20
tig00000018_pilon_pilon_pilon_pilon	1093000	0.98	0.85	33.96	30.33
tig00000018_pilon_pilon_pilon_pilon	1094000	1.00	0.98	34.74	35.04
tig00000018_pilon_pilon_pilon_pilon	1095000	0.81	0.99	27.98	35.32
tig00000018_pilon_pilon_pilon_pilon	1096000	0.96	1.04	33.06	37.37
tig00000018_pilon_pilon_pilon_pilon	1097000	0.92	0.87	31.84	31.13
tig00000018_pilon_pilon_pilon_pilon	1098000	0.71	0.78	24.49	28.00
tig00000018_pilon_pilon_pilon_pilon	1099000	0.84	0.80	29.10	28.68
tig00000018_pilon_pilon_pilon_pilon	1100000	0.82	0.92	28.29	32.94
tig00000018_pilon_pilon_pilon_pilon	1101000	0.78	0.87	27.05	31.24
tig00000018_pilon_pilon_pilon_pilon	1102000	0.70	0.76	24.22	27.26
tig00000018_pilon_pilon_pilon_pilon	1103000	0.65	0.74	22.56	26.48
tig00000018_pilon_pilon_pilon_pilon	1104000	0.79	0.76	27.30	27.10
tig00000018_pilon_pilon_pilon_pilon	1105000	0.69	0.83	23.98	29.65
tig00000018_pilon_pilon_pilon_pilon	1106000	0.98	0.77	33.80	27.66
tig00000018_pilon_pilon_pilon_pilon	1107000	0.68	0.95	23.42	34.01
tig00000018_pilon_pilon_pilon_pilon	1108000	0.70	0.93	24.30	33.37
tig00000018_pilon_pilon_pilon_pilon	1109000	0.88	0.83	30.40	29.54
tig00000018_pilon_pilon_pilon_pilon	1110000	0.98	1.09	33.93	38.94
tig00000018_pilon_pilon_pilon_pilon	1111000	0.87	1.10	30.05	39.43
tig00000018_pilon_pilon_pilon_pilon	1112000	1.01	1.14	34.89	40.74
tig00000018_pilon_pilon_pilon_pilon	1113000	1.08	0.94	37.42	33.50
tig00000018_pilon_pilon_pilon_pilon	1114000	1.05	0.94	36.23	33.65
tig00000018_pilon_pilon_pilon_pilon	1115000	0.76	1.17	26.26	41.81
tig00000018_pilon_pilon_pilon_pilon	1116000	0.96	1.00	33.15	35.67
tig00000018_pilon_pilon_pilon_pilon	1117000	0.98	0.92	33.75	32.99
tig00000018_pilon_pilon_pilon_pilon	1118000	1.02	0.97	35.36	34.72
tig00000018_pilon_pilon_pilon_pilon	1119000	0.98	0.95	33.93	33.99
tig00000018_pilon_pilon_pilon_pilon	1120000	1.01	1.06	35.09	37.91
tig00000018_pilon_pilon_pilon_pilon	1121000	0.81	1.06	27.90	37.86
tig00000018_pilon_pilon_pilon_pilon	1122000	0.95	0.96	32.94	34.28
tig00000018_pilon_pilon_pilon_pilon	1123000	0.99	0.92	34.21	32.88
tig00000018_pilon_pilon_pilon_pilon	1124000	0.91	0.92	31.67	33.04
tig00000018_pilon_pilon_pilon_pilon	1125000	0.89	0.96	30.66	34.19
tig00000018_pilon_pilon_pilon_pilon	1126000	1.04	0.93	35.97	33.19
tig00000018_pilon_pilon_pilon_pilon	1127000	0.91	0.80	31.34	28.64
tig00000018_pilon_pilon_pilon_pilon	1128000	1.19	1.08	41.20	38.65
tig00000018_pilon_pilon_pilon_pilon	1129000	1.01	1.00	34.83	35.90
tig00000018_pilon_pilon_pilon_pilon	1130000	1.09	1.16	37.60	41.65
tig00000018_pilon_pilon_pilon_pilon	1132000	1.21	1.09	42.02	38.87
tig00000018_pilon_pilon_pilon_pilon	1133000	1.06	1.15	36.79	41.30
tig00000018_pilon_pilon_pilon_pilon	1134000	1.16	1.07	40.01	38.21
tig00000018_pilon_pilon_pilon_pilon	1135000	0.94	0.93	32.66	33.31
tig00000018_pilon_pilon_pilon_pilon	1136000	0.97	1.03	33.48	36.96
tig00000018_pilon_pilon_pilon_pilon	1137000	0.98	1.13	33.79	40.61
tig00000018_pilon_pilon_pilon_pilon	1138000	0.89	0.87	30.74	31.09
tig00000018_pilon_pilon_pilon_pilon	1139000	0.95	0.92	32.78	32.83
tig00000018_pilon_pilon_pilon_pilon	1140000	0.80	0.95	27.83	34.05
tig00000018_pilon_pilon_pilon_pilon	1141000	0.94	0.94	32.46	33.53
tig00000018_pilon_pilon_pilon_pilon	1142000	1.03	1.10	35.53	39.26
tig00000018_pilon_pilon_pilon_pilon	1143000	0.96	1.10	33.38	39.40
tig00000018_pilon_pilon_pilon_pilon	1144000	1.06	1.15	36.68	41.15
tig00000018_pilon_pilon_pilon_pilon	1145000	1.01	1.09	34.79	39.17
tig00000018_pilon_pilon_pilon_pilon	1146000	0.95	0.93	32.80	33.43
tig00000018_pilon_pilon_pilon_pilon	1147000	0.92	0.92	31.83	33.09
tig00000018_pilon_pilon_pilon_pilon	1148000	1.11	1.03	38.50	36.77
tig00000018_pilon_pilon_pilon_pilon	1149000	1.05	1.08	36.24	38.52
tig00000018_pilon_pilon_pilon_pilon	1150000	0.85	1.06	29.43	37.97
tig00000018_pilon_pilon_pilon_pilon	1151000	1.14	0.95	39.37	34.16
tig00000018_pilon_pilon_pilon_pilon	1152000	1.05	1.03	36.49	36.74
tig00000018_pilon_pilon_pilon_pilon	1153000	0.98	1.14	33.85	40.64
tig00000018_pilon_pilon_pilon_pilon	1154000	0.93	0.80	32.05	28.51
tig00000018_pilon_pilon_pilon_pilon	1155000	0.81	0.80	28.20	28.82
tig00000018_pilon_pilon_pilon_pilon	1156000	0.94	0.91	32.66	32.47
tig00000018_pilon_pilon_pilon_pilon	1157000	1.07	0.82	37.15	29.35
tig00000018_pilon_pilon_pilon_pilon	1158000	0.94	0.90	32.43	32.29
tig00000018_pilon_pilon_pilon_pilon	1159000	1.10	1.00	38.02	35.67
tig00000018_pilon_pilon_pilon_pilon	1160000	1.02	1.06	35.36	37.84
tig00000018_pilon_pilon_pilon_pilon	1161000	1.15	0.97	39.82	34.61
tig00000018_pilon_pilon_pilon_pilon	1162000	1.12	1.24	38.66	44.51
tig00000018_pilon_pilon_pilon_pilon	1163000	1.03	1.11	35.77	39.71
tig00000018_pilon_pilon_pilon_pilon	1164000	0.92	1.02	31.69	36.62
tig00000018_pilon_pilon_pilon_pilon	1165000	0.90	0.88	31.11	31.42
tig00000018_pilon_pilon_pilon_pilon	1166000	0.97	1.01	33.46	36.27
tig00000018_pilon_pilon_pilon_pilon	1167000	0.93	0.81	32.30	28.97
tig00000018_pilon_pilon_pilon_pilon	1168000	0.95	0.86	32.93	30.79
tig00000018_pilon_pilon_pilon_pilon	1169000	0.96	1.03	33.38	36.95
tig00000018_pilon_pilon_pilon_pilon	1170000	1.06	1.09	36.82	39.17
tig00000018_pilon_pilon_pilon_pilon	1171000	1.18	1.03	40.83	36.98
tig00000018_pilon_pilon_pilon_pilon	1172000	1.06	1.00	36.78	35.85
tig00000018_pilon_pilon_pilon_pilon	1173000	0.97	0.90	33.72	32.12
tig00000018_pilon_pilon_pilon_pilon	1174000	1.04	1.02	36.12	36.52
tig00000018_pilon_pilon_pilon_pilon	1175000	0.96	1.11	33.25	39.86
tig00000018_pilon_pilon_pilon_pilon	1176000	0.89	1.23	30.74	44.18
tig00000018_pilon_pilon_pilon_pilon	1177000	0.96	1.08	33.09	38.78
tig00000018_pilon_pilon_pilon_pilon	1178000	0.95	0.97	32.96	34.72
tig00000018_pilon_pilon_pilon_pilon	1179000	1.13	1.07	39.05	38.21
tig00000018_pilon_pilon_pilon_pilon	1180000	1.09	1.08	37.85	38.76
tig00000018_pilon_pilon_pilon_pilon	1181000	1.09	0.96	37.73	34.49
tig00000018_pilon_pilon_pilon_pilon	1182000	1.04	1.06	35.84	38.04
tig00000018_pilon_pilon_pilon_pilon	1183000	1.10	1.27	38.14	45.58
tig00000018_pilon_pilon_pilon_pilon	1184000	1.03	1.17	35.77	42.03
tig00000018_pilon_pilon_pilon_pilon	1185000	1.02	0.99	35.40	35.38
tig00000018_pilon_pilon_pilon_pilon	1186000	1.03	1.12	35.78	40.23
tig00000018_pilon_pilon_pilon_pilon	1187000	1.32	1.24	45.68	44.56
tig00000018_pilon_pilon_pilon_pilon	1188000	1.14	1.34	39.30	47.94
tig00000018_pilon_pilon_pilon_pilon	1189000	1.05	1.20	36.18	43.12
tig00000018_pilon_pilon_pilon_pilon	1190000	1.17	1.11	40.52	39.90
tig00000018_pilon_pilon_pilon_pilon	1191000	0.97	1.09	33.71	39.20
tig00000018_pilon_pilon_pilon_pilon	1192000	1.00	1.24	34.49	44.40
tig00000018_pilon_pilon_pilon_pilon	1193000	1.21	1.11	41.93	39.79
tig00000018_pilon_pilon_pilon_pilon	1194000	0.95	1.16	33.04	41.53
tig00000018_pilon_pilon_pilon_pilon	1195000	1.03	1.24	35.76	44.28
tig00000018_pilon_pilon_pilon_pilon	1196000	1.30	1.29	44.83	46.19
tig00000018_pilon_pilon_pilon_pilon	1197000	1.11	1.14	38.36	40.97
tig00000018_pilon_pilon_pilon_pilon	1198000	1.06	1.08	36.79	38.54
tig00000018_pilon_pilon_pilon_pilon	1199000	0.97	0.89	33.58	31.79
tig00000018_pilon_pilon_pilon_pilon	1200000	0.87	0.85	30.07	30.40
tig00000018_pilon_pilon_pilon_pilon	1201000	0.94	0.93	32.52	33.17
tig00000018_pilon_pilon_pilon_pilon	1202000	0.97	1.06	33.55	38.12
tig00000018_pilon_pilon_pilon_pilon	1203000	0.83	0.95	28.88	33.94
tig00000018_pilon_pilon_pilon_pilon	1204000	0.97	0.96	33.67	34.19
tig00000018_pilon_pilon_pilon_pilon	1205000	0.90	0.99	31.26	35.34
tig00000018_pilon_pilon_pilon_pilon	1206000	0.97	0.96	33.51	34.35
tig00000018_pilon_pilon_pilon_pilon	1207000	1.09	1.05	37.64	37.53
tig00000018_pilon_pilon_pilon_pilon	1208000	0.99	0.89	34.28	31.93
tig00000018_pilon_pilon_pilon_pilon	1209000	0.95	1.11	32.90	39.79
tig00000018_pilon_pilon_pilon_pilon	1210000	1.08	1.13	37.51	40.49
tig00000018_pilon_pilon_pilon_pilon	1211000	1.02	0.89	35.30	31.69
tig00000018_pilon_pilon_pilon_pilon	1212000	0.86	0.98	29.64	35.16
tig00000018_pilon_pilon_pilon_pilon	1213000	1.00	1.04	34.62	37.30
tig00000018_pilon_pilon_pilon_pilon	1214000	1.01	1.07	34.88	38.30
tig00000018_pilon_pilon_pilon_pilon	1215000	1.01	1.01	35.05	36.19
tig00000018_pilon_pilon_pilon_pilon	1216000	1.20	1.03	41.65	36.78
tig00000018_pilon_pilon_pilon_pilon	1217000	1.14	1.08	39.37	38.75
tig00000018_pilon_pilon_pilon_pilon	1218000	0.91	0.89	31.65	31.93
tig00000018_pilon_pilon_pilon_pilon	1219000	1.02	0.94	35.34	33.72
tig00000018_pilon_pilon_pilon_pilon	1220000	0.93	1.05	32.30	37.67
tig00000018_pilon_pilon_pilon_pilon	1221000	1.03	0.99	35.65	35.34
tig00000018_pilon_pilon_pilon_pilon	1222000	0.73	1.04	25.26	37.06
tig00000018_pilon_pilon_pilon_pilon	1223000	0.79	0.95	27.22	34.01
tig00000018_pilon_pilon_pilon_pilon	1224000	0.93	1.00	32.22	35.76
tig00000018_pilon_pilon_pilon_pilon	1225000	0.80	0.91	27.57	32.66
tig00000018_pilon_pilon_pilon_pilon	1226000	0.65	0.78	22.45	28.07
tig00000018_pilon_pilon_pilon_pilon	1227000	0.79	0.91	27.18	32.58
tig00000018_pilon_pilon_pilon_pilon	1228000	0.86	0.85	29.62	30.35
tig00000018_pilon_pilon_pilon_pilon	1229000	0.89	0.92	30.80	32.80
tig00000018_pilon_pilon_pilon_pilon	1230000	0.89	0.92	30.71	33.10
tig00000018_pilon_pilon_pilon_pilon	1231000	0.86	0.80	29.60	28.62
tig00000018_pilon_pilon_pilon_pilon	1232000	0.95	0.77	32.98	27.42
tig00000018_pilon_pilon_pilon_pilon	1233000	0.70	0.85	24.17	30.29
tig00000018_pilon_pilon_pilon_pilon	1234000	0.80	0.82	27.57	29.23
tig00000018_pilon_pilon_pilon_pilon	1235000	0.47	0.48	16.39	17.14
tig00000018_pilon_pilon_pilon_pilon	1236000	0.72	0.94	25.08	33.81
tig00000018_pilon_pilon_pilon_pilon	1237000	0.79	0.88	27.48	31.48
tig00000018_pilon_pilon_pilon_pilon	1238000	0.89	0.91	30.71	32.74
tig00000018_pilon_pilon_pilon_pilon	1239000	0.73	0.79	25.19	28.45
tig00000018_pilon_pilon_pilon_pilon	1240000	1.04	1.04	36.14	37.20
tig00000018_pilon_pilon_pilon_pilon	1241000	0.76	0.84	26.47	30.00
tig00000018_pilon_pilon_pilon_pilon	1242000	0.88	0.96	30.33	34.47
tig00000018_pilon_pilon_pilon_pilon	1243000	0.70	0.90	24.32	32.34
tig00000018_pilon_pilon_pilon_pilon	1244000	1.02	1.01	35.24	36.19
tig00000018_pilon_pilon_pilon_pilon	1245000	0.97	0.88	33.74	31.36
tig00000018_pilon_pilon_pilon_pilon	1246000	0.95	0.90	32.84	32.27
tig00000018_pilon_pilon_pilon_pilon	1247000	0.91	0.91	31.50	32.64
tig00000018_pilon_pilon_pilon_pilon	1248000	0.67	0.90	23.02	32.31
tig00000018_pilon_pilon_pilon_pilon	1249000	0.90	0.86	31.11	30.90
tig00000018_pilon_pilon_pilon_pilon	1250000	1.00	0.91	34.44	32.61
tig00000018_pilon_pilon_pilon_pilon	1251000	0.87	0.99	29.95	35.27
tig00000018_pilon_pilon_pilon_pilon	1252000	0.99	0.78	34.14	28.03
tig00000018_pilon_pilon_pilon_pilon	1253000	0.80	0.77	27.74	27.65
tig00000018_pilon_pilon_pilon_pilon	1254000	0.70	0.86	24.07	30.72
tig00000018_pilon_pilon_pilon_pilon	1255000	0.71	0.92	24.51	32.82
tig00000018_pilon_pilon_pilon_pilon	1256000	0.74	0.91	25.71	32.72
tig00000018_pilon_pilon_pilon_pilon	1257000	0.86	0.83	29.87	29.58
tig00000018_pilon_pilon_pilon_pilon	1258000	0.88	0.79	30.29	28.26
tig00000018_pilon_pilon_pilon_pilon	1259000	0.78	0.92	26.95	33.11
tig00000018_pilon_pilon_pilon_pilon	1260000	0.82	0.88	28.41	31.39
tig00000018_pilon_pilon_pilon_pilon	1261000	0.81	0.85	27.95	30.34
tig00000018_pilon_pilon_pilon_pilon	1262000	0.94	0.95	32.37	33.88
tig00000018_pilon_pilon_pilon_pilon	1263000	0.91	0.86	31.42	30.91
tig00000018_pilon_pilon_pilon_pilon	1264000	1.10	0.94	37.93	33.55
tig00000018_pilon_pilon_pilon_pilon	1265000	1.09	0.88	37.76	31.42
tig00000018_pilon_pilon_pilon_pilon	1266000	1.17	1.06	40.54	38.00
tig00000018_pilon_pilon_pilon_pilon	1267000	1.01	1.07	34.80	38.19
tig00000018_pilon_pilon_pilon_pilon	1268000	0.88	0.96	30.35	34.36
tig00000018_pilon_pilon_pilon_pilon	1269000	0.83	0.93	28.85	33.37
tig00000018_pilon_pilon_pilon_pilon	1270000	0.83	0.94	28.66	33.58
tig00000018_pilon_pilon_pilon_pilon	1271000	0.75	0.90	26.00	32.39
tig00000018_pilon_pilon_pilon_pilon	1272000	0.95	0.86	33.01	30.77
tig00000018_pilon_pilon_pilon_pilon	1273000	0.88	0.74	30.30	26.47
tig00000018_pilon_pilon_pilon_pilon	1274000	0.84	0.84	29.08	29.99
tig00000018_pilon_pilon_pilon_pilon	1275000	0.82	0.74	28.51	26.64
tig00000018_pilon_pilon_pilon_pilon	1276000	0.74	0.87	25.51	31.15
tig00000018_pilon_pilon_pilon_pilon	1277000	0.85	0.95	29.58	33.96
tig00000018_pilon_pilon_pilon_pilon	1278000	1.00	0.86	34.78	30.68
tig00000018_pilon_pilon_pilon_pilon	1279000	0.92	1.21	31.85	43.45
tig00000018_pilon_pilon_pilon_pilon	1280000	1.04	1.13	36.03	40.44
tig00000018_pilon_pilon_pilon_pilon	1281000	1.02	1.13	35.25	40.62
tig00000018_pilon_pilon_pilon_pilon	1282000	0.98	1.06	33.91	38.05
tig00000018_pilon_pilon_pilon_pilon	1283000	1.02	0.83	35.20	29.70
tig00000018_pilon_pilon_pilon_pilon	1284000	1.03	1.07	35.60	38.44
tig00000018_pilon_pilon_pilon_pilon	1285000	0.98	1.00	34.02	35.71
tig00000018_pilon_pilon_pilon_pilon	1286000	1.20	1.08	41.52	38.63
tig00000018_pilon_pilon_pilon_pilon	1287000	1.04	0.94	35.97	33.78
tig00000018_pilon_pilon_pilon_pilon	1288000	0.98	0.91	34.04	32.71
tig00000018_pilon_pilon_pilon_pilon	1289000	0.83	0.84	28.64	30.00
tig00000018_pilon_pilon_pilon_pilon	1290000	0.71	0.83	24.75	29.59
tig00000018_pilon_pilon_pilon_pilon	1291000	0.88	0.85	30.35	30.52
tig00000018_pilon_pilon_pilon_pilon	1292000	1.02	0.81	35.48	28.89
tig00000018_pilon_pilon_pilon_pilon	1293000	0.64	0.71	22.06	25.50
tig00000018_pilon_pilon_pilon_pilon	1294000	0.76	0.82	26.34	29.48
tig00000018_pilon_pilon_pilon_pilon	1295000	0.91	0.86	31.66	30.84
tig00000018_pilon_pilon_pilon_pilon	1296000	0.83	0.82	28.57	29.36
tig00000018_pilon_pilon_pilon_pilon	1297000	0.78	0.90	26.90	32.10
tig00000018_pilon_pilon_pilon_pilon	1298000	0.87	0.71	30.17	25.49
tig00000018_pilon_pilon_pilon_pilon	1299000	0.89	0.74	30.74	26.39
tig00000018_pilon_pilon_pilon_pilon	1300000	0.78	0.76	26.84	27.18
tig00000018_pilon_pilon_pilon_pilon	1301000	0.84	0.82	29.23	29.37
tig00000018_pilon_pilon_pilon_pilon	1302000	0.95	0.98	32.76	35.08
tig00000018_pilon_pilon_pilon_pilon	1303000	0.90	1.02	31.05	36.69
tig00000018_pilon_pilon_pilon_pilon	1304000	1.03	1.09	35.60	38.89
tig00000018_pilon_pilon_pilon_pilon	1305000	1.11	1.06	38.53	37.87
tig00000018_pilon_pilon_pilon_pilon	1306000	0.98	1.04	33.85	37.16
tig00000018_pilon_pilon_pilon_pilon	1307000	1.07	1.02	36.91	36.47
tig00000018_pilon_pilon_pilon_pilon	1308000	1.03	0.95	35.58	34.11
tig00000018_pilon_pilon_pilon_pilon	1309000	1.03	1.21	35.72	43.16
tig00000018_pilon_pilon_pilon_pilon	1310000	1.16	1.00	40.10	35.63
tig00000018_pilon_pilon_pilon_pilon	1311000	0.99	0.84	34.11	29.93
tig00000018_pilon_pilon_pilon_pilon	1312000	1.06	1.04	36.79	37.35
tig00000018_pilon_pilon_pilon_pilon	1313000	0.94	0.89	32.49	31.84
tig00000018_pilon_pilon_pilon_pilon	1314000	0.95	0.77	32.86	27.39
tig00000018_pilon_pilon_pilon_pilon	1315000	0.93	0.98	32.10	35.25
tig00000018_pilon_pilon_pilon_pilon	1316000	0.92	0.98	31.80	35.23
tig00000018_pilon_pilon_pilon_pilon	1317000	0.76	0.91	26.14	32.43
tig00000018_pilon_pilon_pilon_pilon	1318000	0.86	0.94	29.82	33.57
tig00000018_pilon_pilon_pilon_pilon	1319000	0.65	0.95	22.44	34.04
tig00000018_pilon_pilon_pilon_pilon	1320000	0.72	0.88	24.91	31.60
tig00000018_pilon_pilon_pilon_pilon	1321000	0.75	0.87	26.08	31.25
tig00000018_pilon_pilon_pilon_pilon	1322000	0.82	0.86	28.43	30.85
tig00000018_pilon_pilon_pilon_pilon	1323000	1.02	1.01	35.34	36.25
tig00000018_pilon_pilon_pilon_pilon	1324000	0.81	0.84	28.11	30.19
tig00000018_pilon_pilon_pilon_pilon	1325000	0.86	0.97	29.84	34.56
tig00000018_pilon_pilon_pilon_pilon	1326000	0.92	1.08	31.73	38.65
tig00000018_pilon_pilon_pilon_pilon	1327000	0.84	1.07	29.05	38.18
tig00000018_pilon_pilon_pilon_pilon	1328000	0.92	1.15	31.92	41.10
tig00000018_pilon_pilon_pilon_pilon	1329000	0.93	1.08	32.09	38.69
tig00000018_pilon_pilon_pilon_pilon	1330000	0.93	0.88	32.24	31.41
tig00000018_pilon_pilon_pilon_pilon	1331000	1.04	0.82	36.01	29.35
tig00000018_pilon_pilon_pilon_pilon	1332000	1.09	0.97	37.75	34.80
tig00000018_pilon_pilon_pilon_pilon	1333000	1.07	0.93	37.15	33.19
tig00000018_pilon_pilon_pilon_pilon	1334000	0.86	0.90	29.83	32.29
tig00000018_pilon_pilon_pilon_pilon	1335000	0.79	0.90	27.21	32.13
tig00000018_pilon_pilon_pilon_pilon	1336000	0.82	0.81	28.25	28.86
tig00000018_pilon_pilon_pilon_pilon	1337000	0.85	0.92	29.40	32.79
tig00000018_pilon_pilon_pilon_pilon	1338000	0.94	0.97	32.69	34.70
tig00000018_pilon_pilon_pilon_pilon	1339000	0.81	0.89	28.12	31.95
tig00000018_pilon_pilon_pilon_pilon	1340000	0.99	0.99	34.23	35.39
tig00000018_pilon_pilon_pilon_pilon	1341000	0.87	0.96	30.27	34.32
tig00000018_pilon_pilon_pilon_pilon	1342000	0.73	0.85	25.19	30.31
tig00000018_pilon_pilon_pilon_pilon	1343000	0.81	0.91	28.06	32.44
tig00000018_pilon_pilon_pilon_pilon	1344000	0.88	0.89	30.46	32.02
tig00000018_pilon_pilon_pilon_pilon	1345000	0.79	0.88	27.35	31.38
tig00000018_pilon_pilon_pilon_pilon	1346000	0.67	1.00	23.28	35.65
tig00000018_pilon_pilon_pilon_pilon	1347000	0.83	0.77	28.76	27.65
tig00000018_pilon_pilon_pilon_pilon	1348000	0.69	0.83	23.80	29.56
tig00000018_pilon_pilon_pilon_pilon	1349000	0.75	0.85	25.99	30.43
tig00000018_pilon_pilon_pilon_pilon	1350000	0.70	0.87	24.23	31.06
tig00000018_pilon_pilon_pilon_pilon	1351000	0.57	0.70	19.56	25.07
tig00000018_pilon_pilon_pilon_pilon	1352000	0.53	0.60	18.20	21.32
tig00000018_pilon_pilon_pilon_pilon	1353000	0.77	0.83	26.62	29.63
tig00000018_pilon_pilon_pilon_pilon	1354000	0.73	0.79	25.11	28.27
tig00000018_pilon_pilon_pilon_pilon	1355000	0.82	0.90	28.55	32.13
tig00000018_pilon_pilon_pilon_pilon	1356000	0.74	0.79	25.49	28.20
tig00000018_pilon_pilon_pilon_pilon	1357000	0.82	1.06	28.23	38.05
tig00000018_pilon_pilon_pilon_pilon	1358000	0.88	0.82	30.55	29.47
tig00000018_pilon_pilon_pilon_pilon	1359000	0.94	0.95	32.59	33.98
tig00000018_pilon_pilon_pilon_pilon	1360000	0.73	0.76	25.14	27.17
tig00000018_pilon_pilon_pilon_pilon	1361000	0.80	0.96	27.86	34.24
tig00000018_pilon_pilon_pilon_pilon	1362000	0.80	0.91	27.73	32.52
tig00000018_pilon_pilon_pilon_pilon	1363000	0.82	0.90	28.42	32.15
tig00000018_pilon_pilon_pilon_pilon	1364000	0.72	0.81	24.80	29.12
tig00000018_pilon_pilon_pilon_pilon	1365000	0.72	0.75	25.07	26.73
tig00000018_pilon_pilon_pilon_pilon	1366000	0.67	0.88	23.22	31.42
tig00000018_pilon_pilon_pilon_pilon	1367000	0.81	0.78	28.04	27.80
tig00000018_pilon_pilon_pilon_pilon	1368000	0.78	0.87	27.02	31.30
tig00000018_pilon_pilon_pilon_pilon	1369000	0.69	0.82	23.82	29.47
tig00000018_pilon_pilon_pilon_pilon	1370000	0.77	0.70	26.55	25.23
tig00000018_pilon_pilon_pilon_pilon	1371000	0.65	0.66	22.65	23.63
tig00000018_pilon_pilon_pilon_pilon	1372000	0.86	0.74	29.78	26.37
tig00000018_pilon_pilon_pilon_pilon	1373000	0.65	0.86	22.34	30.83
tig00000018_pilon_pilon_pilon_pilon	1374000	0.67	0.92	23.24	32.97
tig00000018_pilon_pilon_pilon_pilon	1375000	0.57	1.01	19.81	36.30
tig00000018_pilon_pilon_pilon_pilon	1376000	0.67	0.84	23.29	30.04
tig00000018_pilon_pilon_pilon_pilon	1377000	0.64	0.76	22.28	27.21
tig00000018_pilon_pilon_pilon_pilon	1378000	0.84	0.75	28.96	26.86
tig00000018_pilon_pilon_pilon_pilon	1379000	0.80	0.84	27.85	30.00
tig00000018_pilon_pilon_pilon_pilon	1380000	0.97	1.03	33.42	36.88
tig00000018_pilon_pilon_pilon_pilon	1381000	0.91	0.88	31.51	31.34
tig00000018_pilon_pilon_pilon_pilon	1382000	0.76	0.92	26.18	32.94
tig00000018_pilon_pilon_pilon_pilon	1383000	0.87	0.90	30.12	32.27
tig00000018_pilon_pilon_pilon_pilon	1384000	1.04	0.80	35.93	28.80
tig00000018_pilon_pilon_pilon_pilon	1385000	0.90	1.05	31.22	37.70
tig00000018_pilon_pilon_pilon_pilon	1386000	0.90	1.21	31.27	43.45
tig00000018_pilon_pilon_pilon_pilon	1387000	1.31	1.15	45.44	41.08
tig00000018_pilon_pilon_pilon_pilon	1388000	1.26	1.22	43.50	43.50
tig00000018_pilon_pilon_pilon_pilon	1389000	0.89	1.20	30.82	43.12
tig00000018_pilon_pilon_pilon_pilon	1390000	0.96	1.15	33.23	41.32
tig00000018_pilon_pilon_pilon_pilon	1391000	0.82	0.83	28.32	29.82
tig00000018_pilon_pilon_pilon_pilon	1392000	0.82	0.99	28.43	35.27
tig00000018_pilon_pilon_pilon_pilon	1393000	0.86	1.01	29.93	36.00
tig00000018_pilon_pilon_pilon_pilon	1394000	0.86	0.97	29.92	34.66
tig00000018_pilon_pilon_pilon_pilon	1395000	0.95	0.96	32.72	34.42
tig00000018_pilon_pilon_pilon_pilon	1396000	0.92	1.08	31.76	38.63
tig00000018_pilon_pilon_pilon_pilon	1397000	1.08	1.06	37.39	38.00
tig00000018_pilon_pilon_pilon_pilon	1398000	1.02	1.09	35.17	39.20
tig00000018_pilon_pilon_pilon_pilon	1399000	0.84	0.89	29.23	31.74
tig00000018_pilon_pilon_pilon_pilon	1400000	0.79	0.92	27.42	32.98
tig00000018_pilon_pilon_pilon_pilon	1401000	0.83	0.90	28.67	32.27
tig00000018_pilon_pilon_pilon_pilon	1402000	0.84	0.86	28.96	30.63
tig00000018_pilon_pilon_pilon_pilon	1403000	0.67	0.84	23.14	29.92
tig00000018_pilon_pilon_pilon_pilon	1404000	0.70	0.86	24.29	30.79
tig00000018_pilon_pilon_pilon_pilon	1405000	0.64	0.88	22.12	31.38
tig00000018_pilon_pilon_pilon_pilon	1406000	0.90	0.81	31.21	29.11
tig00000018_pilon_pilon_pilon_pilon	1407000	0.85	0.92	29.40	32.99
tig00000018_pilon_pilon_pilon_pilon	1408000	0.80	0.98	27.85	34.96
tig00000018_pilon_pilon_pilon_pilon	1409000	0.77	0.87	26.68	31.11
tig00000018_pilon_pilon_pilon_pilon	1410000	0.79	0.78	27.29	27.83
tig00000018_pilon_pilon_pilon_pilon	1411000	0.88	0.80	30.33	28.57
tig00000018_pilon_pilon_pilon_pilon	1412000	0.96	0.91	33.32	32.69
tig00000018_pilon_pilon_pilon_pilon	1413000	0.91	0.87	31.62	31.32
tig00000018_pilon_pilon_pilon_pilon	1414000	0.84	1.05	29.12	37.43
tig00000018_pilon_pilon_pilon_pilon	1415000	0.71	0.97	24.52	34.69
tig00000018_pilon_pilon_pilon_pilon	1416000	0.85	0.89	29.43	31.94
tig00000018_pilon_pilon_pilon_pilon	1417000	0.77	0.80	26.78	28.53
tig00000018_pilon_pilon_pilon_pilon	1418000	0.75	0.95	25.84	33.90
tig00000018_pilon_pilon_pilon_pilon	1419000	0.69	0.83	23.74	29.56
tig00000018_pilon_pilon_pilon_pilon	1420000	0.93	0.71	32.05	25.24
tig00000018_pilon_pilon_pilon_pilon	1421000	0.88	0.84	30.37	29.94
tig00000018_pilon_pilon_pilon_pilon	1422000	0.71	0.81	24.55	29.06
tig00000018_pilon_pilon_pilon_pilon	1423000	0.81	0.69	27.95	24.65
tig00000018_pilon_pilon_pilon_pilon	1424000	0.72	0.84	25.00	30.04
tig00000018_pilon_pilon_pilon_pilon	1425000	0.89	0.75	30.65	26.70
tig00000018_pilon_pilon_pilon_pilon	1426000	0.95	0.71	33.05	25.53
tig00000018_pilon_pilon_pilon_pilon	1427000	0.86	0.82	29.79	29.36
tig00000018_pilon_pilon_pilon_pilon	1428000	0.77	0.94	26.57	33.82
tig00000018_pilon_pilon_pilon_pilon	1429000	0.85	0.93	29.42	33.42
tig00000018_pilon_pilon_pilon_pilon	1430000	0.78	0.90	26.89	32.13
tig00000018_pilon_pilon_pilon_pilon	1431000	1.06	1.08	36.54	38.56
tig00000018_pilon_pilon_pilon_pilon	1432000	0.76	0.90	26.42	32.28
tig00000018_pilon_pilon_pilon_pilon	1435000	0.65	0.82	22.55	29.23
tig00000018_pilon_pilon_pilon_pilon	1436000	0.81	0.77	28.08	27.40
tig00000018_pilon_pilon_pilon_pilon	1437000	0.88	0.97	30.49	34.89
tig00000018_pilon_pilon_pilon_pilon	1438000	0.76	0.87	26.47	31.08
tig00000018_pilon_pilon_pilon_pilon	1439000	0.92	0.89	31.94	31.89
tig00000018_pilon_pilon_pilon_pilon	1440000	0.86	0.87	29.86	31.14
tig00000018_pilon_pilon_pilon_pilon	1441000	0.88	0.83	30.40	29.80
tig00000018_pilon_pilon_pilon_pilon	1442000	0.79	0.96	27.28	34.36
tig00000018_pilon_pilon_pilon_pilon	1443000	0.95	1.11	32.78	39.83
tig00000018_pilon_pilon_pilon_pilon	1444000	0.84	0.84	29.11	30.18
tig00000018_pilon_pilon_pilon_pilon	1445000	0.77	0.84	26.60	30.03
tig00000018_pilon_pilon_pilon_pilon	1446000	0.93	0.89	32.32	31.71
tig00000018_pilon_pilon_pilon_pilon	1447000	0.84	0.81	29.04	28.99
tig00000018_pilon_pilon_pilon_pilon	1448000	0.72	0.82	24.78	29.53
tig00000018_pilon_pilon_pilon_pilon	1449000	0.89	0.77	30.67	27.67
tig00000018_pilon_pilon_pilon_pilon	1450000	0.86	0.78	29.68	28.07
tig00000018_pilon_pilon_pilon_pilon	1451000	0.98	1.00	33.96	35.94
tig00000018_pilon_pilon_pilon_pilon	1452000	0.99	0.89	34.13	31.82
tig00000018_pilon_pilon_pilon_pilon	1453000	0.94	0.94	32.61	33.52
tig00000018_pilon_pilon_pilon_pilon	1454000	0.96	1.10	33.06	39.32
tig00000018_pilon_pilon_pilon_pilon	1455000	0.88	0.94	30.36	33.65
tig00000018_pilon_pilon_pilon_pilon	1456000	0.78	0.92	26.86	32.76
tig00000018_pilon_pilon_pilon_pilon	1457000	0.90	1.01	31.14	36.25
tig00000018_pilon_pilon_pilon_pilon	1458000	0.85	0.99	29.40	35.50
tig00000018_pilon_pilon_pilon_pilon	1459000	0.82	0.88	28.33	31.49
tig00000018_pilon_pilon_pilon_pilon	1460000	0.90	0.94	31.24	33.80
tig00000018_pilon_pilon_pilon_pilon	1461000	0.81	0.73	28.03	26.24
tig00000018_pilon_pilon_pilon_pilon	1462000	0.83	0.88	28.80	31.52
tig00000018_pilon_pilon_pilon_pilon	1463000	0.57	0.72	19.68	25.71
tig00000018_pilon_pilon_pilon_pilon	1464000	0.75	0.83	25.97	29.68
tig00000018_pilon_pilon_pilon_pilon	1465000	0.96	0.80	33.19	28.70
tig00000018_pilon_pilon_pilon_pilon	1466000	0.94	0.87	32.45	31.24
tig00000018_pilon_pilon_pilon_pilon	1467000	2.65	2.71	91.57	96.92
tig00000018_pilon_pilon_pilon_pilon	1469000	0.59	0.56	20.30	19.87
tig00000018_pilon_pilon_pilon_pilon	1470000	0.88	0.96	30.56	34.36
tig00000018_pilon_pilon_pilon_pilon	1471000	0.77	0.91	26.72	32.53
tig00000018_pilon_pilon_pilon_pilon	1472000	0.78	0.90	27.06	32.28
tig00000018_pilon_pilon_pilon_pilon	1473000	0.89	0.89	30.68	31.75
tig00000018_pilon_pilon_pilon_pilon	1474000	0.86	0.69	29.90	24.70
tig00000018_pilon_pilon_pilon_pilon	1475000	0.87	0.83	30.13	29.66
tig00000018_pilon_pilon_pilon_pilon	1476000	0.84	0.89	29.07	32.01
tig00000018_pilon_pilon_pilon_pilon	1477000	0.70	0.81	24.35	29.07
tig00000018_pilon_pilon_pilon_pilon	1478000	0.67	0.87	23.11	31.03
tig00000018_pilon_pilon_pilon_pilon	1479000	0.84	0.69	29.21	24.71
tig00000018_pilon_pilon_pilon_pilon	1480000	0.85	0.75	29.57	26.87
tig00000018_pilon_pilon_pilon_pilon	1481000	0.72	0.84	25.06	30.17
tig00000018_pilon_pilon_pilon_pilon	1482000	0.70	0.64	24.24	22.79
tig00000018_pilon_pilon_pilon_pilon	1483000	0.88	0.81	30.40	29.03
tig00000018_pilon_pilon_pilon_pilon	1484000	0.70	0.73	24.10	26.29
tig00000018_pilon_pilon_pilon_pilon	1485000	0.81	0.91	27.91	32.60
tig00000018_pilon_pilon_pilon_pilon	1486000	0.72	0.84	24.96	30.03
tig00000018_pilon_pilon_pilon_pilon	1487000	0.77	1.01	26.61	36.21
tig00000018_pilon_pilon_pilon_pilon	1488000	0.92	0.80	32.01	28.78
tig00000018_pilon_pilon_pilon_pilon	1489000	0.73	0.94	25.16	33.51
tig00000018_pilon_pilon_pilon_pilon	1490000	0.86	0.77	29.66	27.64
tig00000018_pilon_pilon_pilon_pilon	1491000	0.84	0.87	28.98	31.10
tig00000018_pilon_pilon_pilon_pilon	1492000	0.81	0.90	28.06	32.32
tig00000018_pilon_pilon_pilon_pilon	1493000	0.85	0.72	29.42	25.67
tig00000018_pilon_pilon_pilon_pilon	1494000	0.71	0.87	24.72	31.26
tig00000018_pilon_pilon_pilon_pilon	1495000	0.92	0.78	31.69	27.85
tig00000018_pilon_pilon_pilon_pilon	1496000	0.83	0.86	28.57	30.89
tig00000018_pilon_pilon_pilon_pilon	1497000	0.90	0.88	31.04	31.51
tig00000018_pilon_pilon_pilon_pilon	1498000	0.84	0.79	29.10	28.16
tig00000018_pilon_pilon_pilon_pilon	1499000	0.82	0.82	28.30	29.53
tig00000018_pilon_pilon_pilon_pilon	1500000	0.87	0.92	30.24	32.99
tig00000018_pilon_pilon_pilon_pilon	1501000	0.78	0.90	26.91	32.34
tig00000018_pilon_pilon_pilon_pilon	1502000	0.97	0.85	33.55	30.55
tig00000018_pilon_pilon_pilon_pilon	1503000	0.94	0.83	32.45	29.62
tig00000018_pilon_pilon_pilon_pilon	1504000	0.95	0.89	32.71	31.90
tig00000018_pilon_pilon_pilon_pilon	1505000	0.83	0.78	28.79	27.85
tig00000018_pilon_pilon_pilon_pilon	1506000	0.80	0.98	27.70	34.94
tig00000018_pilon_pilon_pilon_pilon	1507000	0.86	0.80	29.60	28.71
tig00000018_pilon_pilon_pilon_pilon	1508000	1.18	0.91	40.79	32.46
tig00000018_pilon_pilon_pilon_pilon	1509000	0.98	0.99	33.99	35.51
tig00000018_pilon_pilon_pilon_pilon	1510000	0.87	0.82	30.02	29.21
tig00000018_pilon_pilon_pilon_pilon	1511000	0.82	0.82	28.53	29.42
tig00000018_pilon_pilon_pilon_pilon	1512000	0.88	0.92	30.47	32.90
tig00000018_pilon_pilon_pilon_pilon	1513000	0.95	0.89	32.92	31.88
tig00000018_pilon_pilon_pilon_pilon	1514000	0.76	0.99	26.22	35.59
tig00000018_pilon_pilon_pilon_pilon	1515000	0.93	0.87	32.27	31.31
tig00000018_pilon_pilon_pilon_pilon	1516000	1.03	0.82	35.62	29.30
tig00000018_pilon_pilon_pilon_pilon	1517000	0.95	0.88	32.97	31.47
tig00000018_pilon_pilon_pilon_pilon	1518000	0.99	0.84	34.36	30.11
tig00000018_pilon_pilon_pilon_pilon	1519000	0.84	0.84	29.05	30.23
tig00000018_pilon_pilon_pilon_pilon	1520000	0.77	0.93	26.69	33.25
tig00000018_pilon_pilon_pilon_pilon	1521000	0.98	1.03	34.01	36.74
tig00000018_pilon_pilon_pilon_pilon	1522000	0.90	0.99	31.15	35.56
tig00000018_pilon_pilon_pilon_pilon	1523000	0.90	0.88	31.00	31.64
tig00000018_pilon_pilon_pilon_pilon	1524000	0.87	0.96	29.95	34.33
tig00000018_pilon_pilon_pilon_pilon	1525000	0.94	1.11	32.66	39.81
tig00000018_pilon_pilon_pilon_pilon	1526000	0.86	0.98	29.91	35.01
tig00000018_pilon_pilon_pilon_pilon	1527000	0.95	0.90	32.93	32.06
tig00000018_pilon_pilon_pilon_pilon	1528000	1.08	1.07	37.42	38.48
tig00000018_pilon_pilon_pilon_pilon	1529000	0.97	1.03	33.61	36.99
tig00000018_pilon_pilon_pilon_pilon	1530000	1.00	0.81	34.68	28.97
tig00000018_pilon_pilon_pilon_pilon	1531000	0.91	0.91	31.40	32.47
tig00000018_pilon_pilon_pilon_pilon	1532000	0.90	0.95	31.29	34.18
tig00000018_pilon_pilon_pilon_pilon	1533000	0.79	0.78	27.41	27.84
tig00000018_pilon_pilon_pilon_pilon	1534000	0.82	0.67	28.22	24.13
tig00000018_pilon_pilon_pilon_pilon	1535000	0.84	0.90	28.99	32.24
tig00000018_pilon_pilon_pilon_pilon	1536000	0.96	0.89	33.19	31.90
tig00000018_pilon_pilon_pilon_pilon	1537000	0.92	0.98	31.88	35.21
tig00000018_pilon_pilon_pilon_pilon	1538000	0.88	0.83	30.53	29.82
tig00000018_pilon_pilon_pilon_pilon	1539000	0.74	0.95	25.72	33.99
tig00000018_pilon_pilon_pilon_pilon	1540000	0.91	0.89	31.55	31.82
tig00000018_pilon_pilon_pilon_pilon	1541000	0.80	0.61	27.53	21.69
tig00000018_pilon_pilon_pilon_pilon	1542000	0.76	0.77	26.23	27.70
tig00000018_pilon_pilon_pilon_pilon	1543000	0.78	0.79	26.88	28.28
tig00000018_pilon_pilon_pilon_pilon	1544000	0.83	0.94	28.67	33.75
tig00000018_pilon_pilon_pilon_pilon	1545000	0.94	0.75	32.53	26.96
tig00000018_pilon_pilon_pilon_pilon	1546000	0.98	1.11	33.92	39.76
tig00000018_pilon_pilon_pilon_pilon	1547000	0.69	0.94	23.94	33.83
tig00000018_pilon_pilon_pilon_pilon	1548000	0.83	1.01	28.78	36.22
tig00000018_pilon_pilon_pilon_pilon	1549000	1.01	0.97	34.84	34.85
tig00000018_pilon_pilon_pilon_pilon	1550000	1.01	1.04	35.10	37.06
tig00000018_pilon_pilon_pilon_pilon	1551000	0.87	0.84	29.98	30.11
tig00000018_pilon_pilon_pilon_pilon	1552000	0.86	0.82	29.74	29.53
tig00000018_pilon_pilon_pilon_pilon	1553000	0.89	0.89	30.75	31.93
tig00000018_pilon_pilon_pilon_pilon	1554000	0.93	0.98	32.12	35.08
tig00000018_pilon_pilon_pilon_pilon	1555000	0.87	1.16	30.22	41.38
tig00000018_pilon_pilon_pilon_pilon	1556000	0.88	1.00	30.56	35.82
tig00000018_pilon_pilon_pilon_pilon	1557000	0.91	0.89	31.43	32.04
tig00000018_pilon_pilon_pilon_pilon	1558000	0.84	0.93	29.18	33.16
tig00000018_pilon_pilon_pilon_pilon	1559000	1.07	1.09	37.04	39.03
tig00000018_pilon_pilon_pilon_pilon	1560000	0.82	0.99	28.34	35.45
tig00000018_pilon_pilon_pilon_pilon	1561000	0.86	0.86	29.91	30.77
tig00000018_pilon_pilon_pilon_pilon	1562000	0.72	0.79	25.01	28.20
tig00000018_pilon_pilon_pilon_pilon	1563000	0.85	0.93	29.33	33.27
tig00000018_pilon_pilon_pilon_pilon	1564000	0.84	0.88	29.16	31.34
tig00000018_pilon_pilon_pilon_pilon	1565000	0.88	0.95	30.46	34.01
tig00000018_pilon_pilon_pilon_pilon	1566000	0.86	0.85	29.79	30.52
tig00000018_pilon_pilon_pilon_pilon	1567000	0.95	1.05	32.83	37.68
tig00000018_pilon_pilon_pilon_pilon	1568000	1.07	0.94	37.19	33.66
tig00000018_pilon_pilon_pilon_pilon	1569000	1.07	0.82	37.11	29.38
tig00000018_pilon_pilon_pilon_pilon	1570000	0.81	1.03	28.20	36.78
tig00000018_pilon_pilon_pilon_pilon	1571000	0.92	0.92	31.93	32.99
tig00000018_pilon_pilon_pilon_pilon	1572000	0.92	0.94	31.96	33.59
tig00000018_pilon_pilon_pilon_pilon	1573000	0.92	1.02	31.96	36.38
tig00000018_pilon_pilon_pilon_pilon	1574000	0.81	0.85	27.97	30.29
tig00000018_pilon_pilon_pilon_pilon	1575000	0.83	0.78	28.78	28.06
tig00000018_pilon_pilon_pilon_pilon	1576000	0.80	0.92	27.63	32.79
tig00000018_pilon_pilon_pilon_pilon	1577000	0.77	0.81	26.69	28.96
tig00000018_pilon_pilon_pilon_pilon	1578000	0.95	0.88	32.73	31.40
tig00000018_pilon_pilon_pilon_pilon	1579000	0.88	0.84	30.45	30.24
tig00000018_pilon_pilon_pilon_pilon	1580000	0.79	0.76	27.43	27.13
tig00000018_pilon_pilon_pilon_pilon	1581000	0.81	0.79	28.04	28.30
tig00000018_pilon_pilon_pilon_pilon	1582000	0.71	0.94	24.54	33.77
tig00000018_pilon_pilon_pilon_pilon	1583000	0.75	0.84	25.98	30.02
tig00000018_pilon_pilon_pilon_pilon	1584000	0.70	1.05	24.40	37.44
tig00000018_pilon_pilon_pilon_pilon	1585000	0.88	0.94	30.50	33.63
tig00000018_pilon_pilon_pilon_pilon	1586000	0.83	0.84	28.77	29.99
tig00000018_pilon_pilon_pilon_pilon	1587000	0.87	0.75	30.10	26.87
tig00000018_pilon_pilon_pilon_pilon	1588000	1.03	0.96	35.68	34.53
tig00000018_pilon_pilon_pilon_pilon	1589000	0.80	0.87	27.83	31.16
tig00000018_pilon_pilon_pilon_pilon	1590000	0.98	0.93	33.92	33.25
tig00000018_pilon_pilon_pilon_pilon	1591000	0.94	0.94	32.38	33.83
tig00000018_pilon_pilon_pilon_pilon	1592000	1.02	0.86	35.19	30.67
tig00000018_pilon_pilon_pilon_pilon	1593000	0.90	0.95	31.10	33.91
tig00000018_pilon_pilon_pilon_pilon	1594000	0.93	0.89	32.17	32.03
tig00000018_pilon_pilon_pilon_pilon	1595000	0.86	1.04	29.86	37.35
tig00000018_pilon_pilon_pilon_pilon	1596000	0.78	0.87	27.01	31.21
tig00000018_pilon_pilon_pilon_pilon	1597000	0.88	0.82	30.47	29.43
tig00000018_pilon_pilon_pilon_pilon	1598000	0.92	0.87	31.94	31.06
tig00000018_pilon_pilon_pilon_pilon	1599000	0.89	0.99	30.77	35.56
tig00000018_pilon_pilon_pilon_pilon	1600000	0.97	1.03	33.55	36.86
tig00000018_pilon_pilon_pilon_pilon	1601000	1.12	1.04	38.85	37.30
tig00000018_pilon_pilon_pilon_pilon	1602000	0.89	1.03	30.67	36.86
tig00000018_pilon_pilon_pilon_pilon	1603000	0.84	0.90	28.96	32.14
tig00000018_pilon_pilon_pilon_pilon	1604000	0.97	0.92	33.53	32.84
tig00000018_pilon_pilon_pilon_pilon	1605000	1.03	1.00	35.55	35.74
tig00000018_pilon_pilon_pilon_pilon	1606000	1.03	1.04	35.50	37.38
tig00000018_pilon_pilon_pilon_pilon	1607000	0.96	1.07	33.09	38.34
tig00000018_pilon_pilon_pilon_pilon	1608000	0.98	1.14	33.98	40.80
tig00000018_pilon_pilon_pilon_pilon	1609000	0.98	1.31	33.97	46.76
tig00000018_pilon_pilon_pilon_pilon	1610000	1.12	1.11	38.67	39.71
tig00000018_pilon_pilon_pilon_pilon	1611000	1.04	1.03	35.91	36.98
tig00000018_pilon_pilon_pilon_pilon	1612000	0.91	1.13	31.35	40.49
tig00000018_pilon_pilon_pilon_pilon	1613000	0.98	0.92	34.05	33.00
tig00000018_pilon_pilon_pilon_pilon	1614000	0.63	0.65	21.69	23.22
tig00000018_pilon_pilon_pilon_pilon	1615000	0.78	0.93	27.16	33.31
tig00000018_pilon_pilon_pilon_pilon	1616000	1.03	1.16	35.54	41.47
tig00000018_pilon_pilon_pilon_pilon	1617000	0.97	0.83	33.53	29.82
tig00000018_pilon_pilon_pilon_pilon	1618000	0.85	0.96	29.57	34.47
tig00000018_pilon_pilon_pilon_pilon	1619000	0.98	1.07	33.89	38.35
tig00000018_pilon_pilon_pilon_pilon	1620000	1.21	1.06	41.92	37.85
tig00000018_pilon_pilon_pilon_pilon	1621000	1.21	1.10	42.04	39.39
tig00000018_pilon_pilon_pilon_pilon	1622000	1.09	1.07	37.84	38.45
tig00000018_pilon_pilon_pilon_pilon	1623000	1.26	1.24	43.53	44.35
tig00000018_pilon_pilon_pilon_pilon	1624000	1.05	1.20	36.46	43.09
tig00000018_pilon_pilon_pilon_pilon	1625000	1.01	1.14	34.82	40.73
tig00000018_pilon_pilon_pilon_pilon	1626000	1.05	1.02	36.43	36.35
tig00000018_pilon_pilon_pilon_pilon	1627000	0.95	1.15	32.86	41.34
tig00000018_pilon_pilon_pilon_pilon	1628000	1.09	1.09	37.57	39.06
tig00000018_pilon_pilon_pilon_pilon	1629000	1.11	1.12	38.26	40.04
tig00000018_pilon_pilon_pilon_pilon	1630000	1.13	1.41	39.04	50.54
tig00000018_pilon_pilon_pilon_pilon	1631000	1.07	1.13	37.01	40.56
tig00000018_pilon_pilon_pilon_pilon	1632000	1.08	1.09	37.28	39.17
tig00000018_pilon_pilon_pilon_pilon	1633000	1.26	1.40	43.74	49.95
tig00000018_pilon_pilon_pilon_pilon	1634000	1.02	1.03	35.38	36.97
tig00000018_pilon_pilon_pilon_pilon	1635000	0.91	1.04	31.51	37.19
tig00000018_pilon_pilon_pilon_pilon	1636000	1.10	0.97	38.03	34.69
tig00000018_pilon_pilon_pilon_pilon	1637000	1.06	1.00	36.56	35.81
tig00000018_pilon_pilon_pilon_pilon	1638000	1.01	0.87	34.85	31.00
tig00000018_pilon_pilon_pilon_pilon	1639000	1.09	1.01	37.85	36.33
tig00000018_pilon_pilon_pilon_pilon	1640000	1.03	1.05	35.64	37.53
tig00000018_pilon_pilon_pilon_pilon	1641000	0.90	0.99	31.24	35.48
tig00000018_pilon_pilon_pilon_pilon	1642000	0.96	0.89	33.16	31.79
tig00000018_pilon_pilon_pilon_pilon	1643000	1.10	1.06	38.17	38.04
tig00000018_pilon_pilon_pilon_pilon	1644000	1.09	1.02	37.81	36.64
tig00000018_pilon_pilon_pilon_pilon	1645000	0.86	0.81	29.63	29.16
tig00000018_pilon_pilon_pilon_pilon	1646000	1.03	0.99	35.75	35.59
tig00000018_pilon_pilon_pilon_pilon	1647000	1.04	1.03	35.95	36.71
tig00000018_pilon_pilon_pilon_pilon	1648000	1.06	1.02	36.73	36.55
tig00000018_pilon_pilon_pilon_pilon	1649000	1.16	1.12	40.03	40.10
tig00000018_pilon_pilon_pilon_pilon	1650000	1.03	0.93	35.70	33.45
tig00000018_pilon_pilon_pilon_pilon	1651000	1.12	0.88	38.80	31.34
tig00000018_pilon_pilon_pilon_pilon	1652000	1.05	1.15	36.35	41.02
tig00000018_pilon_pilon_pilon_pilon	1653000	0.87	0.98	29.98	35.00
tig00000018_pilon_pilon_pilon_pilon	1654000	0.98	1.03	33.87	36.89
tig00000018_pilon_pilon_pilon_pilon	1655000	0.91	1.12	31.55	40.12
tig00000018_pilon_pilon_pilon_pilon	1656000	0.85	1.08	29.36	38.64
tig00000018_pilon_pilon_pilon_pilon	1657000	1.05	1.27	36.38	45.36
tig00000018_pilon_pilon_pilon_pilon	1658000	1.14	1.18	39.34	42.23
tig00000018_pilon_pilon_pilon_pilon	1659000	1.04	1.12	36.15	39.97
tig00000018_pilon_pilon_pilon_pilon	1660000	0.96	1.05	33.10	37.43
tig00000018_pilon_pilon_pilon_pilon	1661000	0.89	0.96	30.94	34.43
tig00000018_pilon_pilon_pilon_pilon	1662000	0.89	0.89	30.76	31.72
tig00000018_pilon_pilon_pilon_pilon	1663000	0.85	0.99	29.52	35.34
tig00000018_pilon_pilon_pilon_pilon	1664000	0.79	0.99	27.49	35.31
tig00000018_pilon_pilon_pilon_pilon	1665000	0.89	0.96	30.65	34.26
tig00000018_pilon_pilon_pilon_pilon	1666000	1.02	1.00	35.46	35.82
tig00000018_pilon_pilon_pilon_pilon	1667000	1.01	1.11	34.94	39.57
tig00000018_pilon_pilon_pilon_pilon	1668000	0.83	0.86	28.63	30.89
tig00000018_pilon_pilon_pilon_pilon	1669000	1.15	1.00	39.87	35.82
tig00000018_pilon_pilon_pilon_pilon	1670000	1.01	1.01	34.96	36.09
tig00000018_pilon_pilon_pilon_pilon	1671000	1.13	1.16	39.27	41.41
tig00000018_pilon_pilon_pilon_pilon	1672000	0.91	1.06	31.40	37.97
tig00000018_pilon_pilon_pilon_pilon	1673000	0.93	1.07	32.14	38.26
tig00000018_pilon_pilon_pilon_pilon	1674000	1.03	1.15	35.76	41.08
tig00000018_pilon_pilon_pilon_pilon	1675000	1.06	1.19	36.53	42.54
tig00000018_pilon_pilon_pilon_pilon	1676000	0.89	1.04	30.79	37.37
tig00000018_pilon_pilon_pilon_pilon	1677000	1.06	1.06	36.54	38.11
tig00000018_pilon_pilon_pilon_pilon	1678000	0.87	0.84	30.01	29.96
tig00000018_pilon_pilon_pilon_pilon	1679000	0.78	0.95	26.88	34.03
tig00000018_pilon_pilon_pilon_pilon	1680000	0.86	0.95	29.80	34.12
tig00000018_pilon_pilon_pilon_pilon	1681000	0.94	0.95	32.54	34.00
tig00000018_pilon_pilon_pilon_pilon	1682000	0.94	1.09	32.52	38.89
tig00000018_pilon_pilon_pilon_pilon	1683000	1.13	1.07	38.97	38.23
tig00000018_pilon_pilon_pilon_pilon	1684000	1.14	1.05	39.59	37.54
tig00000018_pilon_pilon_pilon_pilon	1685000	0.99	0.93	34.44	33.17
tig00000018_pilon_pilon_pilon_pilon	1686000	0.97	0.96	33.70	34.45
tig00000018_pilon_pilon_pilon_pilon	1687000	1.18	0.95	40.80	34.10
tig00000018_pilon_pilon_pilon_pilon	1688000	1.11	1.03	38.29	36.90
tig00000018_pilon_pilon_pilon_pilon	1689000	0.96	1.15	33.08	41.27
tig00000018_pilon_pilon_pilon_pilon	1690000	0.90	1.04	31.05	37.20
tig00000018_pilon_pilon_pilon_pilon	1691000	1.07	0.91	36.89	32.74
tig00000018_pilon_pilon_pilon_pilon	1692000	0.83	1.08	28.69	38.49
tig00000018_pilon_pilon_pilon_pilon	1693000	0.77	0.87	26.57	31.11
tig00000018_pilon_pilon_pilon_pilon	1694000	0.84	0.98	29.08	35.03
tig00000018_pilon_pilon_pilon_pilon	1695000	0.81	0.96	28.20	34.50
tig00000018_pilon_pilon_pilon_pilon	1696000	0.89	1.04	30.82	37.22
tig00000018_pilon_pilon_pilon_pilon	1697000	1.00	0.91	34.53	32.44
tig00000018_pilon_pilon_pilon_pilon	1698000	1.01	0.83	35.10	29.83
tig00000018_pilon_pilon_pilon_pilon	1699000	0.96	0.94	33.23	33.64
tig00000018_pilon_pilon_pilon_pilon	1700000	0.92	0.96	31.94	34.28
tig00000018_pilon_pilon_pilon_pilon	1701000	0.93	0.94	32.10	33.71
tig00000018_pilon_pilon_pilon_pilon	1702000	0.84	0.93	28.93	33.33
tig00000018_pilon_pilon_pilon_pilon	1703000	0.96	0.98	33.24	35.09
tig00000018_pilon_pilon_pilon_pilon	1704000	0.94	0.92	32.40	32.78
tig00000018_pilon_pilon_pilon_pilon	1705000	1.05	1.03	36.26	36.83
tig00000018_pilon_pilon_pilon_pilon	1706000	1.05	1.05	36.38	37.60
tig00000018_pilon_pilon_pilon_pilon	1707000	0.95	0.90	32.95	32.11
tig00000018_pilon_pilon_pilon_pilon	1708000	0.83	0.93	28.61	33.41
tig00000018_pilon_pilon_pilon_pilon	1709000	0.78	0.84	26.89	29.98
tig00000018_pilon_pilon_pilon_pilon	1710000	0.94	0.91	32.53	32.46
tig00000018_pilon_pilon_pilon_pilon	1711000	0.92	0.94	31.70	33.69
tig00000018_pilon_pilon_pilon_pilon	1712000	0.83	0.92	28.73	32.98
tig00000018_pilon_pilon_pilon_pilon	1713000	0.84	0.85	29.18	30.52
tig00000018_pilon_pilon_pilon_pilon	1714000	0.70	0.78	24.06	27.84
tig00000018_pilon_pilon_pilon_pilon	1715000	0.73	0.77	25.38	27.40
tig00000018_pilon_pilon_pilon_pilon	1716000	0.77	0.93	26.82	33.42
tig00000018_pilon_pilon_pilon_pilon	1717000	0.73	0.98	25.11	35.06
tig00000018_pilon_pilon_pilon_pilon	1718000	0.96	1.03	33.11	36.93
tig00000018_pilon_pilon_pilon_pilon	1719000	0.89	0.80	30.85	28.53
tig00000018_pilon_pilon_pilon_pilon	1720000	0.63	0.80	21.92	28.81
tig00000018_pilon_pilon_pilon_pilon	1721000	0.78	0.95	26.99	34.10
tig00000018_pilon_pilon_pilon_pilon	1722000	0.69	0.84	23.90	29.91
tig00000018_pilon_pilon_pilon_pilon	1723000	0.61	0.80	21.08	28.82
tig00000018_pilon_pilon_pilon_pilon	1724000	0.72	0.81	24.99	28.94
tig00000018_pilon_pilon_pilon_pilon	1725000	0.62	0.67	21.41	23.99
tig00000018_pilon_pilon_pilon_pilon	1726000	0.69	0.71	23.76	25.34
tig00000018_pilon_pilon_pilon_pilon	1727000	0.69	0.83	24.03	29.57
tig00000018_pilon_pilon_pilon_pilon	1728000	0.77	0.76	26.49	27.31
tig00000018_pilon_pilon_pilon_pilon	1729000	0.85	0.93	29.36	33.41
tig00000018_pilon_pilon_pilon_pilon	1730000	0.85	0.78	29.31	27.92
tig00000018_pilon_pilon_pilon_pilon	1731000	0.64	0.74	22.31	26.64
tig00000018_pilon_pilon_pilon_pilon	1732000	0.89	0.81	30.92	28.94
tig00000018_pilon_pilon_pilon_pilon	1733000	0.95	0.95	32.98	33.89
tig00000018_pilon_pilon_pilon_pilon	1734000	1.02	0.80	35.27	28.66
tig00000018_pilon_pilon_pilon_pilon	1735000	1.00	0.88	34.52	31.33
tig00000018_pilon_pilon_pilon_pilon	1736000	0.91	0.91	31.38	32.53
tig00000018_pilon_pilon_pilon_pilon	1737000	0.92	0.94	31.85	33.69
tig00000018_pilon_pilon_pilon_pilon	1738000	0.82	1.02	28.33	36.58
tig00000018_pilon_pilon_pilon_pilon	1739000	0.97	1.01	33.50	36.33
tig00000018_pilon_pilon_pilon_pilon	1740000	1.09	0.99	37.64	35.40
tig00000018_pilon_pilon_pilon_pilon	1741000	1.02	0.91	35.31	32.53
tig00000018_pilon_pilon_pilon_pilon	1742000	0.84	0.80	28.97	28.49
tig00000018_pilon_pilon_pilon_pilon	1743000	0.72	0.58	24.82	20.66
tig00000018_pilon_pilon_pilon_pilon	1744000	0.94	0.89	32.69	31.85
tig00000018_pilon_pilon_pilon_pilon	1745000	1.22	0.94	42.07	33.79
tig00000018_pilon_pilon_pilon_pilon	1746000	0.82	0.70	28.26	25.06
tig00000018_pilon_pilon_pilon_pilon	1747000	0.71	0.59	24.58	21.08
tig00000018_pilon_pilon_pilon_pilon	1748000	1.03	0.98	35.59	35.19
tig00000018_pilon_pilon_pilon_pilon	1749000	0.54	0.40	18.77	14.22
tig00000018_pilon_pilon_pilon_pilon	1750000	0.83	0.97	28.83	34.78
tig00000018_pilon_pilon_pilon_pilon	1751000	1.00	0.95	34.67	34.18
tig00000018_pilon_pilon_pilon_pilon	1752000	0.81	0.83	28.14	29.77
tig00000018_pilon_pilon_pilon_pilon	1753000	0.98	1.08	34.09	38.72
tig00000018_pilon_pilon_pilon_pilon	1754000	0.96	1.13	33.12	40.29
tig00000018_pilon_pilon_pilon_pilon	1755000	0.94	1.00	32.46	35.68
tig00000018_pilon_pilon_pilon_pilon	1756000	1.15	0.96	39.95	34.40
tig00000018_pilon_pilon_pilon_pilon	1757000	1.03	1.06	35.64	38.04
tig00000018_pilon_pilon_pilon_pilon	1758000	0.96	1.10	33.12	39.47
tig00000018_pilon_pilon_pilon_pilon	1759000	0.90	0.80	31.14	28.79
tig00000018_pilon_pilon_pilon_pilon	1760000	0.86	0.83	29.88	29.67
tig00000018_pilon_pilon_pilon_pilon	1761000	0.79	0.76	27.40	27.17
tig00000018_pilon_pilon_pilon_pilon	1762000	0.86	0.76	29.66	27.28
tig00000018_pilon_pilon_pilon_pilon	1763000	0.89	0.81	30.96	29.01
tig00000018_pilon_pilon_pilon_pilon	1764000	0.94	0.94	32.61	33.74
tig00000018_pilon_pilon_pilon_pilon	1765000	0.90	0.99	31.11	35.38
tig00000018_pilon_pilon_pilon_pilon	1766000	0.88	0.99	30.57	35.55
tig00000018_pilon_pilon_pilon_pilon	1767000	0.88	0.85	30.31	30.39
tig00000018_pilon_pilon_pilon_pilon	1768000	0.68	0.91	23.47	32.41
tig00000018_pilon_pilon_pilon_pilon	1769000	0.83	0.82	28.84	29.48
tig00000018_pilon_pilon_pilon_pilon	1770000	0.99	0.78	34.38	27.86
tig00000018_pilon_pilon_pilon_pilon	1771000	0.82	0.85	28.37	30.48
tig00000018_pilon_pilon_pilon_pilon	1772000	0.83	0.78	28.75	27.99
tig00000018_pilon_pilon_pilon_pilon	1773000	0.63	0.87	21.95	31.16
tig00000018_pilon_pilon_pilon_pilon	1774000	0.80	0.83	27.70	29.60
tig00000018_pilon_pilon_pilon_pilon	1775000	0.77	0.85	26.50	30.50
tig00000018_pilon_pilon_pilon_pilon	1776000	0.77	0.75	26.61	27.02
tig00000018_pilon_pilon_pilon_pilon	1777000	0.77	0.71	26.80	25.36
tig00000018_pilon_pilon_pilon_pilon	1778000	0.82	0.87	28.23	31.03
tig00000018_pilon_pilon_pilon_pilon	1779000	0.78	0.75	27.12	26.79
tig00000018_pilon_pilon_pilon_pilon	1780000	0.82	0.97	28.26	34.71
tig00000018_pilon_pilon_pilon_pilon	1781000	0.80	0.84	27.76	30.18
tig00000018_pilon_pilon_pilon_pilon	1782000	0.81	0.76	27.86	27.09
tig00000018_pilon_pilon_pilon_pilon	1783000	0.79	0.69	27.32	24.88
tig00000018_pilon_pilon_pilon_pilon	1784000	0.93	0.90	32.08	32.37
tig00000018_pilon_pilon_pilon_pilon	1785000	0.93	0.91	32.27	32.53
tig00000018_pilon_pilon_pilon_pilon	1786000	0.92	0.98	31.91	35.08
tig00000018_pilon_pilon_pilon_pilon	1787000	1.00	1.06	34.69	37.99
tig00000018_pilon_pilon_pilon_pilon	1788000	1.02	1.03	35.27	36.99
tig00000018_pilon_pilon_pilon_pilon	1789000	1.13	1.11	39.08	39.62
tig00000018_pilon_pilon_pilon_pilon	1790000	0.87	0.95	30.17	34.19
tig00000018_pilon_pilon_pilon_pilon	1791000	0.93	0.75	32.34	26.96
tig00000018_pilon_pilon_pilon_pilon	1792000	0.94	0.98	32.46	34.97
tig00000018_pilon_pilon_pilon_pilon	1793000	0.81	0.90	28.17	32.23
tig00000018_pilon_pilon_pilon_pilon	1794000	0.84	0.88	29.23	31.46
tig00000018_pilon_pilon_pilon_pilon	1795000	0.68	0.96	23.60	34.22
tig00000018_pilon_pilon_pilon_pilon	1796000	0.99	0.97	34.31	34.80
tig00000018_pilon_pilon_pilon_pilon	1797000	0.77	1.02	26.65	36.37
tig00000018_pilon_pilon_pilon_pilon	1798000	0.87	0.95	30.02	33.93
tig00000018_pilon_pilon_pilon_pilon	1799000	0.85	0.96	29.48	34.47
tig00000018_pilon_pilon_pilon_pilon	1800000	0.96	0.82	33.13	29.43
tig00000018_pilon_pilon_pilon_pilon	1801000	0.98	1.05	33.90	37.63
tig00000018_pilon_pilon_pilon_pilon	1802000	1.03	1.02	35.61	36.40
tig00000018_pilon_pilon_pilon_pilon	1803000	0.99	1.05	34.26	37.66
tig00000018_pilon_pilon_pilon_pilon	1804000	0.96	1.10	33.33	39.20
tig00000018_pilon_pilon_pilon_pilon	1805000	0.94	0.98	32.61	35.11
tig00000018_pilon_pilon_pilon_pilon	1806000	1.08	0.97	37.40	34.67
tig00000018_pilon_pilon_pilon_pilon	1807000	0.92	0.94	31.70	33.65
tig00000018_pilon_pilon_pilon_pilon	1808000	0.99	0.92	34.27	33.11
tig00000018_pilon_pilon_pilon_pilon	1809000	1.02	0.92	35.44	33.06
tig00000018_pilon_pilon_pilon_pilon	1810000	0.97	0.87	33.43	31.03
tig00000018_pilon_pilon_pilon_pilon	1811000	1.00	1.00	34.57	35.82
tig00000018_pilon_pilon_pilon_pilon	1812000	1.07	0.99	36.98	35.30
tig00000018_pilon_pilon_pilon_pilon	1813000	0.88	1.12	30.36	39.93
tig00000018_pilon_pilon_pilon_pilon	1814000	0.94	1.04	32.60	37.38
tig00000018_pilon_pilon_pilon_pilon	1815000	0.93	1.11	32.02	39.58
tig00000018_pilon_pilon_pilon_pilon	1816000	1.00	1.02	34.54	36.58
tig00000018_pilon_pilon_pilon_pilon	1817000	1.25	1.08	43.15	38.67
tig00000018_pilon_pilon_pilon_pilon	1818000	1.05	1.17	36.43	42.06
tig00000018_pilon_pilon_pilon_pilon	1819000	1.02	1.12	35.14	40.23
tig00000018_pilon_pilon_pilon_pilon	1820000	1.02	1.15	35.30	41.04
tig00000018_pilon_pilon_pilon_pilon	1821000	0.85	1.01	29.58	36.33
tig00000018_pilon_pilon_pilon_pilon	1822000	0.95	0.97	32.82	34.86
tig00000018_pilon_pilon_pilon_pilon	1823000	0.95	1.03	32.78	36.70
tig00000018_pilon_pilon_pilon_pilon	1824000	0.93	0.91	32.09	32.51
tig00000018_pilon_pilon_pilon_pilon	1825000	1.02	1.13	35.44	40.41
tig00000018_pilon_pilon_pilon_pilon	1826000	1.06	1.01	36.66	35.99
tig00000018_pilon_pilon_pilon_pilon	1827000	1.04	1.02	35.91	36.45
tig00000018_pilon_pilon_pilon_pilon	1828000	0.88	1.01	30.59	36.19
tig00000018_pilon_pilon_pilon_pilon	1829000	0.94	1.07	32.49	38.20
tig00000018_pilon_pilon_pilon_pilon	1830000	0.64	0.82	22.14	29.45
tig00000018_pilon_pilon_pilon_pilon	1831000	0.86	0.97	29.83	34.80
tig00000018_pilon_pilon_pilon_pilon	1832000	0.72	0.97	24.82	34.64
tig00000018_pilon_pilon_pilon_pilon	1833000	0.90	0.95	31.22	33.96
tig00000018_pilon_pilon_pilon_pilon	1834000	0.81	0.92	27.91	32.79
tig00000018_pilon_pilon_pilon_pilon	1835000	0.90	1.02	31.05	36.46
tig00000018_pilon_pilon_pilon_pilon	1836000	0.85	1.04	29.50	37.15
tig00000018_pilon_pilon_pilon_pilon	1837000	0.85	1.05	29.43	37.45
tig00000018_pilon_pilon_pilon_pilon	1838000	0.85	0.87	29.33	31.27
tig00000018_pilon_pilon_pilon_pilon	1839000	1.04	1.04	35.91	37.19
tig00000018_pilon_pilon_pilon_pilon	1840000	0.90	1.09	31.22	38.92
tig00000018_pilon_pilon_pilon_pilon	1841000	1.04	1.24	35.92	44.30
tig00000018_pilon_pilon_pilon_pilon	1842000	0.99	1.20	34.41	42.85
tig00000018_pilon_pilon_pilon_pilon	1843000	2.34	2.11	80.87	75.48
tig00000018_pilon_pilon_pilon_pilon	1844000	13.09	13.03	453.10	466.59
tig00000018_pilon_pilon_pilon_pilon	1845000	4.95	5.52	171.18	197.66
tig00000018_pilon_pilon_pilon_pilon	1846000	1.03	1.04	35.61	37.14
tig00000018_pilon_pilon_pilon_pilon	1847000	0.86	0.99	29.69	35.48
tig00000018_pilon_pilon_pilon_pilon	1848000	1.04	1.21	35.96	43.44
tig00000018_pilon_pilon_pilon_pilon	1849000	0.98	0.87	34.02	31.24
tig00000018_pilon_pilon_pilon_pilon	1850000	0.98	0.93	33.84	33.26
tig00000018_pilon_pilon_pilon_pilon	1851000	0.85	0.90	29.59	32.17
tig00000018_pilon_pilon_pilon_pilon	1852000	0.89	0.80	30.64	28.47
tig00000018_pilon_pilon_pilon_pilon	1853000	1.00	0.85	34.47	30.60
tig00000018_pilon_pilon_pilon_pilon	1854000	0.95	0.81	33.01	28.99
tig00000018_pilon_pilon_pilon_pilon	1855000	0.79	0.75	27.28	26.72
tig00000018_pilon_pilon_pilon_pilon	1856000	0.84	0.94	29.02	33.80
tig00000018_pilon_pilon_pilon_pilon	1857000	0.98	0.78	34.02	27.78
tig00000018_pilon_pilon_pilon_pilon	1858000	0.83	1.04	28.82	37.40
tig00000018_pilon_pilon_pilon_pilon	1859000	0.85	0.82	29.59	29.28
tig00000018_pilon_pilon_pilon_pilon	1860000	0.86	0.93	29.75	33.44
tig00000018_pilon_pilon_pilon_pilon	1861000	0.68	0.95	23.61	34.00
tig00000018_pilon_pilon_pilon_pilon	1862000	0.60	0.56	20.88	20.14
tig00000018_pilon_pilon_pilon_pilon	1863000	0.77	0.80	26.51	28.54
tig00000018_pilon_pilon_pilon_pilon	1864000	0.75	0.73	26.11	26.23
tig00000018_pilon_pilon_pilon_pilon	1865000	0.80	0.89	27.57	31.82
tig00000018_pilon_pilon_pilon_pilon	1866000	0.76	0.84	26.24	30.12
tig00000018_pilon_pilon_pilon_pilon	1867000	0.73	0.93	25.43	33.32
tig00000018_pilon_pilon_pilon_pilon	1868000	0.76	1.05	26.35	37.43
tig00000018_pilon_pilon_pilon_pilon	1869000	0.83	0.91	28.86	32.71
tig00000018_pilon_pilon_pilon_pilon	1870000	1.01	0.81	34.86	28.83
tig00000018_pilon_pilon_pilon_pilon	1871000	0.92	0.70	31.75	24.90
tig00000018_pilon_pilon_pilon_pilon	1872000	0.90	0.96	31.10	34.28
tig00000018_pilon_pilon_pilon_pilon	1873000	0.77	0.86	26.71	30.72
tig00000018_pilon_pilon_pilon_pilon	1874000	1.22	1.14	42.18	40.84
tig00000018_pilon_pilon_pilon_pilon	1875000	1.23	1.22	42.50	43.64
tig00000018_pilon_pilon_pilon_pilon	1876000	1.17	1.42	40.62	50.76
tig00000018_pilon_pilon_pilon_pilon	1877000	1.02	1.12	35.15	40.04
tig00000018_pilon_pilon_pilon_pilon	1878000	1.05	1.09	36.21	39.02
tig00000018_pilon_pilon_pilon_pilon	1879000	0.91	0.98	31.58	34.94
tig00000018_pilon_pilon_pilon_pilon	1880000	1.10	1.14	38.22	40.70
tig00000018_pilon_pilon_pilon_pilon	1881000	1.06	1.12	36.54	40.10
tig00000018_pilon_pilon_pilon_pilon	1882000	0.96	1.08	33.07	38.76
tig00000018_pilon_pilon_pilon_pilon	1883000	1.09	1.04	37.65	37.41
tig00000018_pilon_pilon_pilon_pilon	1884000	0.99	1.05	34.25	37.54
tig00000018_pilon_pilon_pilon_pilon	1885000	1.19	0.87	41.23	31.03
tig00000018_pilon_pilon_pilon_pilon	1886000	1.09	1.04	37.88	37.28
tig00000018_pilon_pilon_pilon_pilon	1887000	1.00	1.02	34.60	36.42
tig00000018_pilon_pilon_pilon_pilon	1888000	1.20	0.98	41.39	35.14
tig00000018_pilon_pilon_pilon_pilon	1889000	1.00	0.87	34.73	31.06
tig00000018_pilon_pilon_pilon_pilon	1890000	0.98	0.89	33.76	31.74
tig00000018_pilon_pilon_pilon_pilon	1891000	0.90	0.96	31.17	34.46
tig00000018_pilon_pilon_pilon_pilon	1892000	0.91	0.99	31.34	35.27
tig00000018_pilon_pilon_pilon_pilon	1893000	1.05	1.00	36.35	35.85
tig00000018_pilon_pilon_pilon_pilon	1894000	0.97	1.09	33.64	39.03
tig00000018_pilon_pilon_pilon_pilon	1895000	1.07	0.98	36.90	35.03
tig00000018_pilon_pilon_pilon_pilon	1896000	1.11	0.97	38.30	34.64
tig00000018_pilon_pilon_pilon_pilon	1897000	1.10	0.93	37.95	33.37
tig00000018_pilon_pilon_pilon_pilon	1898000	0.91	0.91	31.39	32.65
tig00000018_pilon_pilon_pilon_pilon	1899000	0.91	0.89	31.58	31.98
tig00000018_pilon_pilon_pilon_pilon	1900000	0.82	0.96	28.24	34.19
tig00000018_pilon_pilon_pilon_pilon	1901000	0.84	0.92	29.23	32.82
tig00000018_pilon_pilon_pilon_pilon	1902000	0.96	0.95	33.30	34.18
tig00000018_pilon_pilon_pilon_pilon	1903000	0.93	1.02	32.15	36.37
tig00000018_pilon_pilon_pilon_pilon	1904000	1.03	0.96	35.51	34.53
tig00000018_pilon_pilon_pilon_pilon	1905000	0.98	1.00	34.08	35.81
tig00000018_pilon_pilon_pilon_pilon	1906000	0.84	0.88	29.02	31.54
tig00000018_pilon_pilon_pilon_pilon	1907000	0.84	0.96	28.92	34.34
tig00000018_pilon_pilon_pilon_pilon	1908000	0.90	0.95	31.23	34.04
tig00000018_pilon_pilon_pilon_pilon	1909000	0.89	0.89	30.71	31.84
tig00000018_pilon_pilon_pilon_pilon	1910000	0.94	0.93	32.46	33.16
tig00000018_pilon_pilon_pilon_pilon	1911000	0.93	1.07	32.03	38.45
tig00000018_pilon_pilon_pilon_pilon	1912000	1.01	1.03	34.86	36.76
tig00000018_pilon_pilon_pilon_pilon	1913000	0.96	1.04	33.35	37.11
tig00000018_pilon_pilon_pilon_pilon	1914000	1.06	1.08	36.72	38.65
tig00000018_pilon_pilon_pilon_pilon	1915000	0.96	0.67	33.35	24.06
tig00000018_pilon_pilon_pilon_pilon	1916000	0.80	0.99	27.63	35.29
tig00000018_pilon_pilon_pilon_pilon	1917000	1.10	1.13	38.09	40.46
tig00000018_pilon_pilon_pilon_pilon	1918000	0.94	1.00	32.57	35.65
tig00000018_pilon_pilon_pilon_pilon	1919000	0.93	0.86	32.17	30.85
tig00000018_pilon_pilon_pilon_pilon	1920000	0.99	0.73	34.29	26.03
tig00000018_pilon_pilon_pilon_pilon	1921000	0.95	0.76	32.82	27.37
tig00000018_pilon_pilon_pilon_pilon	1922000	0.84	0.76	28.94	27.24
tig00000018_pilon_pilon_pilon_pilon	1923000	0.81	0.89	27.93	31.97
tig00000018_pilon_pilon_pilon_pilon	1924000	0.83	0.88	28.86	31.61
tig00000018_pilon_pilon_pilon_pilon	1925000	0.90	0.86	31.15	30.65
tig00000018_pilon_pilon_pilon_pilon	1926000	0.79	0.91	27.30	32.42
tig00000018_pilon_pilon_pilon_pilon	1927000	0.75	0.87	25.92	31.22
tig00000018_pilon_pilon_pilon_pilon	1928000	0.75	0.93	25.93	33.30
tig00000018_pilon_pilon_pilon_pilon	1929000	0.78	0.91	27.08	32.65
tig00000018_pilon_pilon_pilon_pilon	1930000	0.77	0.75	26.74	26.82
tig00000018_pilon_pilon_pilon_pilon	1931000	0.69	0.77	23.82	27.48
tig00000018_pilon_pilon_pilon_pilon	1932000	0.87	0.85	30.07	30.43
tig00000018_pilon_pilon_pilon_pilon	1933000	0.93	0.81	32.07	29.16
tig00000018_pilon_pilon_pilon_pilon	1934000	0.91	0.98	31.42	35.05
tig00000018_pilon_pilon_pilon_pilon	1935000	1.00	0.96	34.53	34.42
tig00000018_pilon_pilon_pilon_pilon	1936000	0.95	0.93	32.90	33.24
tig00000018_pilon_pilon_pilon_pilon	1937000	0.96	1.06	33.06	37.99
tig00000018_pilon_pilon_pilon_pilon	1938000	0.86	0.95	29.90	34.15
tig00000018_pilon_pilon_pilon_pilon	1939000	1.23	1.03	42.74	36.94
tig00000018_pilon_pilon_pilon_pilon	1940000	1.02	1.02	35.45	36.67
tig00000018_pilon_pilon_pilon_pilon	1941000	1.06	0.99	36.80	35.34
tig00000018_pilon_pilon_pilon_pilon	1942000	1.07	1.10	37.16	39.44
tig00000018_pilon_pilon_pilon_pilon	1943000	0.96	1.00	33.07	35.79
tig00000018_pilon_pilon_pilon_pilon	1944000	0.99	0.98	34.22	35.01
tig00000018_pilon_pilon_pilon_pilon	1945000	0.95	0.83	32.81	29.77
tig00000018_pilon_pilon_pilon_pilon	1946000	0.78	0.90	27.06	32.26
tig00000018_pilon_pilon_pilon_pilon	1947000	1.10	0.84	37.95	30.19
tig00000018_pilon_pilon_pilon_pilon	1948000	1.25	1.10	43.14	39.39
tig00000018_pilon_pilon_pilon_pilon	1949000	1.04	1.01	35.90	36.02
tig00000018_pilon_pilon_pilon_pilon	1950000	0.81	1.04	27.92	37.09
tig00000018_pilon_pilon_pilon_pilon	1951000	0.89	0.91	30.84	32.65
tig00000018_pilon_pilon_pilon_pilon	1952000	1.06	0.80	36.71	28.59
tig00000018_pilon_pilon_pilon_pilon	1953000	0.80	0.72	27.52	25.87
tig00000018_pilon_pilon_pilon_pilon	1954000	0.58	0.79	20.22	28.11
tig00000018_pilon_pilon_pilon_pilon	1955000	0.66	0.86	22.67	30.69
tig00000018_pilon_pilon_pilon_pilon	1956000	0.54	0.50	18.71	17.73
tig00000018_pilon_pilon_pilon_pilon	1957000	0.74	0.71	25.72	25.57
tig00000018_pilon_pilon_pilon_pilon	1958000	0.69	0.76	23.77	27.34
tig00000018_pilon_pilon_pilon_pilon	1959000	0.77	0.84	26.66	29.95
tig00000018_pilon_pilon_pilon_pilon	1960000	0.70	0.84	24.12	29.92
tig00000018_pilon_pilon_pilon_pilon	1961000	0.69	0.75	23.87	27.00
tig00000018_pilon_pilon_pilon_pilon	1962000	0.75	0.85	25.97	30.51
tig00000018_pilon_pilon_pilon_pilon	1963000	0.79	0.91	27.43	32.55
tig00000018_pilon_pilon_pilon_pilon	1964000	0.86	0.90	29.62	32.15
tig00000018_pilon_pilon_pilon_pilon	1965000	0.79	0.95	27.42	34.00
tig00000018_pilon_pilon_pilon_pilon	1966000	0.89	0.91	30.81	32.46
tig00000018_pilon_pilon_pilon_pilon	1967000	0.89	0.86	30.95	30.85
tig00000018_pilon_pilon_pilon_pilon	1968000	1.00	1.02	34.58	36.45
tig00000018_pilon_pilon_pilon_pilon	1969000	0.99	0.93	34.28	33.45
tig00000018_pilon_pilon_pilon_pilon	1970000	0.88	0.91	30.61	32.56
tig00000018_pilon_pilon_pilon_pilon	1971000	0.90	0.84	31.14	30.24
tig00000018_pilon_pilon_pilon_pilon	1972000	0.86	0.88	29.75	31.40
tig00000018_pilon_pilon_pilon_pilon	1973000	0.71	0.98	24.47	35.19
tig00000018_pilon_pilon_pilon_pilon	1974000	0.78	1.02	27.05	36.45
tig00000018_pilon_pilon_pilon_pilon	1975000	0.77	1.08	26.64	38.53
tig00000018_pilon_pilon_pilon_pilon	1976000	0.98	0.99	33.99	35.36
tig00000018_pilon_pilon_pilon_pilon	1977000	1.01	0.94	35.11	33.71
tig00000018_pilon_pilon_pilon_pilon	1978000	1.05	0.95	36.30	34.17
tig00000018_pilon_pilon_pilon_pilon	1979000	1.03	1.12	35.54	40.20
tig00000018_pilon_pilon_pilon_pilon	1980000	1.11	0.94	38.56	33.70
tig00000018_pilon_pilon_pilon_pilon	1981000	1.06	1.09	36.56	38.88
tig00000018_pilon_pilon_pilon_pilon	1982000	1.12	1.12	38.60	40.12
tig00000018_pilon_pilon_pilon_pilon	1983000	1.02	0.91	35.41	32.58
tig00000018_pilon_pilon_pilon_pilon	1984000	0.89	0.85	30.70	30.50
tig00000018_pilon_pilon_pilon_pilon	1985000	0.97	0.95	33.63	34.16
tig00000018_pilon_pilon_pilon_pilon	1986000	0.89	0.98	30.76	35.13
tig00000018_pilon_pilon_pilon_pilon	1987000	0.84	0.98	29.08	34.98
[truncated: 918,689+ more rows]
