# Supplementary material for: Identification of the master sex determining gene in Northern pike (Esox lucius) reveals restricted sex chromosome differentiation
Source: PLoS Genet. 2019 Aug 22;15(8):e1008013. doi: 10.1371/journal.pgen.1008013 (PMC6726246; doi:10.1371/journal.pgen.1008013)
Supplement: S7 Numerical_Data — The log10 of the expression of mRNA of cyp19a1a, dmrt1, gsdf and amhrII measured with qPCR at 54, 75, 100, and 125 days post fertilization in male and female trunks of E. lucius. (XLSX) [file pgen.1008013.s024.xlsx]

## Sheet: gsdf
#The log10 of the expression of mRNA of gsdf measured with qPCR at 54, 75, 100, and 125 days post fertilization in male and female trunks of E. lucius.
Well	Sample Name	Target Name	Quantity	Geomatric mean	Time point	Sex	Relative expression
E3	100dpf-1	Gsdf	0.0129762	0.0218907	100	M	0.592772
F4	100dpf-10	Gsdf	0.00102766	0.00993948	100	F	0.103392
F3	100dpf-2	Gsdf	0.00987053	0.0297748	100	F	0.331507
G3	100dpf-3	Gsdf	0.0115323	0.0154886	100	M	0.744571
H3	100dpf-4	Gsdf	0.0201868	0.033137	100	M	0.609192
A4	100dpf-5	Gsdf	0.00711804	0.0205502	100	M	0.346374
B4	100dpf-6	Gsdf	0.00186519	0.017831	100	M	0.104604
C4	100dpf-7	Gsdf	0.0013965	0.00951797	100	M	0.146722
D4	100dpf-8	Gsdf	0.000411961	0.0246211	100	F	0.016732
E4	100dpf-9	Gsdf	0.00214806	0.0126841	100	F	0.169351
G4	125dpf-1	Gsdf	0.000976084	0.000483774	125	F	2.01765
F5	125dpf-11	Gsdf	0.00994995	0.000980864	125	M	10.1441
G5	125dpf-12	Gsdf	0.00423019	0.00301359	125	F	1.4037
H5	125dpf-13	Gsdf	0.0497463	0.0062118	125	M	8.00834
H4	125dpf-2	Gsdf	0.00664371	0.000878405	125	F	7.56338
A5	125dpf-4	Gsdf	0.0279719	0.00306101	125	M	9.13815
B5	125dpf-5	Gsdf	0.0249264	0.000823398	125	M	30.2726
C5	125dpf-6	Gsdf	0.00369435	0.000679231	125	M	5.43901
D5	125dpf-7	Gsdf	0.00156219	0.000780264	125	M	2.00213
E5	125dpf-9	Gsdf	0.00189165	0.000507961	125	F	3.724
A1	54dpf-1	Gsdf	0.000220375	0.0457439	54	M	0.00481758
B2	54dpf-10	Gsdf	8.92307e-05	0.0297933	54	M	0.00299499
B1	54dpf-2	Gsdf	0.000139273	0.027059	54	F	0.00514703
C1	54dpf-3	Gsdf	0.000454973	0.0320752	54	M	0.0141846
D1	54dpf-4	Gsdf	0.00015737	0.0224601	54	M	0.00700664
E1	54dpf-5	Gsdf	0.000202005	0.035873	54	F	0.00563112
F1	54dpf-6	Gsdf	0.000439186	0.0516964	54	M	0.0084955
G1	54dpf-7	Gsdf	0.000117294	0.0196374	54	M	0.00597296
H1	54dpf-8	Gsdf	0.000573677	0.054315	54	M	0.010562
A2	54dpf-9	Gsdf	0.000165595	0.0269278	54	F	0.00614957
C2	75dpf-1	Gsdf	0.000121513	0.0160284	75	M	0.00758112
D3	75dpf-10	Gsdf	4.52322e-06	0.0070268	75	F	0.000643709
D2	75dpf-2	Gsdf	5.74041e-05	0.0213243	75	F	0.00269196
E2	75dpf-3	Gsdf	0.000233783	0.0231256	75	M	0.0101093
F2	75dpf-4	Gsdf	0.000207659	0.0272203	75	M	0.00762885
G2	75dpf-5	Gsdf	0.000687302	0.0325985	75	M	0.0210838
H2	75dpf-6	Gsdf	0.00038079	0.0253771	75	F	0.0150052
A3	75dpf-7	Gsdf	0.000103735	0.0125443	75	F	0.0082695
B3	75dpf-8	Gsdf	0.000239829	0.0193998	75	M	0.0123624
C3	75dpf-9	Gsdf	4.13214e-05	0.00905562	75	M	0.00456307

## Sheet: cyp19a1a
##The log10 of the expression of mRNA of cyp19a1a measured with qPCR at 54, 75, 100, and 125 days post fertilization in male and female trunks of E. lucius.
Well	Sample Name	Target Name	Quantity	Time point	Sex	Geometric mean 6 genes	Relative expression
E3	100dpf-1	Cyp19a	0.00081117	100	M	0.0546289	0.0148487
F4	100dpf-10	Cyp19a	17.2996	100	F	0.00681391	2538.86
F3	100dpf-2	Cyp19a	104.368	100	F	0.126455	825.338
G3	100dpf-3	Cyp19a	0.000152852	100	M	0.0296446	0.00515617
H3	100dpf-4	Cyp19a	0.000188947	100	M	0.165635	0.00114074
A4	100dpf-5	Cyp19a	9.70681e-05	100	M	0.0541438	0.00179278
B4	100dpf-6	Cyp19a	0.000747207	100	M	0.0266075	0.0280826
C4	100dpf-7	Cyp19a	5.52806e-05	100	M	0.00655578	0.00843234
D4	100dpf-8	Cyp19a	9.44274	100	F	0.0609182	155.007
E4	100dpf-9	Cyp19a	69.222	100	F	0.0133968	5167.04
G4	125dpf-1	Cyp19a	0.0471175	125	F	6.08698e-06	7740.69
F5	125dpf-11	Cyp19a	0.000178769	125	M	3.93814e-05	4.53942
G5	125dpf-12	Cyp19a	0.44991	125	F	0.000571915	786.672
H5	125dpf-13	Cyp19a	0.00204287	125	M	0.00271962	0.75116
H4	125dpf-2	Cyp19a	1.5444e-06	125	F	3.05148e-05	0.0506113
A5	125dpf-4	Cyp19a	2.2849e-06	125	M	0.000634322	0.00360211
B5	125dpf-5	Cyp19a	0.00300508	125	M	3.04093e-05	98.8212
C5	125dpf-6	Cyp19a	0.000159392	125	M	1.81712e-05	8.7717
D5	125dpf-7	Cyp19a	0	125	M	1.98985e-05	0
E5	125dpf-9	Cyp19a	0.219817	125	F	6.93743e-06	31685.6
A1	54dpf-1	Cyp19a	9.53452e-06	54	M	0.494478	1.9282e-05
B2	54dpf-10	Cyp19a	0	54	M	0.120993	0
B1	54dpf-2	Cyp19a	5.74379e-06	54	F	0.10212	5.62457e-05
C1	54dpf-3	Cyp19a	1.57207e-06	54	M	0.148816	1.05638e-05
D1	54dpf-4	Cyp19a	2.12657e-06	54	M	0.068919	3.08561e-05
E1	54dpf-5	Cyp19a	2.06757e-05	54	F	0.192473	0.000107421
F1	54dpf-6	Cyp19a	2.37742e-05	54	M	0.621663	3.8243e-05
G1	54dpf-7	Cyp19a	2.7971e-07	54	M	0.0496808	5.63015e-06
H1	54dpf-8	Cyp19a	7.79933e-07	54	M	0.722872	1.07894e-06
A2	54dpf-9	Cyp19a	1.28235e-05	54	F	0.100747	0.000127283
C2	75dpf-1	Cyp19a	7.11707e-08	75	M	0.0277772	2.5622e-06
D3	75dpf-10	Cyp19a	1.60146e-05	75	F	0.00322762	0.00496175
D2	75dpf-2	Cyp19a	1.70035e-05	75	F	0.0570494	0.000298049
E2	75dpf-3	Cyp19a	2.99582e-06	75	M	0.070197	4.26773e-05
F2	75dpf-4	Cyp19a	3.10546e-06	75	M	0.106234	2.92323e-05
G2	75dpf-5	Cyp19a	4.56396e-06	75	M	0.166361	2.74341e-05
H2	75dpf-6	Cyp19a	0.000195103	75	F	0.0873769	0.00223288
A3	75dpf-7	Cyp19a	3.25986e-06	75	F	0.0154685	0.000210741
B3	75dpf-8	Cyp19a	2.09791e-06	75	M	0.0400072	5.24383e-05
C3	75dpf-9	Cyp19a	4.88113e-07	75	M	0.00707774	6.89646e-05

## Sheet: dmrt1
#The log10 of the expression of mRNA of dmrt1 measured with qPCR at 54, 75, 100, and 125 days post fertilization in male and female trunks of E. lucius.
Well	Sample Name	Target Name	Quantity	Time point	Sex	Geometric mean of reference genes	Relative expression
E3	100dpf-1	Dmrt1	0.150917	100	M	0.026734	5.64514
F4	100dpf-10	Dmrt1	8.20353e-07	100	F	0.000770578	0.000723612
F3	100dpf-2	Dmrt1	0.0889137	100	F	0.0757924	1.17312
G3	100dpf-3	Dmrt1	0.2387	100	M	0.0508622	4.69307
H3	100dpf-4	Dmrt1	0.0399841	100	M	0.587694	0.0680351
A4	100dpf-5	Dmrt1	0.00124055	100	M	0.110111	0.0112662
B4	100dpf-6	Dmrt1	6.7458e-05	100	M	0.00649658	0.0103402
C4	100dpf-7	Dmrt1	8.75727e-06	100	M	0.00104834	0.00821709
D4	100dpf-8	Dmrt1	1.43796e-06	100	F	0.0890446	1.60897e-05
E4	100dpf-9	Dmrt1	5.88436e-07	100	F	0.00207119	0.000269711
G4	125dpf-1	Dmrt1	9.16821e-06	125	F	2.74e-07	33.3561
F5	125dpf-11	Dmrt1	0.0029444	125	M	9.07e-06	324.179
G5	125dpf-12	Dmrt1	0.0295161	125	F	6.59e-05	447.52
H5	125dpf-13	Dmrt1	0.882651	125	M	0.000750873	1174.52
H4	125dpf-2	Dmrt1	0.0494744	125	F	7.16e-06	6912.71
A5	125dpf-4	Dmrt1	0.22734	125	M	0.000535476	424.432
B5	125dpf-5	Dmrt1	0.0106352	125	M	9.24e-06	1146.36
C5	125dpf-6	Dmrt1	0.00865576	125	M	5.9e-06	1435.97
D5	125dpf-7	Dmrt1	0.00297836	125	M	2.33e-06	1280.67
E5	125dpf-9	Dmrt1	0.000587104	125	F	2.26e-07	2597.63
A1	54dpf-1	Dmrt1	2.61629e-06	54	M	5.16726	4.55577e-07
B2	54dpf-10	Dmrt1	6.38069e-07	54	M	0.0759165	6.4407e-06
B1	54dpf-2	Dmrt1	1.27935e-06	54	F	0.119176	1.06385e-05
C1	54dpf-3	Dmrt1	1.09804e-05	54	M	0.180225	6.07368e-05
D1	54dpf-4	Dmrt1	8.41357e-06	54	M	0.0911206	9.2244e-05
E1	54dpf-5	Dmrt1	9.65634e-05	54	F	0.260533	0.000368126
F1	54dpf-6	Dmrt1	6.62758e-05	54	M	3.82207	1.63675e-05
G1	54dpf-7	Dmrt1	4.40082e-06	54	M	0.0683064	5.4196e-05
H1	54dpf-8	Dmrt1	1.41393e-05	54	M	7.02837	2.00288e-06
A2	54dpf-9	Dmrt1	2.48573e-05	54	F	0.116972	0.000196778
C2	75dpf-1	Dmrt1	3.50049e-07	75	M	0.0208607	1.52658e-05
D3	75dpf-10	Dmrt1	1.23066e-07	75	F	0.000405606	0.000264206
D2	75dpf-2	Dmrt1	5.38053e-06	75	F	0.0637965	8.33422e-05
E2	75dpf-3	Dmrt1	1.68956e-06	75	M	0.0582738	2.66758e-05
F2	75dpf-4	Dmrt1	5.87508e-06	75	M	0.118993	4.9308e-05
G2	75dpf-5	Dmrt1	3.80693e-05	75	M	0.302432	0.000125755
H2	75dpf-6	Dmrt1	4.03073e-07	75	F	0.116071	3.35494e-06
A3	75dpf-7	Dmrt1	2.47875e-07	75	F	0.0105851	2.08429e-05
B3	75dpf-8	Dmrt1	1.02243e-06	75	M	0.0154042	6.50355e-05
C3	75dpf-9	Dmrt1	1.16422e-10	75	M	0.00289374	4.02323e-08

## Sheet: amhrII
#The log10 of the expression of mRNA of amhrii measured with qPCR at 54, 75, 100, and 125 days post fertilization in male and female trunks of E. lucius.
Well	Sample Name	Target Name	Quantity	Time point	Sex	Geometric mean 6 genes	Relative expression
E3	100dpf-1	AMHRII	0.0260972	100	M	0.0546289	0.477718
F4	100dpf-10	AMHRII	1.05417	100	F	0.00681391	154.709
F3	100dpf-2	AMHRII	8.48486	100	F	0.126455	67.0981
G3	100dpf-3	AMHRII	2.30202	100	M	0.0296446	77.6541
H3	100dpf-4	AMHRII	0.285356	100	M	0.165635	1.7228
A4	100dpf-5	AMHRII	0.0623392	100	M	0.0541438	1.15136
B4	100dpf-6	AMHRII	0.210941	100	M	0.0266075	7.92786
C4	100dpf-7	AMHRII	0.661021	100	M	0.00655578	100.83
D4	100dpf-8	AMHRII	18.6784	100	F	0.0609182	306.615
E4	100dpf-9	AMHRII	0.920145	100	F	0.0133968	68.6837
G4	125dpf-1	AMHRII	0.00320958	125	F	6.09e-06	527.286
F5	125dpf-11	AMHRII	0.000759314	125	M	3.94e-05	19.281
G5	125dpf-12	AMHRII	0.0022046	125	F	0.000571915	3.85477
H5	125dpf-13	AMHRII	0.450966	125	M	0.00271962	165.82
H4	125dpf-2	AMHRII	0.000312027	125	F	3.05e-05	10.2254
A5	125dpf-4	AMHRII	0.0210213	125	M	0.000634322	33.1398
B5	125dpf-5	AMHRII	0.00434888	125	M	3.04e-05	143.011
C5	125dpf-6	AMHRII	0.00141544	125	M	1.82e-05	77.8948
D5	125dpf-7	AMHRII	0.00320882	125	M	1.99e-05	161.26
E5	125dpf-9	AMHRII	0.00498413	125	F	6.94e-06	718.44
A1	54dpf-1	AMHRII	4.29185e-06	54	M	0.494478	8.67955e-06
B2	54dpf-10	AMHRII	3.89504e-06	54	M	0.120993	3.21923e-05
B1	54dpf-2	AMHRII	3.38662e-06	54	F	0.10212	3.31632e-05
C1	54dpf-3	AMHRII	1.18247e-05	54	M	0.148816	7.94587e-05
D1	54dpf-4	AMHRII	2.18577e-06	54	M	0.068919	3.17151e-05
E1	54dpf-5	AMHRII	5.69902e-05	54	F	0.192473	0.000296094
F1	54dpf-6	AMHRII	1.54329e-05	54	M	0.621663	2.48251e-05
G1	54dpf-7	AMHRII	1.21071e-06	54	M	0.0496808	2.43698e-05
H1	54dpf-8	AMHRII	1.04081e-05	54	M	0.722872	1.43982e-05
A2	54dpf-9	AMHRII	8.08549e-05	54	F	0.100747	0.00080255
C2	75dpf-1	AMHRII	1.83244e-05	75	M	0.0277772	0.000659693
D3	75dpf-10	AMHRII	2.19002e-06	75	F	0.00322762	0.000678525
D2	75dpf-2	AMHRII	7.89004e-05	75	F	0.0570494	0.00138302
E2	75dpf-3	AMHRII	2.01696e-06	75	M	0.070197	2.87328e-05
F2	75dpf-4	AMHRII	1.05239e-05	75	M	0.106234	9.90639e-05
G2	75dpf-5	AMHRII	4.7962e-05	75	M	0.166361	0.000288301
H2	75dpf-6	AMHRII	2.04766e-05	75	F	0.0873769	0.000234348
A3	75dpf-7	AMHRII	2.99681e-06	75	F	0.0154685	0.000193735
B3	75dpf-8	AMHRII	3.68021e-06	75	M	0.0400072	9.19888e-05
C3	75dpf-9	AMHRII	2.21244e-06	75	M	0.00707774	0.000312591
